# Supplementary material for: Translation of small downstream ORFs enhances translation of canonical main open reading frames
Source: EMBO J. 2020 Aug 3;39(17):e104763. doi: 10.15252/embj.2020104763 (PMC7459409; doi:10.15252/embj.2020104763)
Supplement: Supplementary file 3 — Dataset EV2 [file EMBJ-39-e104763-s003.xlsx]

## Sheet: EMBOJ-2020-104763R_Dataset_EV2 
Transcript.ID	dORF.length	orfscore	f1	f2	f3	cov_f1	cov_all	prop_f1	prop_all	dORF.start.codon	dORF.cDNA.start	dORF.cDNA.end	Gene_ID	Gene.Name	Chrom	cDNA.Genomic.Start	cDNA.Genomic.End	Strand	Genomic_Len	cDNA_Length	cDNA_GC	N_Exons	Max_Intron	Peptide_ID	snpEff_Codon_Table	CDS_Length	N_Codons	N_AAs	CDS_GC	CDS_Phase	CDS.First.Codon	CDS.Last.Codon	CDS_Genomic_Start	CDS_Genomic_End	CDS_cDNA_Start	CDS_cDNA_End	ThreeUTRlength	FiveUTRlength	dFPlength	dTPlength	cDNA_Sequence	ThreeUTRSeq	dORFSeq	dFPseq	dTPseq	dORF.confidence	dORF.simple.start
ENSDART00000041385	69	14.6036	13453	303	222	19	40	0.83	0.58	GTG	504	572	ENSDARG00000075538	zgc:163061-201	chr7	73624538	73625294	-	757	692	55.49	2	65	ENSDARP00000041384	Standard	345	115	114	60.29	1	ATG	TAA	73625257	73624848	38	382	310	38	121	120	AGACCGAATCTAGAAAGCTCAAGATCCGCTCAGAGAAATGGCAGAAACCGCCCCAGCTCCAGCTGCCGCTGCGCCGGCTAAAGCGCCCAGGAAGAAGTCTGCTGCTAAAGCCAAGAAGGCCGGTCCAGGCGTTGGCGAACTGATCGTCAAAGCAGTGTCCGCGTCCAAGGAGAGGAGCGGTATGTCCCTAGCCGCCCTGAAGAAAGCTCTTGCCGCCAGTGGTTACGACGTGGAGAAGAACAACTCCCGCGTTAAGCTCGCCATCAAGGGTATGGTGACTAAAGGCGTCCTGAAGCAGGTCAAGGGGACCGGCGCCTCCGGCTCCTTCAAGCTCAACAAGCAGCAAGAAGCCCAAGAGCGCTGCCAAGAAGCCCGCCGCTAAGAAGTCGCCCAAGAAGG…	GAAGTCGCCCAAGAAGGCCAAGAAACCCGCAGCGGCCGCCAAGAAAGCAACTAAGAGCCCCAAGAAGGCCAAGAAGCCCGCGGCTCCTAAGAAAGCTGCCAAGAGCCCCAAGAAGGCCAAGGTGGCTAAGCCCAAGACGGCGAAGCCTAAAGCGGCCAAGCCCAAGAAGGCAGCACCCAAGAAGAAGTAGATGACATCTTCAGCTGTTTGTTCCTCAACGGCTCTTTTAAGAGCCACCCACTCATTCTGAAGAAAGAGCAGAACTCTTTAATTAAACTGATGTTAAGACATTAGCCCTCTAAATGCGTTT	GTGGCTAAGCCCAAGACGGCGAAGCCTAAAGCGGCCAAGCCCAAGAAGGCAGCACCCAAGAAGAAGTAG	GAAGTCGCCCAAGAAGGCCAAGAAACCCGCAGCGGCCGCCAAGAAAGCAACTAAGAGCCCCAAGAAGGCCAAGAAGCCCGCGGCTCCTAAGAAAGCTGCCAAGAGCCCCAAGAAGGCCAAG	ATGACATCTTCAGCTGTTTGTTCCTCAACGGCTCTTTTAAGAGCCACCCACTCATTCTGAAGAAAGAGCAGAACTCTTTAATTAAACTGATGTTAAGACATTAGCCCTCTAAATGCGTTT	High	Non-ATG
ENSDART00000152788	186	11.1796	1534	204	23	27	48	0.44	0.26	GTG	7999	8184	ENSDARG00000091150	mki67-201	chr12	10328774	10343439	-	14666	8187	41.48	16	2165	ENSDARP00000126723	Standard	6174	2058	2057	44.38	1	ATG	TAA	10342551	10330444	344	6517	1670	344	1481	3	CTCATATCCGTCCGCAGTTTGACAAGGAAGGTAGTCCCTCAATTTTATGAAGTAGTATACGCTAAATTTTGTTTTCAAACATCGTGTATACTGTTGCATTTTTATATGCTTTGTACAATTTTTTAAAATCAAAGTAAATAACTGTAAGTTGTTTTTAATGTTTTTGCGGAGGGATATTTTACGGTCAGACGAAATGGCAACACGCGCTGCTTCTTGTGTCTGTGGATAGTGTTGTTAATGTTAGTGCTAGTAAGAGCAGCTAGTAACGGCTGGAGCGATCAGTGAGATATCGATGGAATATATTTTATTGTTTTGATCTACGGAACCTCAGGTAAGTTTTAATATGCCTTTGCTGGGAAAGATTGTGGTGATCAAGAGAAATGGAGGAGATGGCACCGA…	AGCACTGATCTTACAGAGTGGTCTTAATATTTTCTCTGTGATCTCTAGTTTTAGTTTGTGTTTGTACCATTTCTTTATGGCTTTTTTCTATTAATTTTTCTGAGTAATTTTAGCTGCTTTTTTTTTTAGAGAAGAGTGTGTAAACTAAAATGTTTTTCATGTTCTCTTAAACTCCTGAAAGGGGCATTAAAATGACAGGCGAACATGGTTTTACTTTTAAGAAAATATTTTACAACTGTTTCAACTCTTGAACTGTTAACCTTTCACAGACACATTTTATCATCTATATTCCCTTCATGTTCTTTTCTTTTTGTACTGTATTAAAAATAAAATAATTGAGGGGTGCAAAATCAGGCTTTTACAGTTGTTGAGCCTAAGAGTATGTAATGTGGCTTTCTG…	GTGCCACAAGGTCCTGATGAATCTACAGCTGAAGAGGTGGTCCAAGCTCCTGTTGTGAAAACTGGAAGGAGAAAGAAAATGGATAAATCAGATAGACAACCTTCAGAAGAACTTGAAGAGAAAACATCCGAAACTGTTTGTGAGCGTAATGATTGTTTCACTGCATTTTCTGTAAATAAAATTTGA	AGCACTGATCTTACAGAGTGGTCTTAATATTTTCTCTGTGATCTCTAGTTTTAGTTTGTGTTTGTACCATTTCTTTATGGCTTTTTTCTATTAATTTTTCTGAGTAATTTTAGCTGCTTTTTTTTTTAGAGAAGAGTGTGTAAACTAAAATGTTTTTCATGTTCTCTTAAACTCCTGAAAGGGGCATTAAAATGACAGGCGAACATGGTTTTACTTTTAAGAAAATATTTTACAACTGTTTCAACTCTTGAACTGTTAACCTTTCACAGACACATTTTATCATCTATATTCCCTTCATGTTCTTTTCTTTTTGTACTGTATTAAAAATAAAATAATTGAGGGGTGCAAAATCAGGCTTTTACAGTTGTTGAGCCTAAGAGTATGTAATGTGGCTTTCTG…	TTT	High	Non-ATG
ENSDART00000125211	60	10.6887	1024	84	29	18	34	0.9	0.57	CTG	2567	2626	ENSDARG00000087950	ENSDART00000125211	chr15	46398784	46439142	-	40359	2809	51.16	18	9422	ENSDARP00000111339	Standard	2337	779	778	51.31	0	ATG	TAA	46438944	46399058	199	2535	274	199	31	183	AGTGTCTTTACAGTCCCTGACGGATAGTAGAGCTCCGCTGGTTCGCTGAACAACCCGGTTTTCTGAAACCGCGGAAAACCCGGAGTGCTACTGCTCAGTTTAGCGCCTCTCTTGTACTGTTGTTATTCGTGTGCGTGCGTGTGTGTTTGTGTGTGTGAGAGAGTGTGTGTTTGAGTGTAACCGCACGGTTCCGTCCAGATGGATGGAGAAGACGAGATTCACTCAGATGATGGCAGTGCAACTCCAGTTCAGGACGAGCAGGAGGACGCTGGGCCCGGATCACGACAGTCTGATGATGACGGCAGCGATAATGAAGACAGAAAGTCAGACAACAGCGATTCAGAGATGGAGCCGCCACGACCCGCAGACAGCGATGACGACAGCAGCTCTCCCGTGAAG…	ACAGATGCGGCGTTTCGCAGACATCAAGCGTCTGACGAAACCCGGACACGCGGTCAAGATCAGCGTGGAGGGAAACCGCATGCCGCTCTGACCTTCCTCCGCCTCTGCTTGTGTTTTTCTGTCGGATGTTGTGCTGATTTCAGCCGTTCTGCATCTGTGAGTTTGCCATGTATTCAGAGCTGAGATTTCTGGACACTTCTGATGTTTAGTTCTGATGTATCTTTCATAATAAAGAGTTGCCCTGTCCTACATTTTACCTACAGGCTCCTGCTCT	CTGACGAAACCCGGACACGCGGTCAAGATCAGCGTGGAGGGAAACCGCATGCCGCTCTGA	ACAGATGCGGCGTTTCGCAGACATCAAGCGT	CCTTCCTCCGCCTCTGCTTGTGTTTTTCTGTCGGATGTTGTGCTGATTTCAGCCGTTCTGCATCTGTGAGTTTGCCATGTATTCAGAGCTGAGATTTCTGGACACTTCTGATGTTTAGTTCTGATGTATCTTTCATAATAAAGAGTTGCCCTGTCCTACATTTTACCTACAGGCTCCTGCTCT	High	Non-ATG
ENSDART00000132874	105	10.4731	1014	139	48	29	51	0.83	0.49	ATG	671	775	ENSDARG00000012688	eif1b-201	chr19	5501520	5505124	+	3605	1336	44.24	4	2040	ENSDARP00000114512	Standard	342	114	113	48.25	1	ATG	TAA	5501731	5504341	212	553	783	212	117	561	TGCGTTTCGGGTGACGTCATGTCCCCGGCAGCTGAAGGCGGGGCTACACAGAGCTGTTTTCAAGTGCTCACCAGCGACTGTCGCCATTTTGTAAGCTCGTCAAACGCTACTGGAGCGCCGAGAAACCCCTTCATTAATCAGGCCAGATTACCGAGAAATCAAAACCGCGAGACCACCCGTTGTCGTCCGAAAGGAAAGGGAATCTTATCGTATGTCCGCTATCCAGAACCTCCAAACTTTTGACCCCTTTGCTGATGCAACTAAGGGTGATGATCGGCTCCCAGCTGGGACTGAGGACTACATCCACATAAGAATTCAACAGCGGAACGGGCGGAAGACTCTGACCACGGTTCAGGGCATAGCCGATGACTATGATAAAAAGAAGCTAGTCAAGGCCTT…	AAGCGGATGTGAACTGACCCCTTCCCTCCCCAACTCTAAACCCAAGCTTCCCTGTTGTTGTGCTGCTGTTCCCCCCTCCCCCTCAGCAGCCTCCCCTCAAGGAAAAAAAAGCTGAAAATGATTACCTCTGATTTGAGACTCTTTAGTATGACACCCTTATCAAAACGACCAGTCCTGTTCGAGCATGGACAGACGACAAGGCAAATAATGCGGGATAAATGATTTTCGTTTCTGTCCCTTCCTTTAGTATTTTATTTTTTATTTTAGTTCATCTTGTGCCGCTCTCAAGCGCAAATTCCATGTAACTTTCTTTCTCTTTGTTTTGTATGAGGTGTTTCAATAAACCTTCAGATGCCACGTTTTGCACAATCTTTACGTTCGACAGGCCGGGGGTGTGGA…	ATGATTACCTCTGATTTGAGACTCTTTAGTATGACACCCTTATCAAAACGACCAGTCCTGTTCGAGCATGGACAGACGACAAGGCAAATAATGCGGGATAAATGA	AAGCGGATGTGAACTGACCCCTTCCCTCCCCAACTCTAAACCCAAGCTTCCCTGTTGTTGTGCTGCTGTTCCCCCCTCCCCCTCAGCAGCCTCCCCTCAAGGAAAAAAAAGCTGAAA	TTTTCGTTTCTGTCCCTTCCTTTAGTATTTTATTTTTTATTTTAGTTCATCTTGTGCCGCTCTCAAGCGCAAATTCCATGTAACTTTCTTTCTCTTTGTTTTGTATGAGGTGTTTCAATAAACCTTCAGATGCCACGTTTTGCACAATCTTTACGTTCGACAGGCCGGGGGTGTGGATGGGGGCAGTTTGTGTGTTGATTTTTCTTGATTCATATTTAAGAACCACCTTAAACTAATCTGCATTTTCAGTTATGATGTGGGCCAGCCTGCTTCAGGGTTACATTGGTGTGCCGTTTGGGCACGAATCACGGCAACCCCATCTCGTCTCATTATGCATCTCTAACTGCCTTTTTTATCCTTGTTTTTCACAATATGCATAATTTCAATTTTCTAAACTTG…	High	ATG
ENSDART00000030229	33	9.73205	1143	91	877	9	22	0.82	0.67	GTG	2142	2174	ENSDARG00000022631	cyp2p9-201	chr20	25682537	25685779	+	3243	2328	40.72	9	163	ENSDARP00000028831	Standard	1491	497	496	43.53	2	ATG	TAA	25682605	25685010	69	1559	769	69	582	154	ACTTGGATTACTGTACCGTTTATGCCAACCTCTGTTAAAACTGCTCAACAACACAGGAAAAGTTAGTCATGGACTTGTGGTACCTTTACGAGTGGATCGATATCAAAAGTATTTTGATATTTCTGTGTGTGTTTTTATTGCTGGGTGATTATATAAAAAATAAAGCGCCCAAGAACTTTCCTCCTGGACCCTGGTCTTTGCCGATAATAGGAGATCTTCATCATATCGATAATAGCAAGATTCATCTTCAGTTCACAAAGTTTGCAGAAAGATATGGCAATATTTTCAGCCTAAGACTTTTTGGACCAAGAATTGTGGTGTTGAACGGGTATAACTTGGTGAAAGAGGTGTATATAAAACAAGGAGACAACCTCGCTGATCGACCAGTGTTACCACTAT…	ATTAAGAAACACGCATGCAATTTTAGACATTTCAGTCATTTTAAAGATATATGTTTTTTAAAAGTTTATTATTTGGTGATTTTTTATAATGCAAAACTATTTACAAATAAGCCTGTATTGCAAACAAAGGAATTATGGGGATAAGATGTTGTATAAATCCAAGATCTGAGCTGTGAACTGAGCTGCGGCATCAGGAGAAAGAACCGTAAAGCAGTCCAGGACCAGACCTGAAAGAGAGAGTATGAGAGAAATGTTTAGCAATGCATAACGTATAACGGCACTGTATACTGCTAATATTACATGTGTGGGTGGGGTCAGTAAAATGGAAATAGTCATTTACAACATAATTTGGTCACTTGCATGTCTTTAGAGTGTTATAAAGTTACAGTTATAGGGTGG…	GTGTCTCATCAGGGCCTTTATGGGCAGAGTTGA	ATTAAGAAACACGCATGCAATTTTAGACATTTCAGTCATTTTAAAGATATATGTTTTTTAAAAGTTTATTATTTGGTGATTTTTTATAATGCAAAACTATTTACAAATAAGCCTGTATTGCAAACAAAGGAATTATGGGGATAAGATGTTGTATAAATCCAAGATCTGAGCTGTGAACTGAGCTGCGGCATCAGGAGAAAGAACCGTAAAGCAGTCCAGGACCAGACCTGAAAGAGAGAGTATGAGAGAAATGTTTAGCAATGCATAACGTATAACGGCACTGTATACTGCTAATATTACATGTGTGGGTGGGGTCAGTAAAATGGAAATAGTCATTTACAACATAATTTGGTCACTTGCATGTCTTTAGAGTGTTATAAAGTTACAGTTATAGGGTGG…	CTCTGAGGTGGCAGGGAATGCCATATGAAACACAAGCTTAGCTTGTTTAGAGAACCTTTTCATGATATGCTTATTTTTTGAGATCGGAATTTTGGGTTTTTATGAGCTGCATGCCAAAATCATCAATATTATAACAATAAAAGGCTTTGAAAAA	High	Non-ATG
ENSDART00000161276	147	9.49497	613	149	29	28	40	0.57	0.27	ATG	300	446	ENSDARG00000103339	si:ch211-193l2.5-201	chr11	41423596	41424874	+	1279	1279	40.97	1	0	ENSDARP00000133011	Standard	123	41	40	50.41	1	ATG	TGA	41423762	41423884	167	289	990	167	10	833	AGAGCCCGAGATCTCCAGCAGATCCACACATCAACACCTACAATCATCTCAAAGCTCAACATTCAGCAACATCACTGCAGCGTTCGGCTCTTCTCCATCTGAAGGACACTTTCCTGACGCTCGTCTGTCTCCATCTGCAGCTGAGAAAGAAGAAGAAGATGCAGAGATGATGATCAGCTCTCCACAGCAGCTCTTCTGGCTCCAGAGTTCCTCCAAGCTGGAGAAAGAAAGCAGAGACGCTCCACTTGACATGCTGAGATTGAGCTCTTTCTGTCCAGAGAGGAGATGAAGAGGCGGAGATGAAGACTGCTGGAGCTGAACTAGAAGCTGCAGACTTACTTCATCATCTGAGCACGAGAGCTTCAGCAAAGTCAACAAGAGCTGGAGTTGAAGAGGCTT…	AGAGGCGGAGATGAAGACTGCTGGAGCTGAACTAGAAGCTGCAGACTTACTTCATCATCTGAGCACGAGAGCTTCAGCAAAGTCAACAAGAGCTGGAGTTGAAGAGGCTTCCAGCAGCTCCACGTCTACAGCAGACGCTCAGACTCTCGCTGTATGAGGAGATGAAGACTTTCAGGAGTTCAGGAGAATCATCTGCTCTGATCATCAAGACTTCTGTGAAGAGACTCAATGAGCAGAGATCCTGATAATAATGAAATCACTGAGGAGGAGACTTTCAGGGGAATCATCTGCTCTGATCATGCTCTGATCATCAAGACTTGTTCTTCTCTTTTTGAGAAAATGTCCTGTAACTATGTTTAGTTTTACAGCTTAAATGCATTTTTATATCCTCTGGGTATC…	ATGAAGACTGCTGGAGCTGAACTAGAAGCTGCAGACTTACTTCATCATCTGAGCACGAGAGCTTCAGCAAAGTCAACAAGAGCTGGAGTTGAAGAGGCTTCCAGCAGCTCCACGTCTACAGCAGACGCTCAGACTCTCGCTGTATGA	AGAGGCGGAG	GGAGATGAAGACTTTCAGGAGTTCAGGAGAATCATCTGCTCTGATCATCAAGACTTCTGTGAAGAGACTCAATGAGCAGAGATCCTGATAATAATGAAATCACTGAGGAGGAGACTTTCAGGGGAATCATCTGCTCTGATCATGCTCTGATCATCAAGACTTGTTCTTCTCTTTTTGAGAAAATGTCCTGTAACTATGTTTAGTTTTACAGCTTAAATGCATTTTTATATCCTCTGGGTATCATTTTCACCTTTGTGGTGCTACATCTTGACTGTAAAGTCAGACAGGCTTTTATTTGTTTCATGTTGAAACACTACCCGCTTCACTATGGTGAAAAATATTGGATCATTTCTGATCTTCTGTATTGTGTTGAGTCAGTTTGTTTCTGGCCTGTGTATG…	High	ATG
ENSDART00000010211	171	9.2431	782	54	643	8	21	0.14	0.12	GTG	771	941	ENSDARG00000008706	paip2b-201	chr1	40762984	40769300	+	6317	1606	46.58	4	3300	ENSDARP00000010658	Standard	396	132	131	52.02	2	ATG	TAG	40763076	40768182	93	488	1118	93	282	665	ATCTAGCCAGGTAACGGTGTCGGTGCAAACAGGAAAATTACCTCTTTTACTCGACTTATTTGGAGATAGATTAGAGCGACAGACGCGTTACAATGCCGGAACCTGCTGATATTAACAGTCCGGAGGTAGCAAAGACACCAGGAGGCGGCAGTGGACAAGGGAAGGATGAGAATGTTGTGAACGGACACAAAGAAGGGGATGCAAACCCTTTCGCGGAGTACATGTGGATGGAGAACGAGGAGGAGTACAATAGACAGGTGGAAGAAGAGCTGTTGGAGCAGGAGTTTCTTGAACGCTGTTTCCAGGAGATGTTGGAGGAGGAGGATCAAGATTGGTTCATTCCTGCCAGAGACCTTCCATCTGGAGTAGGGCAGATCCAACAGCAGCTCAGCGGCCTGT…	AGACCCTCCAGTCAGGGGCTCCTTTATAGAGACTTTATGTGACCGCTGGTGGCCGGGGGTCACCCTCACACATACTTCAATCTCCCTGGGGTTGTGTGGGGCTTGATGGGGTGGGGCTTGTGGGTGGGGGGGTGCTGGATGCTCTTCTATAAGCTTTTTATTTCCGTCTGTCTCCATGTATAACGTGGGCGGGTTACTCAGTGTAATGTTCCTATTGGACCGCTGCAGATTGTGACTAGTTCTCCTGGAAGATCTTTGTATTAATCTCCGAGGAACAGTTATGTGATTTCCACTATTGTGATAGTGACTAGCAGTTTGTCCCCGTGTCATTGCCATTTTCTTTTCTTTATTTTTTTTTCCTGTCTTTTCTTTTAATTTCTTTAAGAGGAAGTTTGGCAG…	GTGATTTCCACTATTGTGATAGTGACTAGCAGTTTGTCCCCGTGTCATTGCCATTTTCTTTTCTTTATTTTTTTTTCCTGTCTTTTCTTTTAATTTCTTTAAGAGGAAGTTTGGCAGGGAGGTGTGTGTCATAAGAGTGGGAGGGGAAGGACTGGGGCAAAGGAAACCTGA	AGACCCTCCAGTCAGGGGCTCCTTTATAGAGACTTTATGTGACCGCTGGTGGCCGGGGGTCACCCTCACACATACTTCAATCTCCCTGGGGTTGTGTGGGGCTTGATGGGGTGGGGCTTGTGGGTGGGGGGGTGCTGGATGCTCTTCTATAAGCTTTTTATTTCCGTCTGTCTCCATGTATAACGTGGGCGGGTTACTCAGTGTAATGTTCCTATTGGACCGCTGCAGATTGTGACTAGTTCTCCTGGAAGATCTTTGTATTAATCTCCGAGGAACAGTTAT	TAGTACAATGACCGTTGACAGGTGGACCATTCTGTGATGGACCGAACTGGTGGCAGCTGACAACATTTGAGGGATTTTCACAGAAACATTTCTCCTGTTTCTTTTTTTCTCCTTCTTTCGTTGAAGTTCTGTCACAGTGTGCAACATGCATTAACAAAAATGGAAAAAAATAAATAAAACAAGCAGGTTCCCTCTTGGACATGGTGGTCTGTCGCATTGGTGTCTTTGTGTGTGGAAATCATGTAGCATCGTTTTTTTGGGGTCTTTTTGTGCTACAACCTGGGGCGCAGCAACCGGGTGGGACGGGGGAATACGTCCCCTGCACTTTTGGAGACTGGCCATTTAGAAACAGGGGATTAAGAATGTAAACCTTTGGATTTCATACAGCGGTCCCCCCAC…	High	Non-ATG
ENSDART00000051919	108	9.19082	673	24	390	26	53	0.72	0.49	GTG	3800	3907	ENSDARG00000035776	n6amt1-201	chr1	966308	979349	+	13042	4753	40.44	8	1902	ENSDARP00000051918	Standard	660	220	219	54.7	1	ATG	TAA	970037	975557	302	961	3792	302	2838	846	TTGTGATGTTTCATTCATGATGTTTTATTATATATATTAAACAAAAATGATTAACGTTTCAATCCAGTGAGTCTGAACGCATGCTAAACACTACGACTCCCATGATGCACCGCAGCCGGAAGTGAAGGATGCGAGTCCACGCTGTGTTGTTTGAAAATCATGTTTGAGGAGCTAAGAGGATGCTGATCGTGTGTCCAGATGTTTGAAATCAGCTTTATTTGATGGAGCGACTGGGCAGAAGCGAAGCTCACGTGTTCGGGCAGATTTATAGACTTCATTAAGACACTGCCTTGCTGTGGTGATGTTCCCGACTCCTCTGTATGCTCCGGCCGGTCGCGGCCGCTTTTCGGAGGTGTATGAACCGGCCGAGGACTCGTTTCTCCTGATGGACGCTCTGGA…	AAACGAAGACTTTTCTGTCTCTTAAGTCTGCAGATTATGAAAACACATGATTCCTGGACACTCCTCAGACTGTGATAAACATCGTCTTCTGTGTGTTTTCTCATGAACACTCTTGACTGTGTTTTTGAGCCATCTATTGACTCACTGAACTCAGTTACCCAGAATCCCACTCTCATCCCTCAAACGAGCTGTTTTTGAAAGGGCAGTACTGCAATGTCGACTTTCATCATTTCAGACTCCTTTTTTCCCCCAAGAATTCTACAGAATATCTTGTTTGTTTGTTTTTTTTTACAACAAGAAATAAAATCATCAAAGTTTATAACCACGTGAGTGTGAGTAAATGAAGGCATTTTTATTTTTTGTGTGAACTGGCCCTTTAAGACATGTGTTCTCCTGCTA…	GTGTCTCTCTGGTGCTCCACACGATGTGTCCGTCGTCTCGGAGCTTCACCGCTCCACTGGACACCAGCTCCAAGGCTGCTGGGAACGCCCGATGCTCCGCCTCTCTGA	AAACGAAGACTTTTCTGTCTCTTAAGTCTGCAGATTATGAAAACACATGATTCCTGGACACTCCTCAGACTGTGATAAACATCGTCTTCTGTGTGTTTTCTCATGAACACTCTTGACTGTGTTTTTGAGCCATCTATTGACTCACTGAACTCAGTTACCCAGAATCCCACTCTCATCCCTCAAACGAGCTGTTTTTGAAAGGGCAGTACTGCAATGTCGACTTTCATCATTTCAGACTCCTTTTTTCCCCCAAGAATTCTACAGAATATCTTGTTTGTTTGTTTTTTTTTACAACAAGAAATAAAATCATCAAAGTTTATAACCACGTGAGTGTGAGTAAATGAAGGCATTTTTATTTTTTGTGTGAACTGGCCCTTTAAGACATGTGTTCTCCTGCTA…	TGCGCTCTGATAGGCTCTCCTCGCTGTCAGTCACCAGCACAGGAACCGCCTCCTGGACCACAATGGCTCCGGCGTCCACATCCTCCTGTCAATCCAACACACACACACACACACACACACACACACACTCTAGCAGTCAGTGTTATTTATATTTCATAATTATAATTCCGACTTATAAAACTCGCAATCTTTGAGGGGGTAAAAAAAACTAGTGAGATGTAACCATCTGAGAAAAACACTATATAAATTTACAGCAAATTCTGGTGCTTTTGGATGACAGAATAGTAAAGTGTAGTATACAGTGTATATTAAAATATTTATAACTTTCATTTGTTAATGAATGCTCCAACATACTATAGTATACTTTAGTTTTTACTACAGTAAACTGTGGTGTATTGT…	High	Non-ATG
ENSDART00000167490	183	9.17693	388	37	21	30	45	0.49	0.25	CTG	1257	1439	ENSDARG00000089314	mapta-203	chr12	4699806	4767932	-	68127	1444	53.19	13	21049	ENSDARP00000131095	Standard	1152	384	383	51.13	1	ATG	TGA	4746789	4700004	95	1246	198	95	10	5	AGGATCGGCTGCTCCCGTCGAGCGTTCAGTGAGCGACTGCAGCTGGAGAGACAATAACAGCGACGCGCGCACAGTATCCTCGTTTGGACTTGCTATGGACCAGCACCACGATTTACTGAGCTCCTCGCCCAATGCTCACTACAACTCCGGCGATAACATGGCTTCTTCCCTCTCTGGAATGACCATCAATGACCATCACCATAAGGAGAATGGGCTCGTGAGACCAGGAGACTGTCCAATGAAAGCTGGAGGAATGGCACCCACAGCTCAATCCAAGACTAATGGTGATGCTGAGAAGCGGGCTCCTAGTAGCAGTAGACCTCATGCTGCAGGGACCAAGATTCCTGCTATGACTGCTGTTGCCAAAAATGGAAAAGACACCGCGGAGAACAGCGGGCA…	GTCACACAAACTGACGTTCCGTGAGCAGGCCAAAGCGCGAACCGACCACGGCGCAGAAATTGTGTCCCTGGAGGAGTCACCGCAGGGCCTGAGCACCGTCTCCTCCTCTGGCAGCATCAACATGGCCGACCCGCCGCAGCTCTCCACCCTCGCCGACCAGGTGTCTGCATCGCTCGCCAAACAGGGCTTGTGATTGGA	CTGACGTTCCGTGAGCAGGCCAAAGCGCGAACCGACCACGGCGCAGAAATTGTGTCCCTGGAGGAGTCACCGCAGGGCCTGAGCACCGTCTCCTCCTCTGGCAGCATCAACATGGCCGACCCGCCGCAGCTCTCCACCCTCGCCGACCAGGTGTCTGCATCGCTCGCCAAACAGGGCTTGTGA	GTCACACAAA	TTGGA	High	Non-ATG
ENSDART00000160155	57	8.8745	280	15	10	4	8	0.21	0.14	CTG	723	779	ENSDARG00000100651	PDCL3-202	chrUn_KN150015v1	2018	9572	+	7555	1924	43.71	9	1625	ENSDARP00000135207	Standard	720	240	239	50.56	0	ATG	TGA	2018	8368	1	720	1204	1	2	1145	ATGCAGGACCCAAACGCAGACACCGAGTGGAACGATATCCTGAGGAAGAAGGGGATTCTGCCTCCGAAAGAAACGCCGGTGGAGGAAGAAGAGGATGAGCAGCTTCATCTTCAGTCTCAGTCTGTGGTGAAGACCTATGAGGACATGACCCTGGAGGAGCTGGAGGAGAATGAAGACGAGTTCAGTGAAGAAGACGAGCACGCTATGGAGATGTACAGACTCAAAACAATAGTGTCATATGGAAAACAGCAAGTTCAAAATGTGTTCTGTGTCCTCAAACAAGTTAAAGGGAATCAACTATTAAGTGTCATAAAGCCTATAGGGGAAAAAAAAACATGCGTTGTACTGCTGTACAGTAACGAGATCCCGCTGTGTTCGCTCATTAATCAGCATCTGGCT…	TGCTGGACACACACACACACACACACACACACGGAGAGGAAGACTCTGATGAAGACTGATGCTGGACACACTCCAAGACAGAGAGGAAGACTAATGTTGGAGGAACACACACACACAAGTCCCCATGAGTCTGTGTGCATTCGGGTTTAAGTCCCCACAAGGATATAAAAACTAGTACACGCACATACACTCTCTTTTGCACACAAAAACACTGTCACACACACACACACACACACACACACAATAACACAATATCACAAGCAGGTCTGTTTTTCTGAGTTGTGGGGACATTCCGTAGGTTGTCATTGTTTTTCTACTGTACACACTGAATGTCCTCTCACCTGTGCCCAGGTTACAACTTCACCGCTACAGGAAGCTGTGCAGTTCTGCCTTCTGAAA…	CTGGACACACACACACACACACACACACACGGAGAGGAAGACTCTGATGAAGACTGA	TG	TGCTGGACACACTCCAAGACAGAGAGGAAGACTAATGTTGGAGGAACACACACACACAAGTCCCCATGAGTCTGTGTGCATTCGGGTTTAAGTCCCCACAAGGATATAAAAACTAGTACACGCACATACACTCTCTTTTGCACACAAAAACACTGTCACACACACACACACACACACACACACAATAACACAATATCACAAGCAGGTCTGTTTTTCTGAGTTGTGGGGACATTCCGTAGGTTGTCATTGTTTTTCTACTGTACACACTGAATGTCCTCTCACCTGTGCCCAGGTTACAACTTCACCGCTACAGGAAGCTGTGCAGTTCTGCCTTCTGAAACCTTATTGTGTGATTTAGAAGTACTTTGAGAACGTCCTCACAATTCACCTTCTCCAGCA…	High	Non-ATG
ENSDART00000063400	45	8.87018	398	40	69	3	8	0.2	0.18	GTG	3687	3731	ENSDARG00000043185	mllt1a-201	chr8	20162070	20198717	-	36648	5106	45.32	12	8782	ENSDARP00000063399	Standard	1749	583	582	54.2	0	ATG	TGA	20198474	20165184	244	1992	3114	244	1694	1375	CAGCCTGTGGGAAGTCCCGCCCATAGCGCTTTTCAATTGGCGGAGCGGCGTAAAGCGCATTCTAAACGGCATCTGATTGGCCAGGAGTGCTTTCTGTTTTGGGTGCATGCCAGAGGTCCGGAGAGGGGAGGGGAACCGTCTAGTTTCCGGTTTTGGGCTGGAATTGACACACAATGAGGAGTCGGGAGCAGCCGCTCAAAAGCCTTCTGTAAATAAACAGGACCTTCGTCAGGCCGGTGAACTATGGAGAATCAGTGCACGGTTCAGGTCAAGCTTGAGCTGGGACACAGAGCTCAGCTGAGGAAGAAAGTGACGTCTGAGGGCTTCACCCACGACTGGATGGTGTTTGTGCGAGGCCCCGAAGGCAGCGACATTCAGCACTTTGTGGATAAAGTGGTC…	CAGGACGTCCCGACCAGGCTGCCCTTTTTTTTCCTGTAAATGAAAAGGAGTGAAATCGACAGTATTTTGAGGAGGACGTGCGGCTGGCTATGTGACGTCTGGACTGCAAACCAACACTACAACACATAAACTCTCTCTCCTCCTCAACATCCTGTTCTCTTCGTAACGGGGCCAGAACTGCATCTTTGAATCAGCCGGAAAACAAAACAGAAGCGTCTCTCTGTAGCCATAACGCACTGATGCATCAAGGGTTGCGACTTTTATATTTTATTTTTCTACCAATGTTTTTTCAAGGTATTTTTGATTGATTGTGACCGGAGAAAAAAAAGGAAGCCCCGCACGCCATGAATGTATCGCTTTTTATCCTCTAGGGCTAGTCTTAGTGCCTTTTTCACACTT…	GTGCAGTGTTGGTGGTCCTCCATGAACGTGGTTGAGAAGCACTGA	CAGGACGTCCCGACCAGGCTGCCCTTTTTTTTCCTGTAAATGAAAAGGAGTGAAATCGACAGTATTTTGAGGAGGACGTGCGGCTGGCTATGTGACGTCTGGACTGCAAACCAACACTACAACACATAAACTCTCTCTCCTCCTCAACATCCTGTTCTCTTCGTAACGGGGCCAGAACTGCATCTTTGAATCAGCCGGAAAACAAAACAGAAGCGTCTCTCTGTAGCCATAACGCACTGATGCATCAAGGGTTGCGACTTTTATATTTTATTTTTCTACCAATGTTTTTTCAAGGTATTTTTGATTGATTGTGACCGGAGAAAAAAAAGGAAGCCCCGCACGCCATGAATGTATCGCTTTTTATCCTCTAGGGCTAGTCTTAGTGCCTTTTTCACACTT…	TTTAGAGCATGTTTCTTCCAGAAAATGGCAATTTGTTAGAATAACAAATGCTTTATTGGGCTATTCCACCAAATATTGATCTCATAATGGTTCTCAAGTTAAAACATTGATAATTTTTGTTTAAAAAATATTATAAACATCCTTGATATAAAAATATGCCACATTTTTTGCTTTAACTAGTTGTCATTTTATTTAAACAACATCAAAACAAATGCTCTAAAACAGTTTATTTATTAATATTCGGAAGAAATGTCAGAAATAAATTAAGGAAAGCTGAGAGTTTTCAAGTGTTCTTTCTTTTTCCCCAAAGCTGTAACGTTAGAGTTGAATTTCTGCATCAAGCATCTGTTTAGTTGCAGTCTCGTTATAATCATTCACTACAAAAGGAGGACTGCAAAT…	High	Non-ATG
ENSDART00000136825	183	8.81335	244	7	3	15	21	0.25	0.11	GTG	1181	1363	ENSDARG00000094653	si:dkey-149m13.5-201	chr4	57601473	57609592	-	8120	1555	42.38	3	6008	ENSDARP00000120309	Standard	213	71	70	38.97	1	ATG	TGA	57608935	57602715	101	313	1242	101	867	192	GCACCATTCCAGTGCTGTGATTCCACTGGAGAAAGGATAAAGTGTCCAAACGCAGAGAAAAACTCCTGCTGAAGCGACTGATCTCCACACTGTTATAAAGATGCCGTTTATTAAAGAGGAGAGTGAAGATGTGAAGATTGAAGAAACATTCACAGTCAAACAGGAAGATCCGCAGGAACAAACAGATCTGATGGTGCTGAAAGAAGAGACTCATGGACAGAATGAAATAGATGAGAAACAGCAGTTTGAGAAACCCCAAGAAATAATGACTGATGAAAAACCCACACTGACTAAAAAGACTTCATCACACTGAAGACCTCGGAAATCCAAATCTGGGTGTAATTTCAGCTGTAAACAGTGTAGTAAGAGTTTCAGTCAGAAGTCAAAGCTTGATGTTCA…	AGACCTCGGAAATCCAAATCTGGGTGTAATTTCAGCTGTAAACAGTGTAGTAAGAGTTTCAGTCAGAAGTCAAAGCTTGATGTTCACATGAGAGTTCACACTAGGGAGCAACCTTACACCTGCGAACAGTGTGGAAAGAGTTTTGGTCAAATACAAGGCTTTAAAGCCCACATGAGAATTCACACTGGAGAGAGGAAGTTCACATGCCAAGAGTGTGGAAAAAGCTTTTATCATGCTGGAAACTTTGCAGCACACATGAGAATTCACACTGGGGAGAAGCCTTTCAGCTGTAAGCAGTGTGGAAATAGTTTCTGTCATAAGCCAAACCTTGATGTTCACATGAGAGTTCACACAGGGGAGAAACCTTACACCTGCGAACAGTGTGGAAGGAGTTTTGGT…	GTGTTCACATGTGATCAGTGTGGAAAGAGTCTCACACGGAAAGACTCCATTAAGAAACACATGAAGATGCACTCAAGAGAGGATCGTTTTAGATGCAGTGAATGTGGAAAGGGCTTTAAAAGTAAAAGAAGCCTCAACACTCACATGAAGCTTCACAATGGAGAGCAGAATCCTCAACATTGA	AGACCTCGGAAATCCAAATCTGGGTGTAATTTCAGCTGTAAACAGTGTAGTAAGAGTTTCAGTCAGAAGTCAAAGCTTGATGTTCACATGAGAGTTCACACTAGGGAGCAACCTTACACCTGCGAACAGTGTGGAAAGAGTTTTGGTCAAATACAAGGCTTTAAAGCCCACATGAGAATTCACACTGGAGAGAGGAAGTTCACATGCCAAGAGTGTGGAAAAAGCTTTTATCATGCTGGAAACTTTGCAGCACACATGAGAATTCACACTGGGGAGAAGCCTTTCAGCTGTAAGCAGTGTGGAAATAGTTTCTGTCATAAGCCAAACCTTGATGTTCACATGAGAGTTCACACAGGGGAGAAACCTTACACCTGCGAACAGTGTGGAAGGAGTTTTGGT…	GGCCTTGTCCACACAAACACGGGTATATTCAAAACGGCAGCTTGTTCATGTAGTTTGTCTGTTCATTCAAGTGAAGATTATTTATAAACTACTTTCGAGAGGATCACATGCTTATGATTGTCAACGGCTGGTCCAGCATTAGCTAAAACATGATTCACCAATCAGATGATTCCTGACTCACTATAGATAACC	High	Non-ATG
ENSDART00000172335	105	8.79014	264	21	3	13	18	0.37	0.17	CTG	1897	2001	ENSDARG00000104177	cpne3-202	chr24	31437157	31468581	+	31425	3171	42.7	17	5673	ENSDARP00000139825	Standard	1599	533	532	46.9	2	ATG	TAG	31442123	31464877	264	1862	1309	264	34	1170	CTGCGCATGCGCTTTACACAGCCAGCAAGGCGACGCAACGGTCCTACTCCCAGAAGAAAAGTAGGAATCAAAACAGAGGAGTGCCTTTACATAGTAATGCTTTCTGTTGTTATTTTTAATCTACTTTCATAACTACCTCCACAAAGCATTGAAGATATTGACACAGACAAAGAAATAATCAAGAAAGCGTCGAAACTCTTACTTCAGTTTCGCATTCAGACGCAAGCTACTAACTAGCGTAACAACAACCCAAGATCAGCTCAATGGCTACAGCATGTGTGTCCAAGGTGGAGCTGACAGTCTCCTGTGAAAACCTGCTAGACATGGATGTGGGCTCCAAGTCAGACCCGCTGTGTGTCCTGCTCATGAACACATCTGGAAACCAGTGGTTTGAGGTCG…	ACATTCTCCAAAGGAGGAACTTGCCAAATGTGTCCTGGCAGAGGTTCCTGGTCAGGTCGTTACCTTCTTCAACATGATGAAGTATCCCCCTCCTAACTCAAACACTCCAGTGGATGCTTCAAATGGGGTGAAAAACTGACCGGCCCAATTCCTTGCTTCATACCGCATGCAACTGGACGACAAGTGTAGGCTTTCTTAAAGAGGTAGACCACTAGACGAATTAGGTTTGGTTTTAGAGCATTATATATTTATTTACATGATTTCATGTGCCAAATGACCATGGAACGATCTATTACGGATTTCGTTTGGACTTAAGAGCCACTAAAAGAAGACACGCTAGATCAGGGGGGTCCAAACTCGATCCTGGAGAACCGGTGTCCTGCATATTTTTGCTCCAAC…	CTGGCAGAGGTTCCTGGTCAGGTCGTTACCTTCTTCAACATGATGAAGTATCCCCCTCCTAACTCAAACACTCCAGTGGATGCTTCAAATGGGGTGAAAAACTGA	ACATTCTCCAAAGGAGGAACTTGCCAAATGTGTC	CCGGCCCAATTCCTTGCTTCATACCGCATGCAACTGGACGACAAGTGTAGGCTTTCTTAAAGAGGTAGACCACTAGACGAATTAGGTTTGGTTTTAGAGCATTATATATTTATTTACATGATTTCATGTGCCAAATGACCATGGAACGATCTATTACGGATTTCGTTTGGACTTAAGAGCCACTAAAAGAAGACACGCTAGATCAGGGGGGTCCAAACTCGATCCTGGAGAACCGGTGTCCTGCATATTTTTGCTCCAACATCCTTCAACACACCGGCCTGGAAGTTTCTAGTAGACCTAGAAAGAGCTTGATTAGCTAGTTCAGGTGTGTTTAATTGGGGTTGGCACTAAAATATGCAGGACACCCGCCCTCCAGGACCGAGTTTGGACACCGCTGCC…	High	Non-ATG
ENSDART00000099121	114	8.55751	501	155	99	9	20	0.24	0.18	ATG	2681	2794	ENSDARG00000094709	arl8-201	chr7	41433847	41446584	-	12738	3207	42.81	6	4049	ENSDARP00000089895	Standard	540	180	179	45.37	2	ATG	TAG	41446093	41436023	492	1031	2176	492	1649	413	GTGTACAACAGAGAGAGTGATCGCTTATTTTTTATCCAGCAGCAGCAGCGTGCTGCCGTGAGCTCCGTGTGCCTCAATTTTACTCCAATGAGCTCTTATGTCTTACCATTTACACCCGTGTCCAGACAAGTGGAGCCGGTGTGCGTTTTGCAATTTGTCTTTAAGGAAAATGTTGATGAGCTCAGAGTGATCTGGGAAGTGAAGAAGACGCTTTTGTTTTGGTTAACGATGTATCCGCCGTACTCGCGTCTGTCGCACACTTGATCTGACCGCACGAAAGAAGAGCTGTTCATCTTAACCTACCTGTGTGAAAACACCGCGAACACACACAGACAGAGGGACGCTCGGACAGACGCAGAGGCGTGTGGTGAGTGCTCTTAACCGCATGGCGAGAGCGGG…	CCTCTGCTTTTCTGGCTAGACTGATTGACAGTGATTTCCACCTCCTCAGGTGGCATCGCAGACTCATCTCATCGGCTGCTTACCTTTTATTTTTAATCTGTCGGTCAGAATTGACACTATGCAGCTGAACTGTCTGGACACCTACCTCAGCTGGGATTTAACGGTAACGTGAATCTGGTTTGATGGATTTGTCGATCAGTACTAAATCAGGAGCAAATGGATTTTTTTTACTGGGTGTATAGCAGAGGATATTCAAAGTCCAAAGTGTTTCAGCCTAACAAGAGGCACTACAGTGTCTGGCGTTTGTTTATGAGTTTTTAACACTGCCGATGGAGCAGAAGTTCTCTGGAGGGGTTTATTAAGCTAATCATGTAAGTTTTTCTTCCAATCTAATGGGAG…	ATGGAAAATGTGCAGGGCTGGTGGTCCCCCAGGAACACTGGTCTAAAGCAGGGGTGCCCAAACTCACTCATGGAGGGCCGGTGTCCTGCATATTTTAGTTCAAACCCCAATTAA	CCTCTGCTTTTCTGGCTAGACTGATTGACAGTGATTTCCACCTCCTCAGGTGGCATCGCAGACTCATCTCATCGGCTGCTTACCTTTTATTTTTAATCTGTCGGTCAGAATTGACACTATGCAGCTGAACTGTCTGGACACCTACCTCAGCTGGGATTTAACGGTAACGTGAATCTGGTTTGATGGATTTGTCGATCAGTACTAAATCAGGAGCAAATGGATTTTTTTTACTGGGTGTATAGCAGAGGATATTCAAAGTCCAAAGTGTTTCAGCCTAACAAGAGGCACTACAGTGTCTGGCGTTTGTTTATGAGTTTTTAACACTGCCGATGGAGCAGAAGTTCTCTGGAGGGGTTTATTAAGCTAATCATGTAAGTTTTTCTTCCAATCTAATGGGAG…	ACACACTTGAACCGGCTAATTAAGCTCTTTCTAGGTATACTAGAAACTTCCAGGACAGTGTGTTAAAGGAAGTTGGAGCTTAACTTGGTAGGACGCTGGCCCTCCAGGACTGAGTTTGGGCACTCCTGGTCTAAAGAATCAAGTATCAATTACAACCCTGATATGAGTTTGTTGTATTGTACCATTCTGGACGGAGGTCTTTTGGAAAAAAAACTATTTAAGAGTGTAAATGTGGCTCACCCAGAGGAATGGGAATTATGTGTTGCTGCAGACGCCTCAGAGGAGTGTATTATTGTGTTCTTGGTCAAACCATTCAGTTCTCAGATGTGCCATTTCTAAATGAGCAGGTGAAATCTGTAGCAACTTTCCTAATTCTTATAGTTTTATAATAAAAGCTTT…	High	ATG
ENSDART00000161596	84	8.3811	200	18	1	17	21	0.61	0.25	ATG	431	514	ENSDARG00000099644	si:ch211-193l2.4-201	chr11	41445747	41447055	+	1309	1309	40.57	1	0	ENSDARP00000134830	Standard	147	49	48	50.34	0	ATG	TGA	41446026	41446172	280	426	883	280	4	795	AGAGCCCGAGATCTCCAGCAGATCCACACATCAACACCTACAATCATCTCAAAGCTCAACATTCAGCAACATCACTGCAGCGTCCGGCTCTTCTCCATCTGAAGGACACTTTCCTGACACTCGTCTGTCTCCATCTGCAGCTGAGAAAGAAGAAGAAGAAGCAGAGATGAAGATCAGCTCTCCAGAGTTCCTCCAAGCTGGAGAAAGAAAGCAGAGACGCTCCACTTGACATGCTGAGATTGAGCTCTTTCTGTCCAGAGAGGAGATGAAGAGGCGGAGATGAAGACTGCTGGAGCTGAACTAGAAGCTGCAGACTTACTTCATCATCTGAGCACGAGAGCTTCAGCAAAGTCAACAAGAGCTGGAGTTGAAGAGGCTTCCAGCAGCTCCACGTCTACA…	GGAGATGAAGACTTTCAGGAGTTCAGGAGAATCATCTGCTCTGATCATCAAGACTTCTGTGAAGAGACTCAATGAGCAGAGATCCTGATATAATAATGTCTATATTAGACAACTCTGACTTACTTCAGCTGCATCTTCATGAGATGTGACTGTTCTTATTGTCCTGTTTCAGGACCGAGAGACGAACATGAGTGCATCACTCTCTTAAGTGCTGATCCTGAATCTGCTGCTGCTTATTTATACAGCGACTTGTATCTGGACAAAGTGTGTTCTTCCTGTTGTGGGAAAGTGTGTGTAAATGTTGATCTTCAGTGAAGTTTGCTGTGAGGAGACCTGTGATTTATTTACTAAATCTTGTTGTTTTGATTGATATTTCTGATCAGAAGTTGCTTTTATTAA…	ATGAAGACTTTCAGGAGTTCAGGAGAATCATCTGCTCTGATCATCAAGACTTCTGTGAAGAGACTCAATGAGCAGAGATCCTGA	GGAG	TATAATAATGTCTATATTAGACAACTCTGACTTACTTCAGCTGCATCTTCATGAGATGTGACTGTTCTTATTGTCCTGTTTCAGGACCGAGAGACGAACATGAGTGCATCACTCTCTTAAGTGCTGATCCTGAATCTGCTGCTGCTTATTTATACAGCGACTTGTATCTGGACAAAGTGTGTTCTTCCTGTTGTGGGAAAGTGTGTGTAAATGTTGATCTTCAGTGAAGTTTGCTGTGAGGAGACCTGTGATTTATTTACTAAATCTTGTTGTTTTGATTGATATTTCTGATCAGAAGTTGCTTTTATTAAAGTAAATGTTACACACTTTGCATTAGATGCATCATCAGATGAATCTCTTTATTTTAAAGGGTGTTTATACGGCTTTATTCTACAAGCT…	High	ATG
ENSDART00000153361	69	8.37638	172	3	0	10	11	0.43	0.16	CTG	293	361	ENSDARG00000096808	si:dkey-287g12.6-201	chr12	26398010	26400104	-	2095	867	37.95	2	1228	ENSDARP00000127312	Standard	282	94	93	42.2	0	ATG	TGA	26400104	26398595	1	282	585	1	10	506	ATGCTTAACTTAGGGTTAATATGCGCAGTATATATTCATCCGTGTGGAGGTCAGAAATACAGTTTCACTCAGACTTTTGCCATTCAGTTGATAGTTAACGCTAGTTACACTGAAGGTAAAAATCTCCACAATGAAACAGCACAAACTATCAACAGGAAAGCGTTTGACAAAGCCGATACTTTTCGGGACGTTGCTCGTAGGTTTGGCCACGGCATTTATGAACAGGCATTTGTTCATGGAGGATGTGTCAGATCTCAGAGAGCAGGAAAGATCCCGTCATGAGGCCAAACGTCTGGAGGTGCTGGAAAGAAGGCAGAAACAAATGGAGGAACTTGCAAGTAAGAGTGCAGGCGGCAGGTGAGACGACTGACACACACCTGCAGGAAACCACCACTGAAG…	GGCCAAACGTCTGGAGGTGCTGGAAAGAAGGCAGAAACAAATGGAGGAACTTGCAAGTAAGAGTGCAGGCGGCAGGTGAGACGACTGACACACACCTGCAGGAAACCACCACTGAAGAAAACAAACACAGGACCTTTTTTGCCAATATCATTTCGGGAAGTGTTCTTTGAGTCCTCGGTTGTTGCTAATATCGGACTGATGATGCTTTGAGTGATGTAGAAAGAAAGTCAAGTATAGCCAACGTAGTATTGTACAGTGTATATATATACATGTTTTGCTGACAATTATGGTTTTAACTGGTTGCCTTGATTATATTTTGTAAGATGTGGTTAAGGCATTGATAAGATGCAATTGGTGTAAATCGTAGGCCAAATATGTGTTCCTAAAATGTACGGCACT…	CTGGAGGTGCTGGAAAGAAGGCAGAAACAAATGGAGGAACTTGCAAGTAAGAGTGCAGGCGGCAGGTGA	GGCCAAACGT	GACGACTGACACACACCTGCAGGAAACCACCACTGAAGAAAACAAACACAGGACCTTTTTTGCCAATATCATTTCGGGAAGTGTTCTTTGAGTCCTCGGTTGTTGCTAATATCGGACTGATGATGCTTTGAGTGATGTAGAAAGAAAGTCAAGTATAGCCAACGTAGTATTGTACAGTGTATATATATACATGTTTTGCTGACAATTATGGTTTTAACTGGTTGCCTTGATTATATTTTGTAAGATGTGGTTAAGGCATTGATAAGATGCAATTGGTGTAAATCGTAGGCCAAATATGTGTTCCTAAAATGTACGGCACTGACAAAAACTATGTGGATTGAATTAGAGGGGAAACATATTGATTAAAATATTCATTTCTTTAAATAAAAAGCCTACACA…	High	Non-ATG
ENSDART00000167918	147	8.23433	332	141	20	28	39	0.57	0.27	ATG	297	443	ENSDARG00000103442	si:ch211-193l2.3-201	chr11	41430444	41432228	-	1785	1785	40.56	1	0	ENSDARP00000141633	Standard	123	41	40	51.22	1	ATG	TGA	41432065	41431943	164	286	1499	164	10	1342	ACCAGAGCCCGAGATCTCCAGCAGATCCACACATCAACACCTACAATCATCTCAAAGCTCAACATTCAGCAACATCACTGCAGCGTCCGGCTCTTCTCCATCTGAAGGACACTTTCCTGACGCTCGTCTGTCTCCATCTGCAGCTGAGAAAGAAGATGCAGAGATGACGATCAGCTCTCCACAGCAGCTCTTCTGGCTCCAGAGTTCCTCCAAGCTGGAGAAAGAAAGCAGAGACGCTCCACTTGACATGCTGAGATTGAGCTCTTTCTGTCCAGAGAGGAGATGAAGAGGCGGAGATGAAGACTGCTGGAGCTGAACTAGAAGCTGCAGACTTACTTCATCATCTGAGCACGAGAGCTTCAGCAAAGTCAACAAGAGCTGGAGTTGAAGAGGCTTCCA…	AGAGGCGGAGATGAAGACTGCTGGAGCTGAACTAGAAGCTGCAGACTTACTTCATCATCTGAGCACGAGAGCTTCAGCAAAGTCAACAAGAGCTGGAGTTGAAGAGGCTTCCAGCAGCTCCACGTCTACAGCAGACGCTCAGACTCTCAGTGTATGAGGAGATGAAGACTTTCAGGAGTTCAGGAGAATCATCTGCTCTGATCATCAAGACTTCTGTGAAGAGACTCAATGAGCAGAGCTCCTGATAATAATGTCTATATTAGACAACTCTGACTTACTTCAGCTGCATCTTCATGAGATGTGACTGTTCTTATTGTCCTGTTTCAGGACCGAGAGACGAACATGAGTGCATCACTCTCTTAAGTGCTGATCCTGAATCTGCTGCTGCTTATTTATACA…	ATGAAGACTGCTGGAGCTGAACTAGAAGCTGCAGACTTACTTCATCATCTGAGCACGAGAGCTTCAGCAAAGTCAACAAGAGCTGGAGTTGAAGAGGCTTCCAGCAGCTCCACGTCTACAGCAGACGCTCAGACTCTCAGTGTATGA	AGAGGCGGAG	GGAGATGAAGACTTTCAGGAGTTCAGGAGAATCATCTGCTCTGATCATCAAGACTTCTGTGAAGAGACTCAATGAGCAGAGCTCCTGATAATAATGTCTATATTAGACAACTCTGACTTACTTCAGCTGCATCTTCATGAGATGTGACTGTTCTTATTGTCCTGTTTCAGGACCGAGAGACGAACATGAGTGCATCACTCTCTTAAGTGCTGATCCTGAATCTGCTGCTGCTTATTTATACAGCAACTTGTATCTGGACAAAGTGTGTTCTTCCTGTTGTGGGAAAGTGTGTGTAAATGTTGATCTTCAGTGAAGATTGCTGTGAGGAGACCTGTGATTTATTTACTAAATCTTGTTGTTTTGATTGATATTTCTGATCAGAAGTTGCTTTTATTAAAG…	High	ATG
ENSDART00000112955	90	8.14966	261	70	17	15	21	0.5	0.23	GTG	6366	6455	ENSDARG00000079639	PRRC2B-201	chr5	71232141	71274138	-	41998	7011	57.65	33	6420	ENSDARP00000098351	Standard	6291	2097	2096	59.1	2	ATG	TGA	71274076	71239219	63	6353	658	63	12	556	TCTGACGGTACTGAGGAAGAGGTGCAAAGAAAAATTTCCATACTCGATGACATTACATCGCAATGTCCGATCGTTTGGGGCAAATTACCAAGTCCAAGGATGGGAAAAGCAAGTATTCATCACTCAGCCTATTTGACAAGTACAAGGGGAAGTCAATAGAAACTCAGAAAACCACAGTTGTTGCACGTCATGGCTTACAGAGTCTTGGTAAAGTGGCCGCAGCCCGGCGAATGCCTCCTCCCGCTCACCTGCCGAGTCTGAAGTCTGAGAGTAAAGGAAACGATCCCAACGTGATTATCGTGCCCAAAGACGGTACAGGATGGGCAAACAAGCAGGATCAACCCGATCCAAAGAGTTCCGTTGCATCATCAGCACAGCTGCCGGAGCCGCAGCCGCCGC…	GCATAGGAGTGTGTGGCGTCAGCAGCACCAGTGAAAGCGTCAGCGTCTCGCAGCGGAGCCATCAAACCACAGCCGCTCAAACTGGAGGAGGGAAAAGCCTGACCTGCAGGACTTCCTCATCCCGTCTCTCTCTCTCTCTCCGGACTCACAGGACCACCAACCAATCAGATCACAGTATCAGCCATCACATAGAGAAATCTCCATATCTATCTATATATAAAAGTCTACTCTATATACACACAGACACGCTGGTGTTGGACTGTCCGCTGGGTGCAGATTCCACAAGACCGCCTTTATTTATTTACATCCTCCAGTGCAGAAGAACGGTTCCTCCGCAAGCCCACATCACACAGCAACAGGAAGTGCAGCTCACGCATTGCCACGCCCACATTGCCAAAC…	GTGGCGTCAGCAGCACCAGTGAAAGCGTCAGCGTCTCGCAGCGGAGCCATCAAACCACAGCCGCTCAAACTGGAGGAGGGAAAAGCCTGA	GCATAGGAGTGT	CCTGCAGGACTTCCTCATCCCGTCTCTCTCTCTCTCTCCGGACTCACAGGACCACCAACCAATCAGATCACAGTATCAGCCATCACATAGAGAAATCTCCATATCTATCTATATATAAAAGTCTACTCTATATACACACAGACACGCTGGTGTTGGACTGTCCGCTGGGTGCAGATTCCACAAGACCGCCTTTATTTATTTACATCCTCCAGTGCAGAAGAACGGTTCCTCCGCAAGCCCACATCACACAGCAACAGGAAGTGCAGCTCACGCATTGCCACGCCCACATTGCCAAACTGAGCCAGCTGATTGGACTCGAGGTTTTGATTGACACATGCTCCGGAGCTGCGGTGTGTGTGTGTGTGCGCGTGTGTGTGTGTGTGACATTGGTCATTTTTA…	High	Non-ATG
ENSDART00000113716	78	7.6992	130	12	3	13	19	0.5	0.24	GTG	2541	2618	ENSDARG00000079046	ENSDART00000113716	chr5	5120198	5182360	-	62163	3167	48.28	15	7765	ENSDARP00000098599	Standard	1992	664	663	51.61	1	ATG	TGA	5177599	5120943	431	2422	745	431	118	549	GCTCTCGTCCTCTCGGCATTCCACAGCTGACAGACTCTGAGGGATGAGAGAGGGAAGATGCTAAGGAAATGTTTTCCTTCACCGCAGAAAACAGGCGCCCAAAAACCGCAGAATGTGACTGAACCACCGCAGACGAGCACCGTCAACCAGTTTTCTATAGATGATGTCAGTCGACTGGAATGGACCGATTATGGCCCAAAGTAATTAAAATGGCACATTTTGTGAAATAGAAATCTACATCTCCTGACTGGATCCCTAACGAAACCTTCTGGAGATCAATATATTGACCTTTTGACCTTTAGACCGGACGCCGGCTGTCAATATGTTGGGTTAAGAATGTGTGAAGTCGTCAGTCTTTGACACCGCAGTGAGCGTTTCCTTCAAGACCCATCTTTCGTA…	GAAAAGCAGCAAAAAACGACACAAGCACAAGAAAAAGGAAAAAGAGGAGCCCGGAACGGGAGATGAGAAAGACAAGAAGAAGAAGAAGAAATCCTCCAGGACCAAGAAAGCAGCAAATGTGGATGATCTTGAGGCTTTCCTGGCGGGAGGAGACGGACCCGGAAACAGTGAGGGCGGAGACTATGAAGAACTCTAACCAATCAGGATTCGACACCATGTGACATCATCGCCAGGTCATTTTCCAATCCATTCCACCTGTTTTCTCAGTGCCTAACCTTTTGGATCTCCACAGCGTTTGTTTGTTCTTCCAGCGTCGCAGCTTTACGTCGTGCTTTCTCAAAATTGCTACATCACACAATTTTCCAAAGTTATTCATACTTTCAGACTTTTAGATGCGTC…	GTGGATGATCTTGAGGCTTTCCTGGCGGGAGGAGACGGACCCGGAAACAGTGAGGGCGGAGACTATGAAGAACTCTAA	GAAAAGCAGCAAAAAACGACACAAGCACAAGAAAAAGGAAAAAGAGGAGCCCGGAACGGGAGATGAGAAAGACAAGAAGAAGAAGAAGAAATCCTCCAGGACCAAGAAAGCAGCAAAT	CCAATCAGGATTCGACACCATGTGACATCATCGCCAGGTCATTTTCCAATCCATTCCACCTGTTTTCTCAGTGCCTAACCTTTTGGATCTCCACAGCGTTTGTTTGTTCTTCCAGCGTCGCAGCTTTACGTCGTGCTTTCTCAAAATTGCTACATCACACAATTTTCCAAAGTTATTCATACTTTCAGACTTTTAGATGCGTCAGATTTCACACACATGATCAAGAGATATTCCGTTATTAACTGATTAAAAAGTCATTCCAGCAAAACTATAGTGTTCAACAAAGACTTGAGGACTTGTTTAAGCTTTATTGGGGTTTTTTTGTGTGTTATGTGTGTTTGTGTCCTATATGTGTGTCCTTGAAGACTTTTACAACCCTGTGTGTATTTGTGTGTTCTT…	High	Non-ATG
ENSDART00000158626	39	7.67861	176	0	59	10	15	0.77	0.38	CTG	1091	1129	ENSDARG00000059028	srrd-205	chr8	4379223	4389821	+	10599	1527	44.66	8	3737	ENSDARP00000134399	Standard	825	275	274	47.39	2	ATG	TGA	4379399	4387593	177	1001	526	177	89	398	CACAAAACACTCATATGGTGTTCGGTGTAAATATGAACGATTTTATAAGAGAATTTTCACACCTATAAAATACAAAATATGTTTATAAGGAGGCCGGATAGTTCTTGCTTTTTTGATGAAGCACTTCGAGCCGTCTGACTGTAAAATCGTCTGAGTTTTGAGGAGTTTTTGCAGTAATGGCTTGTAATGAAGGCTGGCAGGTCGCAGGGCGTCGTAAAGGAGCTGCAAGAAGAGGAAAACAAGTGTTAAACCCAAAACTAGACTCTCAGCAGGATTCTGACTGCAAAATAGACCAACAGAAGATAATACACGGCATGAATGAACTGAGAGGAGAAACCTTCTGGATGGAATGGAAAGATCTCCTCTGCGAGCGTCTTCTCTCCAGCACTTCAGAGCAGA…	TGAAAGGTAAAAAAAACTGAACTGGTCTTCAAACTTTCATTCCTCAACCGGTTTCTCTTCATTCACAACACACTCTTTCCCATTCACCACTGCTGATTCTGTCTGCGCTTCACTCGGTGACATCATAGTGATGCTTGATTTTGATTGGCTCTGGGGTGGAATTCCATTAGTGATGTCAGATTGGCGTTTCTCCTCCTCGTTTTCAGATTTGGAGACTCCGTTGTGCATGTGGGACTCCATCTGGCAGTTCATGTGTGTGTGATCCGTTTCCTCTGAAGCCTCATCTCCTGTAGTTTGGCATTCTGCATTTCCGTTAGCCTGTTCTCTGTCATCAGTAGCCTCTCCCTTATTGGCTGACGGCTCTGAAGCTTGGTTCTCATTGGCTGACTCCTGTTTGGT…	CTGCTGATTCTGTCTGCGCTTCACTCGGTGACATCATAG	TGAAAGGTAAAAAAAACTGAACTGGTCTTCAAACTTTCATTCCTCAACCGGTTTCTCTTCATTCACAACACACTCTTTCCCATTCACCA	TGATGCTTGATTTTGATTGGCTCTGGGGTGGAATTCCATTAGTGATGTCAGATTGGCGTTTCTCCTCCTCGTTTTCAGATTTGGAGACTCCGTTGTGCATGTGGGACTCCATCTGGCAGTTCATGTGTGTGTGATCCGTTTCCTCTGAAGCCTCATCTCCTGTAGTTTGGCATTCTGCATTTCCGTTAGCCTGTTCTCTGTCATCAGTAGCCTCTCCCTTATTGGCTGACGGCTCTGAAGCTTGGTTCTCATTGGCTGACTCCTGTTTGGTCTTTTCTGCCTCTTCTGCTGCTTTCTTCTCTTTCAGTTTCTCTTTAAACTCCATCATTCTTGTGCTTAAGCGACAATGATAAAAGCATTCAGCCGTATCCATCAACTACAATGATTTATATATATAA	High	Non-ATG
ENSDART00000138183	39	7.62936	99	0	0	5	5	0.38	0.13	CTG	1600	1638	ENSDARG00000000018	nrf1-201	chr4	15082630	15104891	-	22262	2933	45.55	11	7773	ENSDARP00000116798	Standard	1515	505	504	54.59	0	ATG	TGA	15102790	15083976	73	1587	1346	73	12	1295	GCTCCGCCGCACCGCGCAGGCCCGAAGTAGCGCAGCCGCTCTGAGTGTGTTTGAGTGAAACTGTATCGGGTGATGGAAGACCATACGGTGCATCAGACGGAGCATATGACCACTATCGAGGCCCACGCCGTCTCTCAGCAGGTCGGGCAGGTGCACGTCGCCACATACACAGAGCATGGCATGCTGAGCGCCGACGAGGATTCGCCCTCCTCGCCTGACGATGATGCTTATGATGACTCCGACATCCTCAATTCAACTGGAACAGATGAAGTCACCGCACATCTGGCTGCTGCTGGGCCTGTTGGCATGGCAGCAGCTGCCGCTGTGGCAACAGGAAAGAAGCGTAAAAGGCCTCACATCTTTGAATCAAATCCTTCAATCCGTAAAAGACAACAGACG…	CATACTCTACCCCTGCAGGTGTGCGGGACAGGAACTTCAGCGCCTATGTGAAGTAGCTGCTGGAATATGGTGTAAAGAATAATATTTGAGCCTGTTCTCATGTCTGCAGGGGTGTGTAGGGGTTGTCTCGTTATTGTTATTCATTTTCATTTTGTTTGTTTTTTTACGCTGTACCCCCAATTTGTTGTCTTATTTTCATCATAGTGTTAAATTCATTAACGTTAGTTTCGTTTCTCTTTTTTTTTTTTAGCTGGTGTTTGACAAATGTAATGCAGAGGATACTTAGAATTACCAATTATTTCTTTCTGTACGATTACAAGAAAAGAAAAACCTCAGTCCAAATTTTCTGCCTTCAAAACTGGCGCAATTTGTTCATTTCTCCCCCGTGTATATGGCATT…	CTGCAGGTGTGCGGGACAGGAACTTCAGCGCCTATGTGA	CATACTCTACCC	AGTAGCTGCTGGAATATGGTGTAAAGAATAATATTTGAGCCTGTTCTCATGTCTGCAGGGGTGTGTAGGGGTTGTCTCGTTATTGTTATTCATTTTCATTTTGTTTGTTTTTTTACGCTGTACCCCCAATTTGTTGTCTTATTTTCATCATAGTGTTAAATTCATTAACGTTAGTTTCGTTTCTCTTTTTTTTTTTTAGCTGGTGTTTGACAAATGTAATGCAGAGGATACTTAGAATTACCAATTATTTCTTTCTGTACGATTACAAGAAAAGAAAAACCTCAGTCCAAATTTTCTGCCTTCAAAACTGGCGCAATTTGTTCATTTCTCCCCCGTGTATATGGCATTATGTTGGTCATTCTTAATGCGTTTTCTCCTCAGTTTTTATGTACATATTAT…	High	Non-ATG
ENSDART00000102576	177	7.53451	102	5	0	16	18	0.27	0.1	TTG	1944	2120	ENSDARG00000012078	meis1b-201	chr13	5361965	5440976	-	79012	2644	47.39	13	19398	ENSDARP00000093352	Standard	1167	389	388	50.39	1	ATG	TAA	5440342	5367382	635	1801	843	635	142	524	AGTCTGGTCCAGATTCAGCTGCTGAGCCGCGTTCAACACACACTCATTGTACACAAACGGGGAAAGGCAGCTCGCAGCATCGATCGTGGCTCCTTTAAGAAAAACTAAGCCAGAATTATCAGCCCACCTCCTCTTGATCTCATTTAGAAGCTATTGCATAAAAAATCAACTCAGGAGCCGAGAGTGATCAAAGAAACGAGAGAGAGCTTCATTTTTGTGCATTTGAGTAGTATTCTCGTTAGGGGTGCTAACCAGTGGAAGCGCGCGGAGGATCATCATTCATTCAGCACTTTGACAAGCTCGCGTTTGATTGATTGACAGCCGGAGTGGCAAAAAGCCATGAGATGCGTTAGTTTTGTCTGAGGGGCTATTTTCATACAGCTTTGGAAAAGAAGATTT…	CCTTCTAGTTAACCAATCGCAAAGCAATGGGGGAAGACTACAGAGCATGCCAGGGGATTACCTGTCACACAGTGGCCCGGTGGCGATGGCAATGGGGCAACCAGGCTACAGCGCTTCCCAGATGCCCCACCACCCTGCTCAGTTGCGGCACGGCCCTCCCATGCGTTCATACATCCCTGGACACCTCCATCACCCGGCGATGTTAATGCACGGAGGACCGCCTCACCCTGCCATGCCCATGTCAGCCTCAAGCCCCCCAATGTTCAATCCAGGAGATCCAACAATGGGAGGACAATACATGGACATACATGCCCAGTAATTTACTAAAACGGATTCTTTAAATGACTGCAATGGACAGACGAGGATGCTGCGATTGGTTTTTTTGGGGGCTTCCAAAGC…	TTGCGGCACGGCCCTCCCATGCGTTCATACATCCCTGGACACCTCCATCACCCGGCGATGTTAATGCACGGAGGACCGCCTCACCCTGCCATGCCCATGTCAGCCTCAAGCCCCCCAATGTTCAATCCAGGAGATCCAACAATGGGAGGACAATACATGGACATACATGCCCAGTAA	CCTTCTAGTTAACCAATCGCAAAGCAATGGGGGAAGACTACAGAGCATGCCAGGGGATTACCTGTCACACAGTGGCCCGGTGGCGATGGCAATGGGGCAACCAGGCTACAGCGCTTCCCAGATGCCCCACCACCCTGCTCAG	TTTACTAAAACGGATTCTTTAAATGACTGCAATGGACAGACGAGGATGCTGCGATTGGTTTTTTTGGGGGCTTCCAAAGCACCGATTACATACTGACTTTTTTTTTACAGAGACTAGGGAGCTTGCATCTTGGCTAGAGTTTTGGACCAAGAAAGAAGCCAATTTCTGTAAACTCTGAGACACTTTAAAAGGAGGTGCCCTTTGCATAGACGCAAAAAGAGAAAGAAAATTTGAATTTATTACTATATCAGCCTCTAAAGGGGAGGGATGAGGACATACTGTATACTGTTGTAAAACTGCATTGGACTTTCATAAGAACTGGGAAAAAAAGTATTGTAAATGCTATCGTATTGTTCTGCATATTATGTTGTTTCTAATAGATTTTTTTAAAAAAGGATG…	High	Non-ATG
ENSDART00000132027	141	7.52863	120	10	6	20	25	0.43	0.18	GTG	1175	1315	ENSDARG00000075393	spock2-202	chr13	29924721	30001389	+	76669	1704	50.53	11	27570	ENSDARP00000122158	Standard	1095	365	364	52.51	2	ATG	TAA	29924762	29998040	42	1136	568	42	38	389	ATTTTAAAGCAGAGGAATCGAGTCACCGGACCCGCGGAATAATGGTGTGGATGAATAATCCGGGATGTGTTCTCGTCCCGCTGCTGATGCTCGTGCGTGTGGCCATGCAGGTGGACGTTAAGAGCGGGAAAGAAGCGGAGAAAACGGGGAATTTCATGGAAGATGAGCAGTGGCTGTCCACCATTTCCCAGTACAGTCGCAAGATCAAGCACTGGAACCGCTTCAGAGATGAAGTGGAGGATGATTACATCAGATCATGGGATGAAAATCAAGGCTCAAATGAAAATGTCGACACAACTAAAGATCCCTGCCAGAAGGTGAAGTGCAGCCGACATAAAGTGTGTGTTGCTCAAGGCTACCAGCGCGCCGTGTGTGTCAATCGCAAGAAGCTGGAGCACA…	TGGGCTCCAGAATCCATGGCAACCCCGACTGTGATGAGGTGGTCACATACTCTGGAGATTTTGGCAGCGGCCTGGGATGGGAAGATGAGGAGGAGAAGGAGGCTGAGGAAAACGGCGAAGAGGCCGAGGAGGAAGAAGGGGAGGTGGGAGAGGTAGATGATGGTGGATACATCTGGTAGAAGGAAACACGATTCCCGCCTTGTTCGACGTAGCTTTCTGTGGCCCATTTCTACAGAGGCAGCTCTATCTTCTGACATTAAATGGTGGAGGGTCGGTCATCTTTATACTGCACTCCAAACAGCATTGACTCGGGGAGGGAGGGGGGAAGGGCAGCTCAGTTAGTATTAGCTGTAGTGAGATAACGGTTTTGGGAACGAGTTTTCAATTATTGGGCTTATG…	GTGGTCACATACTCTGGAGATTTTGGCAGCGGCCTGGGATGGGAAGATGAGGAGGAGAAGGAGGCTGAGGAAAACGGCGAAGAGGCCGAGGAGGAAGAAGGGGAGGTGGGAGAGGTAGATGATGGTGGATACATCTGGTAG	TGGGCTCCAGAATCCATGGCAACCCCGACTGTGATGAG	AAGGAAACACGATTCCCGCCTTGTTCGACGTAGCTTTCTGTGGCCCATTTCTACAGAGGCAGCTCTATCTTCTGACATTAAATGGTGGAGGGTCGGTCATCTTTATACTGCACTCCAAACAGCATTGACTCGGGGAGGGAGGGGGGAAGGGCAGCTCAGTTAGTATTAGCTGTAGTGAGATAACGGTTTTGGGAACGAGTTTTCAATTATTGGGCTTATGAATACTTGTGAAACATCATAATTTTTGTTGTAAGTGCAAGAGTTTTCTCTTGAATCAGTCTCTAGCATCTGCAAACACAAGCTCAGAATTAGGCGCTTGATAGGTGTGATGTGATGCGTTCTTTCTTATGCAAGTCTAATAAATACATACTCTCATCACTATACATTCG	High	Non-ATG
ENSDART00000137116	141	7.5083	93	1	0	5	6	0.11	0.04	ATG	510	650	ENSDARG00000093354	si:ch211-57i17.2-201	chr20	46832962	46836207	-	3246	2338	54.88	4	678	ENSDARP00000142221	Standard	195	65	64	46.15	1	ATG	TGA	46836179	46835077	29	223	2115	29	286	1688	CTCGGCGCCATATTATGGGAATCAAAAGATGAAGATTACAGTACAAATTGAGAACGTGCACAAAGCTTTCCCCAATGTGGACACACAGGTTTACAGCTCAACCTCTAAAGTCCCAGATCTGGCTGATGAGACTGTGGATCATCCAGAACATCACCAGTGGAAAAAAGGTGTGAATGCATCCTCAAAGCCCCTAAGTGAGGGAGTACATGGATGCTGGGCATGATGAAGCGCAAACCTTGATGTGCAACACCACCTTATGAATCTACACTAGTTACATTAACATTTAGCAGACTCTTTTGTCTAAAGTGACTTACAATTGAGGACACATTCAGCAAATCAACAAGAAAAGGCGATACACCCAAGATGTGCTAATTATACAAAAAAATTTAAGAATTAAGA…	TGAAGCGCAAACCTTGATGTGCAACACCACCTTATGAATCTACACTAGTTACATTAACATTTAGCAGACTCTTTTGTCTAAAGTGACTTACAATTGAGGACACATTCAGCAAATCAACAAGAAAAGGCGATACACCCAAGATGTGCTAATTATACAAAAAAATTTAAGAATTAAGAATGCTTCTTAATGCGACTTGCGCGCCCAGTCGTCCAGCCAATCTAAGTTTTTGCCTTCTCCTCGGAAGGACCCCCGTCTAACGCCGTAGTCCAGCAGCAGCTCCTCCCCCATGGAGATGTCCCGAAGGGCGCGGAATAGAACGCACTCCCGTGGCCCCTGTGGCAGCGTTAGAAGCTTCACAAAGGGCCGCACGTTGTTGCGGTGCCAGGAGTGGTTCATAAG…	ATGGAGATGTCCCGAAGGGCGCGGAATAGAACGCACTCCCGTGGCCCCTGTGGCAGCGTTAGAAGCTTCACAAAGGGCCGCACGTTGTTGCGGTGCCAGGAGTGGTTCATAAGCCTTCCGAAGGTTTCCATGCCCGGGTGA	TGAAGCGCAAACCTTGATGTGCAACACCACCTTATGAATCTACACTAGTTACATTAACATTTAGCAGACTCTTTTGTCTAAAGTGACTTACAATTGAGGACACATTCAGCAAATCAACAAGAAAAGGCGATACACCCAAGATGTGCTAATTATACAAAAAAATTTAAGAATTAAGAATGCTTCTTAATGCGACTTGCGCGCCCAGTCGTCCAGCCAATCTAAGTTTTTGCCTTCTCCTCGGAAGGACCCCCGTCTAACGCCGTAGTCCAGCAGCAGCTCCTCCCCC	CAGGGGCAGGGCCAGGACTGGGCATCCAGGCAAAGGGTCCTCCCACCAAGCCCTTTAAAGAAATACATGTAGGAGGAGGAGACACGGGGGAGGGCCTCCCGTCTCCTTAAGCCCTCCTCGTGCGACAACTCCTCCCCATGGTAATCACAAATAATTTCTCCTTTTTTAAAGGGCATGGTGGTGACGACTCCTCCGCCTTTGTCCCCAACGGTCTGGATCTCCAGTCCTTTCCAAGACTGCTGGACCACCGACATGACCAGCTGCTGGTCACTGGTGACGGCGGACAGCGCCCTCGAGAGCTCCCACTCTGCCAGGACGCTGTCCACCGTCGGCACGCCGGTGGTCTTTGCAGTCTCGGCCCTAATGGCACTCTGCACCCGGGCCAGGGAAGGCTTCCGG…	High	ATG
ENSDART00000165400	69	7.45343	129	24	3	10	15	0.43	0.22	TTG	2040	2108	ENSDARG00000102453	slc1a2b-201	chr25	36795938	36837232	+	41295	4479	49.48	11	30076	ENSDARP00000133248	Standard	1572	524	523	55.79	0	ATG	TAA	36826479	36834790	466	2037	2442	466	2	2371	TGCCTCACATTGCTTTCTTCTTATGTAAAATACCCCCCCCCCCCACACCTCCACCACTACCACACACACACACACACACACACACACACACACGCACGCTTTTGAATACATGGTTAGTAGGGACTCTGTATATTTGTGTGTGCGCGCGCGCATGTGTGTGTATCCTCCAGCTGAAGGTGGAGACCGGAGGAGGACCGGCTCGCAGTGAGGCGGAGCAGCGGGAGTGTAAACACACACACACTCACACACACGCGCACACACACATCAGGGTCCCCGAGCTGCTCTGCTTCAGTCTGCCGGTTCATGAGCTCCGAACAGCGGATTACCCGAGCACTCCTCCAGCCTCCTCCGCGCGCGACACCCGAGCACAGCGCGTGACACGACAACAAGAAGAAGAAG…	CCTTGGCGGCCACCAACGGCTCGACTGCGGAGATCACAGTCGTTGAGGAAGAACCCTGGAAAAACGATTAAACCCCCCCGACCCGACCCAACCCAAAAGCAGAGACAACCAACCTACATCCATGCACATAGGGCACAAACAGCTTTCCTAGATGACTCCTGTTCGTTTCTAACCTCTTTAACTAAATCTAAACACGCGTAACACGAGAATGTGAGGCCAAAAGCTGACACGCTTGTGTAAAGTATTCTCCACGCCAGTACACTTCAACACCTTCATGTTTGAGGAGTGTTTTCCAGACACACACTGCCTGTAGCAGCTCACCGTATCAACCTCCTCGCTCACCGTAGACCCTCTCTATCCAATCACAGCGTTTCTCATCAGCCTCATAGGGTGTTGCTA…	TTGGCGGCCACCAACGGCTCGACTGCGGAGATCACAGTCGTTGAGGAAGAACCCTGGAAAAACGATTAA	CC	ACCCCCCCGACCCGACCCAACCCAAAAGCAGAGACAACCAACCTACATCCATGCACATAGGGCACAAACAGCTTTCCTAGATGACTCCTGTTCGTTTCTAACCTCTTTAACTAAATCTAAACACGCGTAACACGAGAATGTGAGGCCAAAAGCTGACACGCTTGTGTAAAGTATTCTCCACGCCAGTACACTTCAACACCTTCATGTTTGAGGAGTGTTTTCCAGACACACACTGCCTGTAGCAGCTCACCGTATCAACCTCCTCGCTCACCGTAGACCCTCTCTATCCAATCACAGCGTTTCTCATCAGCCTCATAGGGTGTTGCTAGGACACAGACGACCGTACGGCACACGTGTGTGTGCGTCTCAAGAGCACAGGCCAGTATATTTACAGTTCAG…	High	Non-ATG
ENSDART00000104475	48	7.4377	125	19	5	10	19	0.62	0.4	TTG	461	508	ENSDARG00000077777	tmsb4x-201	chr9	54612562	54614146	+	1585	677	42.1	3	787	ENSDARP00000095248	Standard	135	45	44	46.67	0	ATG	TGA	54613406	54613661	58	192	485	58	268	169	TCCGCTGGAGGAGAACACACACTTCAACTACAGACACAACTCTGACCTACTGCAAACATGTCTGACAAGCCAAATCTCGAGGAGGTGACCAGCTTTGACAAGACCAAGCTGAAGAAAACAGAAACTCAGGAGAAAAATCCCCTGCCATCAAAAGAAACCATCGAACAGGAGAAGCAGGCGGGTTCATCATGAAGCCTGCTCAACACACTTCTATGCACTGTACATTCCACATTGCCTTCTTTTTCACGTCTTTTCGCTGTTTAACTTTTAACGGATAAATATGACCTAAGTCGCATTGTGATTGGACAACCAACCAAAAAAAAAAAAAAAAAAAGAAAAAAATGCAGACGTCCGTACAAGCCCTTTGTTTGTGTGCCCACGTACTCCTCTTTTTGTAAG…	AGCCTGCTCAACACACTTCTATGCACTGTACATTCCACATTGCCTTCTTTTTCACGTCTTTTCGCTGTTTAACTTTTAACGGATAAATATGACCTAAGTCGCATTGTGATTGGACAACCAACCAAAAAAAAAAAAAAAAAAAGAAAAAAATGCAGACGTCCGTACAAGCCCTTTGTTTGTGTGCCCACGTACTCCTCTTTTTGTAAGCGCACCGCTGGTATTCGGCTGAAGTTTTGCTGATATGGATGAGCTTCACCAGTTTCACTGCTTGAGGAGTGGAGAGAGGGGCGGGGCTAAGAGTTTGAGTGACACCTAACAGAGACTCGCTCTTGTAACATCTCTTGTGACCTTGGTTGACTTGCTCAAATGCTTTAAAGTCATGCAGTGTATTTTTTGTTT…	TTGAGGAGTGGAGAGAGGGGCGGGGCTAAGAGTTTGAGTGACACCTAA	AGCCTGCTCAACACACTTCTATGCACTGTACATTCCACATTGCCTTCTTTTTCACGTCTTTTCGCTGTTTAACTTTTAACGGATAAATATGACCTAAGTCGCATTGTGATTGGACAACCAACCAAAAAAAAAAAAAAAAAAAGAAAAAAATGCAGACGTCCGTACAAGCCCTTTGTTTGTGTGCCCACGTACTCCTCTTTTTGTAAGCGCACCGCTGGTATTCGGCTGAAGTTTTGCTGATATGGATGAGCTTCACCAGTTTCACTGC	CAGAGACTCGCTCTTGTAACATCTCTTGTGACCTTGGTTGACTTGCTCAAATGCTTTAAAGTCATGCAGTGTATTTTTTGTTTTTTTTGTATGTTGACGTCTTGGAATGCACAACTTTTTGTTTTGTAATGCAAATAAAGATCTGTAATATTCAGATGGACACCTTTTT	High	Non-ATG
ENSDART00000155188	135	7.43379	119	21	0	14	17	0.31	0.13	CTG	1594	1728	ENSDARG00000077116	ccnjl-201	chr21	30018077	30045826	-	27750	4771	46.89	6	15096	ENSDARP00000128305	Standard	1224	408	407	58.33	0	ATG	TGA	30044940	30021282	343	1566	3205	343	27	3043	CGCGCCTGGACTCCTCCCCGTTCAGCGACCATGCAGATCCGAGCATCAACATCATTCAGATCTGCTCCTCTCAGGCCGCTGGGGGAGCAACACCGCACGGGACGGCTAAAAAAGTCAAACGGGTTAACTTGGATACGCACGCGGCGGTGTTTTGATAGAAAAAAAACGACCCAACTGCTCACCGATTTGACTTTGTGTTTCCCGGGAAGCATTTACTTGATATGGGATTTGTTTCGAGAAGTACACACGCGTGCAGTTGAAGGATTTAACTCCAGTATGCGGCAGTTCTGAAACAAAGAGCTCTGGAGCGCCCTTGTCTCAGTGGATTGGGGGCCTTTCTGGATGGGAAAGATGGAATCGGAGGGCCAGTGGTGGAAAACCCAGCTCGCAGCGGACATC…	CGCCAGGAGCGGGAGGACAAACTTAACCTGGGGCTGCCACCGTCCTCCAACCTCTCCGCCTCAGCTGTCTCAGAGGGGCTTCGTCCAGGACGCCGACGAAGACTTTCTAAACAGAAGAACAACAGTCGAGTGGATCCCACTGAAGTGATAGTATTAACTTAACTGACATTTGAACTTGGTTTTGATGCTTCCTTTTGGGGTTTTTAATGAACTCTGGGGTTGTCTATTTTTTAAGACTATTTAGCCAAGTGAGGACCTTCTTCCAGTGCTGTGCCACAAATTGGACTGTTACTGCTTTTCCACAAGAGCTGGAGCCCATGCTCTGGCAGAGGCTGCGCTTATCCTGGTTCCCAATTGAAACCTTGCTGCTCTTGAATGAGGGAACATGTGAGGTCAGTC…	CTGGGGCTGCCACCGTCCTCCAACCTCTCCGCCTCAGCTGTCTCAGAGGGGCTTCGTCCAGGACGCCGACGAAGACTTTCTAAACAGAAGAACAACAGTCGAGTGGATCCCACTGAAGTGATAGTATTAACTTAA	CGCCAGGAGCGGGAGGACAAACTTAAC	CTGACATTTGAACTTGGTTTTGATGCTTCCTTTTGGGGTTTTTAATGAACTCTGGGGTTGTCTATTTTTTAAGACTATTTAGCCAAGTGAGGACCTTCTTCCAGTGCTGTGCCACAAATTGGACTGTTACTGCTTTTCCACAAGAGCTGGAGCCCATGCTCTGGCAGAGGCTGCGCTTATCCTGGTTCCCAATTGAAACCTTGCTGCTCTTGAATGAGGGAACATGTGAGGTCAGTCGGGGAGAGTGGGTTTTGCACCCTTTTAGTGGCCAAACAATGTGATTTTAATAGAACACTAGCATATATAGGGTTCCTTTAACTCGTATTCGAAGTCCACTAGAGTTAAACAGTTGAGGATCAAACCATTATTTTCAATCTATTCAGCCAATCTCTGGGTCTG…	High	Non-ATG
ENSDART00000101601	48	7.37547	172	14	56	2	5	0.12	0.1	ATG	1317	1364	ENSDARG00000057328	cth1-201	chr7	17695244	17698342	+	3099	1553	49.58	2	1546	ENSDARP00000092374	Standard	960	320	319	57.08	0	ATG	TAG	17695454	17697959	211	1170	383	211	146	189	GAATGGACGCTGGTCGCTTTAAAACAGCAGCTCGAGCGGTTGGGCTATACGTAGGGCTTGCCAGGTATAAGGTGTAGTTCGCGTCTTTCATCTCGGATTGGGCAAAGGAGTATAAAGCGTGTGAAGAAATCTTTCCGGTGTAGTTGGGACGCTTTTGAAAGCTTAATATTCGGTTTCTTCAGTTTTGTGCAGCAGTCTGAAAACGCAGTAATGTTTGAGACCAGTCAAGACGACCTGTTCCTGTTCCCCACTGAAGGCCTGAATGAGGCGTTCTTCCCCGAGGAGGGTTTAGGTGGTGGTGGTGGTGGTCTATCTCTAGCTGAGGCCTTGCTTCCCTTGGTCGAGTCTCCCTCTCCCCCAATGACCCCTTGGCTCTGCTCCACCCGCTACAAGACTGAA…	TGAAGTCTGGCATGCAGATGATCCCTGGAGATGACTTTTAACTGTGACTGTACTGTGCTGAATTCATGTTTAACCCTGCTTTTATTAGTTACTGTGTACAGTGTGTGTGGGTTTTTTTTTAATTGCCTTTTGAGACCAATTCTCAAATGCTTGCTTTTTATTTTCTTAATTTTAAGTCTGTCTTGTACTTCTGAGGACACTTATTTTGACAGACTGAATGAAGCCCCTTAAGTGTGTGAACTGATTTAATTTTTACTGTTGTACATATGAAGGATTTGATTTATGAATGTTTCTAACTTATGGATTTTTCAACTTAATGACCTTTAAATTATATTAGAAACATCAACATCCTTGGATTTTAATAAAACCTCTTAATGACTTGC	ATGCTTGCTTTTTATTTTCTTAATTTTAAGTCTGTCTTGTACTTCTGA	TGAAGTCTGGCATGCAGATGATCCCTGGAGATGACTTTTAACTGTGACTGTACTGTGCTGAATTCATGTTTAACCCTGCTTTTATTAGTTACTGTGTACAGTGTGTGTGGGTTTTTTTTTAATTGCCTTTTGAGACCAATTCTCAA	GGACACTTATTTTGACAGACTGAATGAAGCCCCTTAAGTGTGTGAACTGATTTAATTTTTACTGTTGTACATATGAAGGATTTGATTTATGAATGTTTCTAACTTATGGATTTTTCAACTTAATGACCTTTAAATTATATTAGAAACATCAACATCCTTGGATTTTAATAAAACCTCTTAATGACTTGC	High	ATG
ENSDART00000059321	87	7.35409	145	15	28	7	11	0.24	0.13	CTG	1228	1314	ENSDARG00000040534	epcam-201	chr13	8508749	8511340	+	2592	1377	43.28	10	292	ENSDARP00000059320	Standard	912	304	303	45.72	0	ATG	TAA	8509099	8511118	244	1155	222	244	72	63	AAGAGAGCCTGTTTTTGCTAGAGTTGAATCCACCCCGTAACCTGACGTCACTTTACTCAAACAGGTACATAATTTGTCACCTGTTGCGCATCTAGATCAGACGTTTGGCGGGCCAGAGAGAGGATATCTTCGGGATCTGAGCTTGAAGAGTTTACAAGACGAGCCATAACTTTATTTCTGTGTTTCATTGGAATATATCTGTTTCAGTTTAGGATTTGCTGAGTCCTTTTGTTCTCGCTCACAATGAAGGTTTTAGTTGCCTTGTTTGTTGTGGCATTGGTTGATGTGGTAACTTCACAATGTGCTTGTAAAACAATGAAGTGGGCAAACTGTGATGACTCGTGCTCATGCAGTCTTCGATTAACTGAATCTTCCACGCAAACCCTTAACTGTTCCAAG…	ATTTCAACGCCGTGTCAGATACTTTCATCTGAAATTGGGGCAGTTGTGCTGTGACATGCTATGATTTTCATACTGGGGGAAACTAAGTGTCTGTTACATGCAGAGTACAGAGCTGTTAATTTTCTTTTATTTAAAAGGGCTTCTCTTCAATTGGATTAACATTTTTAATGTTGTACAGTTTGACTTGTAATTTTTAATAAAGTGTGTTTTGTTTTAACTGTG	CTGGGGGAAACTAAGTGTCTGTTACATGCAGAGTACAGAGCTGTTAATTTTCTTTTATTTAAAAGGGCTTCTCTTCAATTGGATTAA	ATTTCAACGCCGTGTCAGATACTTTCATCTGAAATTGGGGCAGTTGTGCTGTGACATGCTATGATTTTCATA	CATTTTTAATGTTGTACAGTTTGACTTGTAATTTTTAATAAAGTGTGTTTTGTTTTAACTGTG	High	Non-ATG
ENSDART00000165317	111	7.33497	97	4	5	5	8	0.14	0.07	GTG	351	461	ENSDARG00000100331	SMIM10-201	chr3	56497861	56502531	-	4671	917	42.75	2	3754	ENSDARP00000140618	Standard	189	63	62	50.26	1	ATG	TGA	56502431	56498489	101	289	628	101	61	456	TCTTTTCTGGGGAGAATAATAACAGGGTGGAGGATGTTTTCAGCTCAGCCGAGATGACTGCTCCGTGTCGTGTCTGAGAGCGGCAGTGAAGCGTCCTCTTATGGCGGGACTGGCGCATTTGGTGCTGCGTGTTTCGGGCTCGTACGGCGTGTTTTCTAAAGGCCTCAGCAGGACTTTGCTCATCTTCTTTGATCTCGCCTGGAGACTCAGAGTCAGATTCCCATATCTGTATGTCATCGCCTCCATGATGTTCAACGTGCGACTACAGGTTCACATTGAGATTCATTGATTGGCTCAGAAGGGTTGCCAGATCTCCATTTCACCTGCACTCAACAATGACTGTCAGTTCTGTGTTGATCAGTGAAGCAAACTCATATCCTCTAGAAGAAAACATGCTGA…	TTGGCTCAGAAGGGTTGCCAGATCTCCATTTCACCTGCACTCAACAATGACTGTCAGTTCTGTGTTGATCAGTGAAGCAAACTCATATCCTCTAGAAGAAAACATGCTGACGGGAATATTTCTGACACAGCGGACATCAGCTTCTTCTCAGTGCGTTCACAGGAATGTATGATGAGCAGACTCGTGTTACTTTTTAGACAGGTAAATAGCTCAAAAGCCCAGCCGCTGGACAGCAATTTATCCATCGGTGAATGAAGGAATAGATGAGCTGCTGATCTCCAGTGATTTTAACATGATGAAGACTCCACTCCACCAGTGTTCTACTTCACACTCGCACTGTTTTGCATTATTTTCTTGCATATCGAGAGATTTCAGTGGACATGCTGACTTAGTTTAGTC…	GTGTTGATCAGTGAAGCAAACTCATATCCTCTAGAAGAAAACATGCTGACGGGAATATTTCTGACACAGCGGACATCAGCTTCTTCTCAGTGCGTTCACAGGAATGTATGA	TTGGCTCAGAAGGGTTGCCAGATCTCCATTTCACCTGCACTCAACAATGACTGTCAGTTCT	TGAGCAGACTCGTGTTACTTTTTAGACAGGTAAATAGCTCAAAAGCCCAGCCGCTGGACAGCAATTTATCCATCGGTGAATGAAGGAATAGATGAGCTGCTGATCTCCAGTGATTTTAACATGATGAAGACTCCACTCCACCAGTGTTCTACTTCACACTCGCACTGTTTTGCATTATTTTCTTGCATATCGAGAGATTTCAGTGGACATGCTGACTTAGTTTAGTCTGTTTCCCACAGTGCATGACAGACACTGTACATGCAGACTACACACATACACACACACAGTGGCTACTGTTACAGAAAATACAGGGATTTGTATATATACTATACATTTATTTGTTTGTGTTTTTTATTATCATTAAATCTGTGCATTATATAATATGGCAAGTGCATTTTG…	High	Non-ATG
ENSDART00000082289	204	7.15938	104	7	13	9	13	0.13	0.06	TTG	1973	2176	ENSDARG00000018618	cpsf6-201	chr4	2195819	2209989	-	14171	2205	54.24	10	6306	ENSDARP00000076726	Standard	1677	559	558	58.02	0	ATG	TAA	2209920	2202584	70	1746	459	70	226	29	CGGCTTCACCCGTTGGCGTCTCTTCTTCACGCGCAGTGAGAGCACCGAGGAGGAGGAGGGAAACAGAAAATGGCGGACGGTGTTGACCACATCGATATTTACGCGGATGTAGAAGAAGAATTTAACCAGGAGTCGGATTATCCTGTTCATGACCAGATTGACCTGTATGACGATGTCATCTCGCCATCTGCCAACAACGGGGACGCACCCGAGGACCGAGATTACCTGGATTCCCTTCCTGCACCTGGAGGCAACGAGGGCTCCAAAGGGGCTCCAGCTAATGTCGTCTACACCTACAATGGCAAACGGATCGCTCTGTACATCGGAAACCTCACATGGTGGACCACTGATGAAGATTTAACAGATGCCATTCGCTCAATAGGCATCAATGATGTGCTG…	TAGGAGAAGAAGCTGAACGCAAGAGGAGGAGGAGGAGACGCCAGGAGCAACGAGGATTCATCGCGCACACACAAACACCGTCACGGAGAGCGCCGGACTCCGGACACACTAAAAAAAGTAGAGTTCTGTACAATACTATATACTCACTCTCTTAATTCCCTGCAGCTCTTTTTATTTTGTACTTTTATTTGGAAGTAGCTGTGTGCTTAAGTCAGTTCAGCTTGTTTTGGCCAAGGAAGTGAATTATTTGCCTGCTCGTTCAAAAAAAGAAAAAAATACACACACACAACTTTCCGACTGCTATAATGTTGTAAATTGTCAGTTAGCTAGATTTGTTTTTATAGGATCCTTTCTTTCGTTTCGTGTTTCTTCCCTCATTTCCCCCCCTTCCCATTATCC…	TTGGCCAAGGAAGTGAATTATTTGCCTGCTCGTTCAAAAAAAGAAAAAAATACACACACACAACTTTCCGACTGCTATAATGTTGTAAATTGTCAGTTAGCTAGATTTGTTTTTATAGGATCCTTTCTTTCGTTTCGTGTTTCTTCCCTCATTTCCCCCCCTTCCCATTATCCATATAATGTTTGTAAGTGTCTTTTGGCTTGA	TAGGAGAAGAAGCTGAACGCAAGAGGAGGAGGAGGAGACGCCAGGAGCAACGAGGATTCATCGCGCACACACAAACACCGTCACGGAGAGCGCCGGACTCCGGACACACTAAAAAAAGTAGAGTTCTGTACAATACTATATACTCACTCTCTTAATTCCCTGCAGCTCTTTTTATTTTGTACTTTTATTTGGAAGTAGCTGTGTGCTTAAGTCAGTTCAGCTTGTT	TTATTAAATAGAATCTGTGTTGTAATAAA	High	Non-ATG
ENSDART00000102431	288	7.15027	148	0	85	18	26	0.19	0.09	ATG	4590	4877	ENSDARG00000058991	CU571081.1-201	chr1	554096	563895	-	9800	4924	34.97	2	4876	ENSDARP00000093208	Standard	1110	370	369	51.62	1	ATG	TAG	563081	557096	815	1924	3000	815	2665	47	AATTTATATCTATGTAAAATTGATTCAGATCATGCTGACACCGCACTAATAATGTGAGAGTAGAGTATGTGATCTGCCAAGGACAGAAAAAGAAGACAACTAACCTAAATTCAAGAATACAAATATCAGTTCTCCATGACTTTTCCAAAACTTTAACTCCGATTTCCCCCACAGTCCAAACACATGCGCTATAGGGGAATTGATCAACTAAATTAGCCGTAGTGTATGTGTGAACGAGTGTGAATGGGTGTTTCCCAGTACTGGGTTGCAGCTGGAAAAGCATCCGCTGTGTAAAACTGTGCATGTATAACTGCTGTGAATATGTTGGCGGTTCATTCCGCTGTGGTGAATGAATGAATCAATTACCATTTTCAACAAATTATATACAAAATTATAAAG…	AGGAGCATCAAGAGGCGAATTTCAATTACAAACAACTGTGGAACAATATTTTGGACAAACCAACCACAAACAATGAGACAAGCTGACTGCAGGAGTTAAACATATAAACATCTCCACTAGAGATGACTGACTGCTTGCATTTTTTCTATAATCATTCAATGAACACAAGAGCATTTCAGAAACTCATCTGGCATTGTTGTTTTTTCAATAATGGAACTGATTGTAAGGTATTATTATGTAGCATTTATTTGCATTATGGAGGGAAAAAAACTAAACAAAACAAAACAAAAAAAAACTGCGCTTTCCCTCCTTTGACTGAAGGCTTCGCTGCTATTGTGAGACTTAAAGCAAGCTAATAATTAATGTTTTTATATTTATATATACACACATACATAGACT…	ATGAGATTAAGACTGATCTCAAACAGCTGCATTAACGCTTGCCATGACTGTAACCTCTTTTCTATAATAAATGAGCAGATATTGTGTGCATCAGCCGTGTCTGTGATGTTCAGTCCAGGGTTTAGTCATTGTGAGCTGCTTTTTCTGCATGATCCACCTGTTTATGTGCGAGCTCCAGAAACACCCTCACGTCCTCCAGAACTGGAGTCGGATGTAGAGCCTTCACCACTGCTGGAGGATTGGGGACGGTCTGCATCAGCTGCTCCTGAAAGGCCAACCACACTATAG	AGGAGCATCAAGAGGCGAATTTCAATTACAAACAACTGTGGAACAATATTTTGGACAAACCAACCACAAACAATGAGACAAGCTGACTGCAGGAGTTAAACATATAAACATCTCCACTAGAGATGACTGACTGCTTGCATTTTTTCTATAATCATTCAATGAACACAAGAGCATTTCAGAAACTCATCTGGCATTGTTGTTTTTTCAATAATGGAACTGATTGTAAGGTATTATTATGTAGCATTTATTTGCATTATGGAGGGAAAAAAACTAAACAAAACAAAACAAAAAAAAACTGCGCTTTCCCTCCTTTGACTGAAGGCTTCGCTGCTATTGTGAGACTTAAAGCAAGCTAATAATTAATGTTTTTATATTTATATATACACACATACATAGACT…	TTTAGCAGATATAGGGGTGTCACTGCAGTCCCAGAAAAAGCTTTGAG	High	ATG
ENSDART00000015154	108	7.11431	89	0	12	6	8	0.17	0.07	GTG	3006	3113	ENSDARG00000012141	papolg-201	chr13	25693895	25711624	-	17730	3485	43.56	23	3129	ENSDARP00000015948	Standard	2235	745	744	46.58	1	ATG	TAA	25711518	25695120	107	2341	1144	107	664	372	GGAGCAGCAACTATTGTTATAAATTGAGACGGGGCTGCTGCTGGCTGAGTTTACATGTTTTTTGCGCGTTTGTTCTGAAAATATTTGGATATTTCTACGCAAGGTCATGAGAGAGATGTCAGCGACTGGTAACAGTACGCTTGGCGGGCAGCAGCCTCGGAAACATTATGGCATCACATCTTCAATCAGCCTGGCATTTCCCAGAGAGATAGACCATATCTACACTCAGAAGCTCACTGAGGCTATGAAACCATTTGGAGTGTTTGAAGGTGAAGATGAGCTCAATCACAGGCTTGCGGTTCTTGGGAAGCTAAATTCGTTTGTGAAGGAGTGGATTTCTGAAATCAGTGAATCAAAGAATCTTCCACCGTCAGCAGTAGCGAATGTTGGTGGCAAAAT…	CAGTGAGTTTATCCACAGGTTGTCCTTTAAAGAGTGGAACCCCTCTTGTAACAGCAGTGCTGCTTTTAAACTGCTACTGATATTTGGCCGGTCTTCCTGCTTGTTACAGATTTATTGTAAAGTATGGACTTTTTTTTTTTTTTCTTCAGTTGTTTTTTTTTTATGCTTTACTATCATAATGCTTGCTTCAACATCTCTGAGCTTTTGAAACCGCTTGTACAGTAGTTGTAGTTTGTATATATATATATCTTTAAAAACCATTGTTAGTCTTTCTATGCCTCAGTGTAGTTTTTATTAACAAAAAAAGAGAAAAAAAATTGTCCTGTTTGTCACTGTATATGAGATTCGTCGTCGTTTGTCTTAAGGTTTTCCTTGCAGTCTTTTTCTAATCGCTGTGTT…	GTGCATGTGCATGATTGTAATTCCCTTCATCTAGGGCATCACCCCTGCGCCTCCCATGGAGGTCTGAATGGCAGAGTCTCCCAAACTTCAAGAACAGAGACTAAATGA	CAGTGAGTTTATCCACAGGTTGTCCTTTAAAGAGTGGAACCCCTCTTGTAACAGCAGTGCTGCTTTTAAACTGCTACTGATATTTGGCCGGTCTTCCTGCTTGTTACAGATTTATTGTAAAGTATGGACTTTTTTTTTTTTTTCTTCAGTTGTTTTTTTTTTATGCTTTACTATCATAATGCTTGCTTCAACATCTCTGAGCTTTTGAAACCGCTTGTACAGTAGTTGTAGTTTGTATATATATATATCTTTAAAAACCATTGTTAGTCTTTCTATGCCTCAGTGTAGTTTTTATTAACAAAAAAAGAGAAAAAAAATTGTCCTGTTTGTCACTGTATATGAGATTCGTCGTCGTTTGTCTTAAGGTTTTCCTTGCAGTCTTTTTCTAATCGCTGTGTT…	GATTTCTGCCCTCTTTCCATCATCCCCCCCCACCCTTATTTGTTTTGCCCCCCCTTTCATTTCCAAAAGTTACTGTCCTGCCCTGTTGGGGTGTACAGATAAAAGACTTCTTATTCATTTTGGGGTTTCTTAACATTTTATTTATTTGTACCATTATCATTTTTTTATATCACAGGTATTGCAGTTGAACATCTAGAAATTAATTTCATTGCTCAGTTCCAATCTACCTGTTACCTTTAGGACAATTTGCAAAAAAATATATCTACTTGTCATTCTTTTGTAGGGCAAAAGTTGTATTTGAAAGGGTATTTTTGTATGTAATGTAAACTGCCTTCTTTACATTAAGAACATAAAAATTCACAAAACCCCAAA	High	Non-ATG
ENSDART00000171091	237	7.10651	78	5	0	12	13	0.15	0.05	CTG	3312	3548	ENSDARG00000078416	zeb2b-202	chr6	1149464	1195487	-	46024	4902	50.47	8	9878	ENSDARP00000140713	Standard	3231	1077	1076	52.03	0	ATG	TGA	1195472	1151120	16	3246	1656	16	65	1354	GCTATAATCATCTGCATGTCTCTGTGTGTGTGTTTTCTGACAGTGCTGGACTTTGAGAACGTTGTAGAAACTGGATCGGAGACGGAAGAAGAAGACAGACTTTTGGTATCGGAGGAGGACGCTTTGCTTAATGGGGCGGGGAGTCCGGCCAGCCTTGTCAATCATGAGTCTGAGGCTCCGCCCTCTCCGACTCTGAGTCACACACTACTGAGGAAGACTGTGGATGATGAAGATGACATGAAGGACAGCGGCATAGAGAACGTTTGGCATGAAAATGACTTGCTGAATGCGTCAATCGATGGTACAGATGAACTGAAGGCTGATTATGACACTATGGGGACCGATGTATCTCTGGAGCCCATTGGGAATGGTACAGTGAAGAGCGTTCACTGTGACACC…	ACCGGGCGTACCTACAGGGCATCGGTCCCGCCGGATACCCGGAGCACCCGGAGCGGGAGCCCATCCTGCGGGACGCCCTGAACGGAAGCATTCGGGAGCGGCTCCAGGAGGTGGAGGGAGCGTTCGTCAAAATGAGCCGCAGAGAGCACGACTTCGAGGAGGAGGAGGACGAGAGCGAGAACAAAAGCACGGACGGTGACACTATGAGGGACGAGGAGGAAAATGGAGAGCACTCCATGGACGAAAGCTCCAAATCGGAGTCCAAATCGGACCATGAGGATGCAATGGAGGACGGGGTGTAGCGCTTGTTCTGTCGGAGGGATGCCAAAAGTATTGATTTCCGTAACAATCGGTACTGAAATGTTTTAGATGTTCATTTCTTGCTGATGTTTGAGTGTT…	CTGCGGGACGCCCTGAACGGAAGCATTCGGGAGCGGCTCCAGGAGGTGGAGGGAGCGTTCGTCAAAATGAGCCGCAGAGAGCACGACTTCGAGGAGGAGGAGGACGAGAGCGAGAACAAAAGCACGGACGGTGACACTATGAGGGACGAGGAGGAAAATGGAGAGCACTCCATGGACGAAAGCTCCAAATCGGAGTCCAAATCGGACCATGAGGATGCAATGGAGGACGGGGTGTAG	ACCGGGCGTACCTACAGGGCATCGGTCCCGCCGGATACCCGGAGCACCCGGAGCGGGAGCCCATC	CGCTTGTTCTGTCGGAGGGATGCCAAAAGTATTGATTTCCGTAACAATCGGTACTGAAATGTTTTAGATGTTCATTTCTTGCTGATGTTTGAGTGTTTCTCGTGCGCTCTTATGCAGAAGACAACATTTCGAGCAATGTTGCATGGCAATATTGTCATACTTTCCTTTTTCAGTATTGTATCTGCAACCCTTTGACCTAATTTGGTTTGACCTAGTTGTCTATTTATGACGTCATCATTTCCTAAAGTTGCCCTTCAGCAGTGCTTAAAAAAAGTTTCATCAGCAAACACCGCTGTGTTCACATGCTCAACAGAAATGACTGTGATTGGCTACGATGATCATCGCTTTACCACCTGTCACCATGTGCAAACACATGCAGGGTGCATCTCAATCAGTACT…	High	Non-ATG
ENSDART00000158884	228	7.1051	91	9	4	16	18	0.21	0.08	GTG	3043	3270	ENSDARG00000104912	CABZ01115696.1-201	chrUn_KN150188v1	2019	9836	-	7818	3421	58.02	10	2521	ENSDARP00000130347	Standard	1743	581	580	62.77	0	ATG	TGA	9572	3433	265	2007	1414	265	1035	151	ACACACACACTGCTGGACGTGGACATCCTCATACGCAGATGAAGCCGTGTGACGGAGCGCTCATTGCACAACCTCAGAGGAGAAGCTGGAGCGGCTAAACCGGACTCTCAGCATTTTTCCCGGGTGTTTGTGCGCGTGGCCTTTACTCTGAGATACTCAACATCTCAATCATCATCATCATGTTTCTGTGAGCGGCACGCCCTGCTGAGAGACCGGATCACAGCGCAGCGCACCGGCGGAGGGATACAGCACATCTAGACCCAGATGATGGACGCGGAGCTGTTCTCGGAGCAGGAGCTGACCTGCTCCATCTGTCTGGACCTGTTCAGCGAGCCCGTCTCCACGGCCTGCGGACACAACTTCTGCCAGGGCTGCATCGGGGGCTACTGGGCCTCCAGC…	CCCCTGCTGGACACACACAGCACTGCAGTGCAGGACTATAACAGAAAGAGGAACTCACTCTGGAGCCCGCACTGACACTGAACACACACACAAACACATTCACACACACTCTTACTCACCGGTTACTGAAATGTCCACAATAGATGTGTGAAAGACGTCTCAGCAGCAGATCCTCCATGAGCAGCAGCATTATGAGCAGGACTGGAGGACGGGTCTCACTTTCACACTGCAGAGCTTGAAGAGGCGGAGGAGGAAGAGTCACGGCACCTCCAGACCTGCAGTGTGGAGGCACCGATGAGGAGCCGCAGAGCTGAGCTGTTCACCACACCAACACTCCTTTACTCATGTTCATTTGCACATCTCTCTGACAGTCTGACTAACCCAAATGCAGAATAAAAT…	GTGTGTGTGTGTGTGTGTGTGTGTGTGTGTGTGTGTGTGTGTGTGTGTGTGTGTGCAGGCTGTGCGAAGGTGACGGATCAGTGTGTGCCGCTGCTGCGCCGCTGTGCCTCTCTGCAGACGCTGGACCTGCGCTCCTGCCTCCTCCTCGCACCGGACGCCAGCCAGCTGCACAGCTTCCCTGCGGCTCCAGAACAGCTGAACACACTACAGACTCACACCCCCCTGTAA	CCCCTGCTGGACACACACAGCACTGCAGTGCAGGACTATAACAGAAAGAGGAACTCACTCTGGAGCCCGCACTGACACTGAACACACACACAAACACATTCACACACACTCTTACTCACCGGTTACTGAAATGTCCACAATAGATGTGTGAAAGACGTCTCAGCAGCAGATCCTCCATGAGCAGCAGCATTATGAGCAGGACTGGAGGACGGGTCTCACTTTCACACTGCAGAGCTTGAAGAGGCGGAGGAGGAAGAGTCACGGCACCTCCAGACCTGCAGTGTGGAGGCACCGATGAGGAGCCGCAGAGCTGAGCTGTTCACCACACCAACACTCCTTTACTCATGTTCATTTGCACATCTCTCTGACAGTCTGACTAACCCAAATGCAGAATAAAAT…	ACCCCCCCCCCCACACACACACACACACACACTGCTGTTTTCAATCTGTTTCTGGATCCAGCAGTCGTGGACGGAGCAGCGTCTCGTTATAGGTATCGCGTACAGTACAGATGTGTACAGATGTGTGTCGTGTGCTGTAAATCTGAGCAGA	High	Non-ATG
ENSDART00000168348	60	7.08836	70	0	1	7	8	0.35	0.13	ATG	810	869	ENSDARG00000099121	si:dkey-6d5.1-201	chr11	14858121	14866479	-	8359	1158	36.27	5	2745	ENSDARP00000131980	Standard	684	228	227	38.74	0	ATG	TAA	14866431	14858547	49	732	426	49	77	289	GTTTTATTAGCCTGACTGGAAGATACATGACAGCCCTGTGGCATCAACATGTTTTTTCGAGACCTAACAGTTGTAATTTATTTTGTATACTTTTTATGCAATTCACCTTTAATCAAATTGAGTTTATTTTGCTTACAAATAGTTTTACCTGCACGCAAAAGGGGTCAGTCGAAAAATCCATCAAGCTTATCAGGTGTTCTACCAATTTGTAAGAAGCCTAGAGTGGAAAGTGATCCAACCTGCTCAGGTCTTCAGCCTGCTGAATCATTAACCAGTGATAGAGCAGTTTCACCTGCATGCAAAAGGGTTCAGTCCAAAAATCTATCAAGCTCATCAGGTGCCCTTAGTCTGAGGTGTGAAACTGTTAATTCACCTGCCCTGACTGCATCATCATCCACT…	GGGCAACCTTCAAGAAGGGTGAAAGCGTTCAAAAATTTGCCAATCTCTGTCTTACACGTTGTCTTGCTCAGTCTAATATGGAGATAATAAAGCAGTTGAAAGAGAGCAATGCCCTGCTTGATATTTTTAAAAAGTGAGTTTTCATCTGAATTATGCCAAACGTGAACAAGACAGTTTTTGTTTTTCACAATTCCCAACGCTGTATGTTTGCATTGCTGCTGTGTTTATTTATTTTTTTGTTTGTTTAATTGAATTATTTAGTTAACGCAGTCTTTGATTTATATAACATTTTGATTAATGTTGATCTGAACTTGAAAATTTGAAAAAAAGTTGTGAGATTAAAATGATCTGATCTAATAATTCAGTTGATTTACCTGACTGTTGTATTTAGTAAGAGTG…	ATGGAGATAATAAAGCAGTTGAAAGAGAGCAATGCCCTGCTTGATATTTTTAAAAAGTGA	GGGCAACCTTCAAGAAGGGTGAAAGCGTTCAAAAATTTGCCAATCTCTGTCTTACACGTTGTCTTGCTCAGTCTAAT	GTTTTCATCTGAATTATGCCAAACGTGAACAAGACAGTTTTTGTTTTTCACAATTCCCAACGCTGTATGTTTGCATTGCTGCTGTGTTTATTTATTTTTTTGTTTGTTTAATTGAATTATTTAGTTAACGCAGTCTTTGATTTATATAACATTTTGATTAATGTTGATCTGAACTTGAAAATTTGAAAAAAAGTTGTGAGATTAAAATGATCTGATCTAATAATTCAGTTGATTTACCTGACTGTTGTATTTAGTAAGAGTGCAAATAAAAGTTCTTGGTGAATGTTAA	High	ATG
ENSDART00000158878	120	7.06085	108	5	23	14	20	0.35	0.17	ATG	6631	6750	ENSDARG00000104197	ptpn22-201	chr23	26215846	26258069	+	42224	7155	41.12	28	6869	ENSDARP00000131263	Standard	2664	888	887	46.43	0	ATG	TAG	26216266	26253998	421	3084	4071	421	3546	405	ATGACTTTGCCTCTCTCACCATTTTTACACCCACCCACAAAAGCTTCCTGTGTGGGGGTACAAGCGCTTTAGACCTTGTGATACAAAGTGTTGGACAGAAAAAAATCAGACAGAGAGAGAAAGAAAGACAAGGCCACGGATGTAGGATCAACTCGACCAGACAAGCAACAGCAAACAAGCGAAAGAAGCTTAAGTTAGAGATGAAGAGCAGAGAAGGTCACAGCCAATCTAAGCGTTGACCACAGAACTTGTGAACTGCTGCAACCACTGCTTCCGTAACGACATCAGTTCCTCAACTCAACTACAGCCCAAAGACAGACGCACGCAGAAAGAAAGTGAAAGATGGGCTCCTTTCTGAAATCCACCGATCTCCCGTTTCTCTGATATGACAGAGGAAGC…	CTCATACAAAAGGTTAACAACAACGAGAAAAAAAAAAAAAAAAAACAGCCTCACATGCAAGTGTAACAGAAGATTTTCTGAGAAAAGATTTCTTTCAGCTTTAGAGAGACTGTGTTTTTCAGGGATATCAGATTAACCTCACAGAATAGATGGACATTTATAAAGACTGTGCCTTTGTCAATGACTTCAACATCTTTAAAAGGTATAGCAGCCTTTTTAAACAGCATGTTGCAAATATATTTAAGCAACTCAAATGTAAATAAAATGATTGCATGTGTGCAACTAAAAATAATAAAAGGGATGAATGTACCGAAAAGTAGACACTTCTGTAATCTTATAACATTTTAATGTATTTTATAATGTACACAGTTGTAAGCAACCATAGCCAGTCCACCTTTT…	ATGATGTGGTGCACAGATCCTTGGTCTTTACATCCTTGGCCTCTTCTTCTTCTTCCTCCGAGTGGTACTGCTTCAGGCGGATGTGCCACGCTAAGCTGCACACGGCTGAGACCGTTTTGA	CTCATACAAAAGGTTAACAACAACGAGAAAAAAAAAAAAAAAAAACAGCCTCACATGCAAGTGTAACAGAAGATTTTCTGAGAAAAGATTTCTTTCAGCTTTAGAGAGACTGTGTTTTTCAGGGATATCAGATTAACCTCACAGAATAGATGGACATTTATAAAGACTGTGCCTTTGTCAATGACTTCAACATCTTTAAAAGGTATAGCAGCCTTTTTAAACAGCATGTTGCAAATATATTTAAGCAACTCAAATGTAAATAAAATGATTGCATGTGTGCAACTAAAAATAATAAAAGGGATGAATGTACCGAAAAGTAGACACTTCTGTAATCTTATAACATTTTAATGTATTTTATAATGTACACAGTTGTAAGCAACCATAGCCAGTCCACCTTTT…	ACTGGTGGATGACGTTGCGGGGGATGAAGTAGATGTCGTCGTCGCAGAGCTGCATTCGGACGTAGCGGATGCCTTCTCGCCGTAACTGATTGAGTTTGGCATCGTCCACCCACTGCACACACTAAAGAGAGAGGGGTATTATGGGAATGCGTCTATGCTTATGTTGTCTCCATACCCATTTAGGATTATGCATTAATAACTGCTCATCTAGCACAATGATGAACGGATCAGATTGCGATCTTGAAATTAATAGACTCTGAGTTTCCATTATTGAAACTTGTCATAGTTAAGTAAACTTAGAGCAGACTGAATGGGAGAATAAAACATATATATATATATATATACATATATATATATATACATATGTATATATATATATATATATATATATATATATAT…	High	ATG
ENSDART00000128344	45	7.04502	170	11	131	7	15	0.47	0.33	TTG	2674	2718	ENSDARG00000090486	CABZ01114051.1-201	chr25	48818	84317	-	35500	3121	56.39	5	30850	ENSDARP00000110666	Standard	981	327	326	62.39	2	ATG	TGA	84159	50800	159	1139	1982	159	1534	403	NNNNNNNNNNNNNNNNNNNNNNNNNNNNNNNNNNNNNNNNNNNNNNNNNNNNNNNAGACACACACACACACACACACACACACACACACACACTCCCACTCTGCAGCCTGTAGAGTTGTAGAACAGCAGTAAAGGTCATCAACTGCGTGTGTGTGTGCATGTGCATGTGCGTGTGTGTGTGTGTGTGTGCGTGTGTGTGTGCAGGTCTGGACCCCGCCGGTCCACATTTCGAGGGTCTGCCGGCGCTGGACAGGCTCTCACCAGACGACGCTCAGTTTGTGGACGCCATACACACCTTCACCAAGTCTCCTCTGCTGCCGGGGGTGGGCATCAAGCAGAGCGTGGCTCATGTGGACTTCTACCCCAACGGCGGAACCTTCCAGCCCGGCTGCAAGATCA…	CGTCGCTCAACCCAGTGCTTTATTAATGCATCTCAATACTCCAGGAAATGACAGCATCTCTGCACAACACGCTTCCCAACGTTACGTAAAAATGTCCAAGTGACCCGGACAGCAGTACTGTATAAAACACAGCGCACGGCAGCACCGGCGGGGGACTCGGCTCGGGTCCGGCTAGTGTCCGCTATGGATGAAGACTGTTCAGTGCACTCTCCTCTACGCTCACCAACACTACGTACAAATCAACAGAAAAACACAGGCAGACGCGGGCTCCGCCGCCGGCGCGCTCCTCTCACAGATGGCAGTGCGGAGAGGAGGAGCGGCGCGGGCGGACGGACGGGCCCAGAGGAGGATCAAAACATCCCTCAATATGACAGAGAGTCTCCAGAACTGTACATGTTT…	TTGCCATCATCCACTCGGCGATGTTCTCGTAGAGCTCGGGGTTGA	CGTCGCTCAACCCAGTGCTTTATTAATGCATCTCAATACTCCAGGAAATGACAGCATCTCTGCACAACACGCTTCCCAACGTTACGTAAAAATGTCCAAGTGACCCGGACAGCAGTACTGTATAAAACACAGCGCACGGCAGCACCGGCGGGGGACTCGGCTCGGGTCCGGCTAGTGTCCGCTATGGATGAAGACTGTTCAGTGCACTCTCCTCTACGCTCACCAACACTACGTACAAATCAACAGAAAAACACAGGCAGACGCGGGCTCCGCCGCCGGCGCGCTCCTCTCACAGATGGCAGTGCGGAGAGGAGGAGCGGCGCGGGCGGACGGACGGGCCCAGAGGAGGATCAAAACATCCCTCAATATGACAGAGAGTCTCCAGAACTGTACATGTTT…	AGATGGCCTTCTTGAGTCGGGCGAGCGGCCCGTCAGCGTCCACCAGCCGGCACTTCATGAAGACGTCACAGTAACCCTTAAAGTCATTACAGGGAGAGCCGGCCTGCAGCGTGATCACACGCTTCCCGAAGAACCGGGACAGACGCTCCGAGCCGGTGCTGCTGCAGGTGCTCGGGTTCACTACACACACACACACACACACACACACAGAGAGAGAGAGAGAGTGAGCGGCGCTGCTGCAGTCACCGTGTGTTCTGAAGCACATCTGCTGTTCCGCCATGGCCGACACATTTAACACTCACTGCAGATTCCCATGACTGTGTGTGATGAAGAGTCGTCATTATCTCATCAGTAATGTTGTATACGAGATCATTTACACATTAAAGCATTTAAACCAGT…	High	Non-ATG
ENSDART00000005296	231	7.0324	85	12	0	10	14	0.13	0.06	GTG	552	782	ENSDARG00000020332	nkx2.9-201	chr17	38307520	38308805	+	1286	1166	42.45	2	120	ENSDARP00000010226	Standard	342	114	113	50.58	0	ATG	TGA	38307685	38308146	166	507	659	166	44	384	GTCACTTCCATGTGCATCTTGAAACGCTCGCATCACTTCAGCACCGCGTTAACGAGGACAGCTCTTCAAGAACCAGTCCTGGAACTAATAGCAAACCTACGATACAAATGGCTATTTCAAACAAGTTCAGTTTCACTGTGAGAAGTATTTTGGATTTGCCAGAAAATGACACGGAAAGCATCGTACAGCATTCTCCATTGGACTCGTTTTCTGTCTCCCCTTACTCAACCTGGACTGAAAACGACAGAGGACATATATCGTCGGATGATAGCAATATTGAAGCTTCGCCAGACTCCACAGAACCAGATGTGCTCTCCGTGGACACAGAGCACGAAAAGAGGAAGAAGCGTCGCGTGTTATTCTCTAAAGCTCAGACTTATGAACTGGAGAGACGCTTTC…	AGAGAGCGCGGATAGAGTGCGCTCAGGACCTTAACCAGCCTCCTGTGTTGCGCAGAGTCGTGGTGCCCATTTTGGTTCGAGATGGCAAACCGTATCAGAACTGCACTATCGATACAGAAAAAGGAAACGGCATCGTTCCACCAACCGTGCCATCTTCACCGTTTACTGTTCAAGGTTTCCATTCTTTACAGCAACAGACGCCCTTTGCGCTTTTCCCCACATACCAGCACTTTACTAACACAGCGGCCTCCCGGCACCACTTTTGTGTTTGGTGAGACTTATGACAACACGAACTATTTCGGGACTTAGCGCAAGCATCCATCTCAATTAAAGTTGTTTTAATTGTATAAAGTGATAGGTCTATTCAAGTAGAAATATTCAGCGTTGATAAGATTTTTA…	GTGTTGCGCAGAGTCGTGGTGCCCATTTTGGTTCGAGATGGCAAACCGTATCAGAACTGCACTATCGATACAGAAAAAGGAAACGGCATCGTTCCACCAACCGTGCCATCTTCACCGTTTACTGTTCAAGGTTTCCATTCTTTACAGCAACAGACGCCCTTTGCGCTTTTCCCCACATACCAGCACTTTACTAACACAGCGGCCTCCCGGCACCACTTTTGTGTTTGGTGA	AGAGAGCGCGGATAGAGTGCGCTCAGGACCTTAACCAGCCTCCT	GACTTATGACAACACGAACTATTTCGGGACTTAGCGCAAGCATCCATCTCAATTAAAGTTGTTTTAATTGTATAAAGTGATAGGTCTATTCAAGTAGAAATATTCAGCGTTGATAAGATTTTTAAAAAATGCTGTTTGCACATATTAGATGGTCGATTTAGTTTCGTTTGCCCAGTTGCGTTTTGCAAATTGTTGTGTAATAAGTGCTGTCGTGTGTGATTTCCTAGTTTCATAGTTTATTGTTAAAATTTTGCATTTTTTTTCTGAACCAAAAGTTTATATATCAGTGAGAAAACCATGTTTTATGTAGTTTCATTTTTTTTATAAAATGAAGTGTTAAATGTTTTCATTCTTTATTCTATGTATTAAAAAAACTGAAAAAAC	High	Non-ATG
ENSDART00000015092	81	7.02237	65	0	0	6	6	0.22	0.07	ATG	4548	4628	ENSDARG00000035809	col1a1b-201	chr12	3060966	3098750	-	37785	5610	56.31	51	2294	ENSDARP00000003038	Standard	4350	1450	1449	61.06	1	ATG	TAA	3098629	3062105	122	4471	1139	122	76	982	GCAGTAGGGAGTTTCTGCTAGGGTCTGGATTGGAGTTACACAGACCGGACCCTACGTGTATGAGTGAGGACAAAACAGGATTCCCCTAGCCTCAAAGAGTCTACATGTCTAATATTTAGACATGTTCAGCTTTGTGGATATCCGGTTAGGGCTGCTGCTCGCCGCAGTGGTCCTTGCAGTGAGAGGACAAGGAGAGGATGACATCTCATTCGGTAGCTGTACATTGGAGGGTCAGAATTACAACGACAAGGATGTATGGAAACCCGAGCCCTGCCAAATCTGCGTCTGCGACAGCGGGACGGTCATGTGCGACGAGGTGATCTGCGAGGATACATCAGACTGTGCCAATCCAGAGATTCCCGATGGAGAATGCTGCCCCATCTGCCCCGACGAAGAAGT…	TAAGAAAAATCTGGACATTGCTGTTTTTTTTCTAGCAGTCATCTTCAAATCTTTTCCTGTTCACGACAAAATAAAAATGATGATAATAATAACAATAGTAAAGCCCGAACTCTTATTCGGCTGCAATCGGTCCATGTGCTTAAACCAGAATCCCTGAGGACGGTGCTATGCTGTGATTCTCATCTCAAAACAACAAAACTGAGGACCACGACATCATTATCATGGACACTTAGCGAGAATCCTTTGCGTCAACAAGAAAATAATATATAATATAAACGCCCCGAGGCCCCCCAGGAGTCCAAAGAAAAACTTGGAGACTTTCTTTGCCGTTTTTTTGACCACTGCGAAAGGACAATGAAAAACAAGCAAATGCTAATGTACCATTCTCTGGTGTTGAAT…	ATGATGATAATAATAACAATAGTAAAGCCCGAACTCTTATTCGGCTGCAATCGGTCCATGTGCTTAAACCAGAATCCCTGA	TAAGAAAAATCTGGACATTGCTGTTTTTTTTCTAGCAGTCATCTTCAAATCTTTTCCTGTTCACGACAAAATAAAA	GGACGGTGCTATGCTGTGATTCTCATCTCAAAACAACAAAACTGAGGACCACGACATCATTATCATGGACACTTAGCGAGAATCCTTTGCGTCAACAAGAAAATAATATATAATATAAACGCCCCGAGGCCCCCCAGGAGTCCAAAGAAAAACTTGGAGACTTTCTTTGCCGTTTTTTTGACCACTGCGAAAGGACAATGAAAAACAAGCAAATGCTAATGTACCATTCTCTGGTGTTGAATAAATATGACAAACGACAGCCGAGTGTCTTTGTTCCTTCAAAACATCACACAGATAGTCAATGGTACGACGTCATCTTGATATAAGGCTACCTCAGGACAAAAAAAAAGTGCGTTTTTGGGCGGGAAACGAGGGCTGTGTTTTCATCCAAGCGATTGA…	High	ATG
ENSDART00000178456	282	7.00718	164	15	81	25	41	0.27	0.15	TTG	7745	8026	ENSDARG00000042846	disp2-202	chr17	31166644	31190113	+	23470	9371	40.51	9	10233	ENSDARP00000143499	Standard	4431	1477	1476	46.54	1	ATG	TGA	31168449	31185303	131	4561	4810	131	3183	1345	ACTCCCAACTCCATATTTTTAAGTACATAAGAGCAATACCCACCTATTAAATGGTCTCCCTTCTTTTGTCAGTTTCTTGTCAATCTGTCATCTGTTAAATTCTTCTACTTCACTGTAAACATACTCCAGCATGGAAAGCGGGTCCATTTCCAGACAGCGCGAGGATGCTGAAATGCCAGATTCATCCACGACCGAGGGACCTTCTCTGGAAGCACCTCAAAGTGAGATCCCTGAAGTTTCGTTGTGTCCTCCAGACAGTGACAGCACAGAATCTCAGATGTGTCCGGTCGAGATAGAGGAAAACCAAACTAAGAGCAGCAGTCCCTTCAACTCACACTCCTCGACTCAACTCGAGCGTCAAGTGTCACAGGGCTCTGCCTATCATTCACCACCACACAA…	TCAATATTGTCAACACGCTGAGCAAATCTAATCCACAGCATGGCCAGTACTTTCTATGGTGGGCTGAACATTTCTACTCAAATTACACTTCCGAATCTGGCTGAACAATGCTTACCAGACAATGCCTTGCAAACACCAGTTAATAGTACAGAATAATACACAGAAATTGTTTTTATAAGCATGATTCCTTGCATGCTCGTGAATATATACACAGAATGTGCACCTATAATAGCCTTTGAAAACAAAATTCTTCAGAGGCCTTGAACTGCAAATGTACAAACACTTGTTGAACAATTGTGCCTGTTCTTTTACACAACCAAGCCATGAGTTTTTCAACAAAACACCATCATTTTTGCAAAGGTCACAATCATTGATTGATTTCTTTTGTAGATAAAAAAA…	TTGATCTCCCAGTTCTGCTGGCATCATCGGAGGCCAAATCCTTATCTTTGCGTGCCCCGTTTATCTCTCCCACAGACTCAGATGTGCTCTGCTGAACAACTTGCCTACTTTCTGCCTTCACTTCATCCAGTGACACTTCACTGGAGCCACTGCTTGACTCGATCGCCGTTATTTGCTCGTTGCGTCCTTGAGCGCCATCCTTACACTTTGTCTTTCCTGAAACCTCTTCATCAGGCAAATCCAGCAAGTGCAGGCTCTCCTTTGACCTATGTTCTTCGATGA	TCAATATTGTCAACACGCTGAGCAAATCTAATCCACAGCATGGCCAGTACTTTCTATGGTGGGCTGAACATTTCTACTCAAATTACACTTCCGAATCTGGCTGAACAATGCTTACCAGACAATGCCTTGCAAACACCAGTTAATAGTACAGAATAATACACAGAAATTGTTTTTATAAGCATGATTCCTTGCATGCTCGTGAATATATACACAGAATGTGCACCTATAATAGCCTTTGAAAACAAAATTCTTCAGAGGCCTTGAACTGCAAATGTACAAACACTTGTTGAACAATTGTGCCTGTTCTTTTACACAACCAAGCCATGAGTTTTTCAACAAAACACCATCATTTTTGCAAAGGTCACAATCATTGATTGATTTCTTTTGTAGATAAAAAAA…	GAGCCTCTAGGAGCTCCTCGTCGCTCATACCCACCAGCCCTCCTTTCGCTCTGTTCGGACCCCACGCGGAAGATCCGTAAATGGGATCGTTGAGAATTGGGAAGCCCAGGAACTGAAGGTGAACCCGAATCTGGTGCGTGCGTCCTGTGAGTGGCCGACAGCGGACCACACTGGAGCGTCCGTTAAAGCTCAGTCTCTGGAAGATGGTGCGGGACTCTTTGCCTTTGGGATCAACCCTACAGAGACCTACGCGAAAAGACACCACCAGGATGGGCTCCTCACAAACAACCTCTGCCTCTGGAAACTCTCCCTCCACACGACACACATACTCTTTCTCTAACTGGGAAATGAAGAAAAGATTGTTAAAGTCACAAAAACGTCACTTTATTTTAAAGGTAC…	High	Non-ATG
ENSDART00000046042	54	7.00083	75	2	4	2	4	0.11	0.07	CTG	3592	3645	ENSDARG00000030116	susd6-201	chr20	28983111	29029159	-	46049	4966	43.54	7	25829	ENSDARP00000046041	Standard	1080	360	359	57.5	1	ATG	TGA	29020705	28986624	374	1453	3513	374	2138	1321	CCGTCGTCCAAGCTACAGCTGATTTCTCATGAACCAGCAGACCTCTAGAAGCCCCGCCCCTCTCGCGTACAGTCCGCTGTGGTCGTCATGGGGACGGTATGAGAGCGAGGCCGCTGGTGGAGCTCGCAGCTCTTTCCTGCTGTTGAGAGGGAGGTGCTCGATCTGGCCCCGCTGCTCTCAACCTTCTCCGAGACGGATGATCAGAACAGAAAGGGCCGTCAGAATCTGTGAATATTTTACTTTACAACAGTCACCGCGTTTACAGTGACCCTGGGATTTCTAGTCGACGCAGCTCCATGGTGACCCGATACTGATTTTAAAGAGGAGGGCATTCACTGGTTCAGGACTCTTGCTGCACAAGCAGGACTGAAAGATGTGCAATGGAATGGTAGCGTGTGA…	GTCTGTGTGCATTCGCCCCTCTCTCTGTCATCGCTGGCCAGGACTATAAAACCCTTAAAAGCTTCTCACCAAACACTCGCCCTTCCCACAGCCACCTGAAATGCGACCCGTCAGCTGTCCCTCAGCCAACAAAATTGCCCGCCTTGGGGGTCTGCAAGCTATGGGGTCCAACAGCTCTCTACACCGGACGACCCTTTAAAGGGATGCGCAAATGCTCAAGTTTAACACGTTGCACCTTTTCTTGCAGGTGTGCTCATAATCAGTTGCACTCACAGGCTTACCTCGTCACGGCGAGGATTCGCTAATTACAAACGAATGCATTCAGATTACGTGATGGACGTCCGCTCCGTCAATGACTGTGACCTCTTGCGAAAGAGAGAGTTCAGCAAGGATTTGCTA…	CTGAGCCTACCAGTAGGTGTAGAAGGACCCTACTGGCCCAAATCTATCAGCTGA	GTCTGTGTGCATTCGCCCCTCTCTCTGTCATCGCTGGCCAGGACTATAAAACCCTTAAAAGCTTCTCACCAAACACTCGCCCTTCCCACAGCCACCTGAAATGCGACCCGTCAGCTGTCCCTCAGCCAACAAAATTGCCCGCCTTGGGGGTCTGCAAGCTATGGGGTCCAACAGCTCTCTACACCGGACGACCCTTTAAAGGGATGCGCAAATGCTCAAGTTTAACACGTTGCACCTTTTCTTGCAGGTGTGCTCATAATCAGTTGCACTCACAGGCTTACCTCGTCACGGCGAGGATTCGCTAATTACAAACGAATGCATTCAGATTACGTGATGGACGTCCGCTCCGTCAATGACTGTGACCTCTTGCGAAAGAGAGAGTTCAGCAAGGATTTGCTA…	TAACGCCTATTCAATTGAGTAAATCGGGTAAAAAGTTAGCTGTTGACTTGGAAAAATCTGGTGATTTAGGATTTATATTTGTGTTTGAGCAACAACGAATTCTACCAAATTAAAAATCCAAATGTCATTTTCAGCATTTGTTTTTTTTCAGAGAAGTAACCAGAAAATAATTTTTCAGACATATTTATATTAACGTCTCGACGTTTAAAGAGTTAAGAAGTCAATATTTGGTGCAATAAGCCTGGATTTTTAATCGAAACAAAAAAAAAAATAATTTGTTGTTCTGATTAACTCTCTTTTTTAAAATTACTATTTTTTTATTTGAACTTTTAAGAAAATCAGTCCAGGATACTTAAACCCATAACTAATAAATCCAATTAATCCACAAAAACTGAGATT…	High	Non-ATG
ENSDART00000021620	36	6.99953	110	2	33	2	5	0.17	0.14	ATG	714	749	ENSDARG00000006580	cldnd-201	chr21	25740820	25741596	+	777	777	51.99	1	0	ENSDARP00000025766	Standard	627	209	208	56.3	2	ATG	TGA	25740849	25741475	30	656	121	30	57	28	TCGGGTTCTTTACACTATCAAAATCTACAATGGCATCTGTTGGGCTTCAGCTTCTGGCCACTGTCCTGGCGATCATCGGCTGGTTGGGTGAAATCGTCATTTGCGCGCTGCCCATGTGGAAGGTGACGGCTTTCATTGGCAACAACATCGTGACCGCGCAGATTTTCTGGGAAGGCCTCTGGATGAACTGTGTGCAGCAAAGCACAGGTCAGATGCAGTGCAAGGTTTATGACTCCATGCTGGCTCTACCTCAAGACCTCCAGGCCGCCCGAGCTCTCGTGGTCATCTCCATAATCGTCACTTTCATGGGCGTTTTCCTGACCATCGCTGGAGGAAAGTGCACCAACTGCATTGAGGACCAGGACGCGAAGGCTAAAGTCGTGGTCGCCGCTGGAGTGT…	CGCACCGACTTTCTGGACTAGTGTTATCGTCTCCTGTTTGTGTAGGAAGAGATTTTTATGTTTTACTTTCTGGTCTTGCATGACCGTTTTTAATTTAATAAACGTCTTAATGATTTTTATA	ATGTTTTACTTTCTGGTCTTGCATGACCGTTTTTAA	CGCACCGACTTTCTGGACTAGTGTTATCGTCTCCTGTTTGTGTAGGAAGAGATTTTT	TTTAATAAACGTCTTAATGATTTTTATA	High	ATG
ENSDART00000154504	48	6.9542	62	0	0	3	3	0.19	0.06	GTG	4898	4945	ENSDARG00000078578	fam222bb-201	chr15	16441241	16448162	-	6922	5186	46.3	3	1549	ENSDARP00000129279	Standard	1791	597	596	54.89	2	ATG	TGA	16446341	16444364	273	2063	3123	273	2834	241	AGCAGATGGCGCGTTGAGCCAAAGATCCCTTCGCGATTCCTTGAGCTCAGCGAGGAAGACAAGCGAGGAAAGCGAACTGCGCATGCGCGGATATAGGCTGCAGCAGTGGGCACTGGGCAGCAGTGACTAGACAAGCGCTTTATCGACACAAGCAGAACACAGGTGCCGAATAACCCAGCAAAAATGCTCTTTTAAACAATCGCACGTCTCATCCCGAAGCCAGAGATGTGATGAGGAGTAAGAGTCCAATGTTGCATTAGTCTCATTGTGACATGCTGGCCTGTCTGCCGGTATCAAACCCCTCCCTCCAGCTTCTCTCGCACACGCAGATGAACACTGGACTTCAGAAATGGGACACTACACAGAGGATGAGATCAGCACACTATCCCACCCCAGCAG…	GCTATGGCTAATTCACGCTTTTCAGTGTTAGTCGGAGCGCAAGGAAAAATCCTCTCCTCCCTGTTGTTTTCCCTCAGTCTTGAAAGTGATCTACTGAATGTTTCCTGTACGATGATTTACGTGGCTATCACAAAGCTAAACACCCCCCTGCCATGTGCCACTTTGATTCTTTTTATTATTTTAATTTTAGTAGTTTATATATCTCAAGTAGGTTTGGAAAATTTGTAGGCATTTATTTAATTTATTTCTAATTTCTTTTTTACTTTACAGAAAACAGCCATAACAGCTTTTGTTTGTGAGATCAGCACTATTTTTACCATTCCTATCTGGTCTGTAAGATATGTTGGGGAAAATATGTTCCGTGTAACATTTAATTAGCTTTTTCTTTTTGGTTAGCAA…	GTGTCTCATCTTGTTCCACCAAAGAACAAAATGTCACTTGAATGGTAG	GCTATGGCTAATTCACGCTTTTCAGTGTTAGTCGGAGCGCAAGGAAAAATCCTCTCCTCCCTGTTGTTTTCCCTCAGTCTTGAAAGTGATCTACTGAATGTTTCCTGTACGATGATTTACGTGGCTATCACAAAGCTAAACACCCCCCTGCCATGTGCCACTTTGATTCTTTTTATTATTTTAATTTTAGTAGTTTATATATCTCAAGTAGGTTTGGAAAATTTGTAGGCATTTATTTAATTTATTTCTAATTTCTTTTTTACTTTACAGAAAACAGCCATAACAGCTTTTGTTTGTGAGATCAGCACTATTTTTACCATTCCTATCTGGTCTGTAAGATATGTTGGGGAAAATATGTTCCGTGTAACATTTAATTAGCTTTTTCTTTTTGGTTAGCAA…	CAGTGCGCACCTGTTTTGTGTAACCGAAAACTGTCATTCCAGATACACTTTTTTTCAGGAACGTGTTGCACAAACATTCCCCTCTAACCAAAATAAAGTTTGACTTGCATTTGCAAAAGTGTGTCGGGTCTCTTTTTGTCTGCTTGTGCAGCAGTTTCTTTAACAGAGTAGTGTTTAAAGTAAGCATGAAATCAAATGCAAATGTCAACCTTGCCATGAAAAAAAATTACATTTTCGCCAA	High	Non-ATG
ENSDART00000164836	117	6.9542	62	0	0	14	14	0.36	0.12	TTG	1203	1319	ENSDARG00000014914	lamp2-207	chr14	33133457	33141242	-	7786	1400	48.64	7	2040	ENSDARP00000141125	Standard	1089	363	362	47.57	1	ATG	TGA	33141130	33133656	113	1201	199	113	1	81	CTTATATGTGCTCAGGTTTGAGGCTTAGCTTATAGCGCTGCTGCACCGGGTCACACTCGGTCCGGGCGTCTCTTGCTGTCTGTCTGCTCAGATAAACCATCCACCCGTCGCAATGGCTGTCCGCGGTTTTCTGCCTCTGCTCTTTATCCTGCTGAGTGGTATTGTTCATGCTGATGATATGATGACATCACCACTGCCCTCAACAGCAGAGCTCAAAACAGCCAACCTCCCCCTAGTCATCCAGACTACTTCATCTACTACATCTACTACAACCACCTCCAGGCCCTCTTCAACTTCCACTCATTCCACTCTGACTACAGAACCTGCAGCTAAAACCACTACTGCACGCACCACAGTTACCACTTCAGCTCCAACTTCCACACAAAGCACTAGTAGTTC…	TTTGAGTTTTCTTGTGCCCATTGCTGTGGGTGTGGCACTCAGCTTCCTAATCATCCTAGTGCTAATCTCTTACCTGATTGGCCGGCGGAAGAGTCGTACTGGTTACCAGTCTGTATAACCACCTGCCCTGCCGCCGTCTTGCCTACTAACCCAGGCTTGCCCTTTACCACTTATTTTACCTCCTCCTCTTCCAATCCTG	TTGAGTTTTCTTGTGCCCATTGCTGTGGGTGTGGCACTCAGCTTCCTAATCATCCTAGTGCTAATCTCTTACCTGATTGGCCGGCGGAAGAGTCGTACTGGTTACCAGTCTGTATAA	T	CCACCTGCCCTGCCGCCGTCTTGCCTACTAACCCAGGCTTGCCCTTTACCACTTATTTTACCTCCTCCTCTTCCAATCCTG	High	Non-ATG
ENSDART00000109577	36	6.93185	63	0	1	2	3	0.17	0.08	ATG	3191	3226	ENSDARG00000078272	ENSDART00000109577	chr5	10999653	11073187	-	73535	3270	37.19	5	63258	ENSDARP00000102690	Standard	648	216	215	50.46	0	ATG	TAA	11073187	11002275	1	648	2622	1	2542	44	ATGCCTATGCATCCGGTGACTTCCACTTTGATGTACCGGGGGATCTGCACCATTCCTGATATTCTGTCTTACCGGGCACCGGTCAACCTACCTGAGGATGAGGTGGAAGAAATCCGGGAGGCATTTAAGGTGTTTGATCGAGATGGGAACGGCTTCATCTCTAAGCAGGAGCTCGGGATGGCCATGCGTTCTCTGGGGTATATGCCCAATGAGGTGGAGCTAGAGGTCATCATTCAAAGACTCGACATGGACGGAGACGGCCAGGTGGATTTCGAAGAATTCGTGACTCTCCTGGGGCCCAAACTCTCAGCTGCTGGGATGCCTGACAAGTTCAATGGGACCAATTTTGACTCTGTGTTCTGGAAGTGTGATATGCAAAAGCTGACGGTGGAAGAGCTG…	CCAAAATGGACCAATCACACACAAAAAAAAATGTAAAAGAACACACAGAAAAAAAACATTCACATTAAAACTGGAGCAGCTGAAAATGTCATTTTATTTCCTTGAAATCGAAATGTTGAAATATTTTTGAGCAGAACTACAGCTTCCAATGGACGAAGTTTTCATAATTGAACTGCACATGGATCTATAAACACACCTACCCAAAAATAAACCGCTAAAATGTACGCAAAACAGGAGGTTTACACGTTACGGACTCCCCTTCAACCAATTCAGTATGTTTTGGGTGAATTTAACGCATGGACATCAAGCGAGGATCCTACTCTTCAATGCATGATATGATGCATGGATTTACAATAGCCTGGATGTACCAGTAGAGCTCAGCTGTGCATCCATTTATCT…	ATGGTGGGTCACAGGCTTCTGCACCTTCAGGTCTGA	CCAAAATGGACCAATCACACACAAAAAAAAATGTAAAAGAACACACAGAAAAAAAACATTCACATTAAAACTGGAGCAGCTGAAAATGTCATTTTATTTCCTTGAAATCGAAATGTTGAAATATTTTTGAGCAGAACTACAGCTTCCAATGGACGAAGTTTTCATAATTGAACTGCACATGGATCTATAAACACACCTACCCAAAAATAAACCGCTAAAATGTACGCAAAACAGGAGGTTTACACGTTACGGACTCCCCTTCAACCAATTCAGTATGTTTTGGGTGAATTTAACGCATGGACATCAAGCGAGGATCCTACTCTTCAATGCATGATATGATGCATGGATTTACAATAGCCTGGATGTACCAGTAGAGCTCAGCTGTGCATCCATTTATCT…	CGATGTAGATTATAAATGAGAGTATTGGCCATGTCTCTCTCTCT	High	ATG
ENSDART00000012352	36	6.91306	88	7	10	3	5	0.25	0.14	CTG	1531	1566	ENSDARG00000003860	cbx3a-201	chr19	18668679	18673557	-	4879	2773	37.68	5	890	ENSDARP00000009789	Standard	534	178	177	47.19	0	ATG	TAG	18672675	18670036	883	1416	1357	883	114	1207	CTGTAGTGCCAGGCTGGAGCTCAGGATTTGCCTAGTCTGACACCATGAATAGTGCAAAATGCTTTATCAAGGAAAATTTCCCATGGAAAAATTCCAGTGGACCTAAATCCAGAAGTGATGTTGCGAAGTGTCACTGCTCGTTTGAAGGCCTCGTTCACAAGTCCTACAATCTGGTAGACTAAATTTAACTTGTGCCTAATGTCTCACTTTACCCCACTGCCACATTTTAGAAATTTTTTTTTTTTTTTTTAGCAATTCAGACTAATCTTGAGCTAGCATACTCACATCGTTTTATATGTTGGTAGTTCATGCTTTCCAAAGCACCAGGAATTCCTATTATTCATGGTAAAGGAGATATGGAAGGGGCTTTAAAACAAAATTGTTATAGAGTGATATATA…	CATCCCACATTTCATTACAACTTTCTGTGTTGGTGTCTTCCACCTGTGCTGTGTTGATAGCCTGTCAGTGGAGGATTCTTTTTGTTTTGTTTTTTCAGTTTATTGAAGATTTGTCTGGAAACTATGTGCATGACAGTAGTCAACCAATGAACGTATGTACAAATGAGATGAGTGTTTTTAAAGTTACAATAGAGGACGCTTAAAGTGTTTATTTGAATTAGGTGTCTCCGCGGTGCCGTTCATCATTAATGCACTGGCTTGTTTTTTGCTCATTCTTGTCATCCAAAAAAAAAATCCCAAACTTGCTTTCACGTTTATAGTTTTCTTTGGTGGATTATACGATCTATTGTAGTAGTGTTTTTTTTTTTTTTTTTTTTTTAATTGTTATTTCTTACATGA…	CTGGAAACTATGTGCATGACAGTAGTCAACCAATGA	CATCCCACATTTCATTACAACTTTCTGTGTTGGTGTCTTCCACCTGTGCTGTGTTGATAGCCTGTCAGTGGAGGATTCTTTTTGTTTTGTTTTTTCAGTTTATTGAAGATTTGT	ACGTATGTACAAATGAGATGAGTGTTTTTAAAGTTACAATAGAGGACGCTTAAAGTGTTTATTTGAATTAGGTGTCTCCGCGGTGCCGTTCATCATTAATGCACTGGCTTGTTTTTTGCTCATTCTTGTCATCCAAAAAAAAAATCCCAAACTTGCTTTCACGTTTATAGTTTTCTTTGGTGGATTATACGATCTATTGTAGTAGTGTTTTTTTTTTTTTTTTTTTTTTAATTGTTATTTCTTACATGAATGTTGGAAGTGTCTATGTAAATGTTTGTGTAAATAATTCCTATTTTTTAGTTCAATAAAGGTTTATATGCCTGCTTTTAATCTGTGTGTCTTAAATATCTCAAGCAGATTTCTTTGTGCAATATACCTCAAACCATGGTGGTTTGAGGG…	High	Non-ATG
ENSDART00000051799	84	6.90804	62	0	1	4	5	0.14	0.06	CTG	2144	2227	ENSDARG00000015427	hdac1-201	chr19	30221386	30231335	+	9950	2242	45.81	14	2502	ENSDARP00000051798	Standard	1443	481	480	47.96	1	ATG	TGA	30221432	30230582	47	1489	753	47	654	15	AGTGCGCAGAAAGCCCGGCAGGCGCAGGCTGTAATTGGAGGGTAAAATGGCGCTGAGTTCTCAAGGAACAAAGAAGAAAGTTTGCTATTATTATGACGGGGATGTCGGGAATTACTACTATGGTCAGGGCCATCCCATGAAGCCCCACAGAATCCGCATGACCCACAACCTTCTGCTCAACTATGGGCTGTATAGGAAAATGGAGATTTATCGACCTCATAAAGCCAATGCGGAAGAAATGACCAAGTACCACAGTGACGACTACATCAAGTTCCTCCGCTCCATCCGCCCAGACAACATGTCCGAGTACAGCAAGCAGATGCAGAGATTTAACGTAGGGGAGGATTGTCCTGTCTTTGACGGCTTATTTGAGTTCTGTCAGCTCTCAACAGGTGGATC…	GGTGGGGGAGAAGGACTGCCAGTCCTCCTGGATGCATGTACTTAAGTCGTCAAACACCCTCATCTTCAAACATCAAACCCACATTTACACACACACACATACACATACATGCTAGATGTTAGCTCTAGTCCTGAGCTAAGGACTGTAAATTATTTTGTAAGACTCGTTTTACTATTTGTAATCTAATGAAGCGGTATAAAAGTTTTTACATTTACAAGTGTGAAATGACCAGATGTTTTTTTGTTTCGTGCTTTGGAACCATGTTTGTTTGCCTCCCTTATGTTACTATTTAGCGACGATAGCACCTCAGACACAGGACCACAAATAGCACATAACTTTACTGTCCCATCATGGGATGCTTTTTTTTCTCTTCCCCCTCCCCCTCAAATAATTTTAAAT…	CTGACCAGACATTTAGCCGTTTGGATTTTCCAGAGTTCAGTGGTTGTGAAATGTCCTTATTATAACAATGATTTTGGTAAATAA	GGTGGGGGAGAAGGACTGCCAGTCCTCCTGGATGCATGTACTTAAGTCGTCAAACACCCTCATCTTCAAACATCAAACCCACATTTACACACACACACATACACATACATGCTAGATGTTAGCTCTAGTCCTGAGCTAAGGACTGTAAATTATTTTGTAAGACTCGTTTTACTATTTGTAATCTAATGAAGCGGTATAAAAGTTTTTACATTTACAAGTGTGAAATGACCAGATGTTTTTTTGTTTCGTGCTTTGGAACCATGTTTGTTTGCCTCCCTTATGTTACTATTTAGCGACGATAGCACCTCAGACACAGGACCACAAATAGCACATAACTTTACTGTCCCATCATGGGATGCTTTTTTTTCTCTTCCCCCTCCCCCTCAAATAATTTTAAAT…	AGAGAAGTTCTCTGA	High	Non-ATG
ENSDART00000052511	75	6.87405	311	127	130	15	35	0.6	0.47	TTG	1257	1331	ENSDARG00000036161	hnrnpa0l-201	chr14	38509118	38510619	+	1502	1502	49.27	1	0	ENSDARP00000052510	Standard	909	303	302	56.55	2	ATG	TAG	38509246	38510154	129	1037	465	129	219	171	TTTTAGCCAATCAGATTCGTTGACGTAATCGCTGACGCACACAAAAGGAAACGCCTCGTGCCTCTTTTAAACGCGTTGCTTTCTTTCTTCCGTCGAGCGTGATCCACCAGTACGTCCATTGTGAGAAAATGACTAACCAACTCTGTAAACTCTTCGTCGGCGGCTTGAACGTCCAAACAACCGATGAAGGCTTGCGGGCACATTTCGAGCAATATGGACAGCTAACCGACTGCGTGGTGGTGATGAACCAGCCGCTACAGCGCTCCAGGTGCTTCGGCTTTGTAACATACTCGAGCACCGAGGAAGCGGACGCCGCCATGTCTGCTAGGCCTCATATCGTAGACGGCAACAACGTGGATCTGAAGCGAGCGGTGGCCCGGGAAGACGCCGGTAAACCGG…	AAGCACTAATGTGACTCTAAGCTGCGTTTTTACTTTTATTTTTTTAAGCAAACTATTTGGACTCTGGACTTTCAAAATATTCGGTATTGGTTTAAATAAGAGCATCGTTCTGTGCCATTACCAGTACCAGCAGACACGCGTTGCGTTTCTTTTCTTTGTTTCGGTTTTAGGTGGTCATGTGTTACCCAAGTCAAGCCTGTAAAACACCAGTGTAGGCTTTTGTGTGATCTGTTTCTAGGTTTATTGCCTGTCCATTGTTTGGAGACGAAACTCAGGGGTAATAATGAAATTTAAGCAGCTCGTTTTCATCGTGACCTCCTAATATTCTTTGTTTTTTGAGTGTAATATAATTTTTGTTTTAATGCTGTCACACCGTTCCTATTGTACAACTGTTTTAAA…	TTGTGTGATCTGTTTCTAGGTTTATTGCCTGTCCATTGTTTGGAGACGAAACTCAGGGGTAATAATGAAATTTAA	AAGCACTAATGTGACTCTAAGCTGCGTTTTTACTTTTATTTTTTTAAGCAAACTATTTGGACTCTGGACTTTCAAAATATTCGGTATTGGTTTAAATAAGAGCATCGTTCTGTGCCATTACCAGTACCAGCAGACACGCGTTGCGTTTCTTTTCTTTGTTTCGGTTTTAGGTGGTCATGTGTTACCCAAGTCAAGCCTGTAAAACACCAGTGTAGGCTT	GCAGCTCGTTTTCATCGTGACCTCCTAATATTCTTTGTTTTTTGAGTGTAATATAATTTTTGTTTTAATGCTGTCACACCGTTCCTATTGTACAACTGTTTTAAAGTTTTTCATTTGATCTGAAAGTTGCCATACGCCTTTTGACCATTAAAAACCAATCTTTTTCATAAA	High	Non-ATG
ENSDART00000166294	123	6.86432	80	14	0	6	7	0.15	0.06	GTG	1316	1438	ENSDARG00000101914	metrnl-201	chr3	44328048	44344245	+	16198	1691	49.85	4	6237	ENSDARP00000131064	Standard	861	287	286	57.14	2	ATG	TGA	44328344	44343711	297	1157	534	297	158	253	AGGCGTTGAGTGCGCGTGCGCGATCTTCAAAGTTGAGCGAGCGGCTCTGCGCTCGGATTCCTCAGCTCTTCACTGCTGCTCAGTGTGCGCGACATGGACTGAGCGAACGAGCGCGCTTCTCGGACTTTCGGCTTTAGAAGCGCTTTTCGAGTAAATAACGGGCTAGAAAGCGAAGCGATACTAAAGAAAAACACGATGTAGAGAACATACCGATGCTGGACCTTTTGCTTTCACACCTGCACCGCAGAGTTGTATAGTATCTCGCTTGGGGAGAAGGAGACCGCGGTCGGACAAACATGCTCTCGCCGTTCTTGGCGTATTTGCTGTCGGTTGTGCTTCTGTGTCGGATTGCGCGCTCCCAGTACTCAAGTGATCAGTGCAGCTGGAGGGGCAGTGGAC…	ATTCTTTCCAGGAAAGCACACAGTCCGCCCCATCGCGAGGAACTGTGACTCTGCGAGCAGCTGTCTGTCTCTGTTTGTGTCTGCAGACTTGTGAAAGACTGTGAAAACCCACACAGAGACTCCTGATTTGATGAATCTTGCTTTTTTAAAAAGATCCAGTGAAGACGGATGAAGTTGGACTTGTACGAACTAAAGCCAATGCCTATTGTCTTAATGTCTCAAGACTTTTTAGTTTTTCTGAAAATGTAGCAGATCTGGCTATTGAATGTGTACAAATGTGAATCGAACATTCTCAAAAAGCAGAGGTCCTGAAATGCTTTGTAAAAAGCTTGTTGTACAGTTTTTGCAATTGTTTCTATGACAGAAATATATTGAAGAAAAAAGACTGCTTTTTCATGT…	GTGAAGACGGATGAAGTTGGACTTGTACGAACTAAAGCCAATGCCTATTGTCTTAATGTCTCAAGACTTTTTAGTTTTTCTGAAAATGTAGCAGATCTGGCTATTGAATGTGTACAAATGTGA	ATTCTTTCCAGGAAAGCACACAGTCCGCCCCATCGCGAGGAACTGTGACTCTGCGAGCAGCTGTCTGTCTCTGTTTGTGTCTGCAGACTTGTGAAAGACTGTGAAAACCCACACAGAGACTCCTGATTTGATGAATCTTGCTTTTTTAAAAAGATCCA	ATCGAACATTCTCAAAAAGCAGAGGTCCTGAAATGCTTTGTAAAAAGCTTGTTGTACAGTTTTTGCAATTGTTTCTATGACAGAAATATATTGAAGAAAAAAGACTGCTTTTTCATGTTTAATTTTTATTTTTTAAGAAAATTTGAAGTGCAATTCCTGCCTGTGCTTGTTGATGTTTCTTTTTTTCAGGCTGTTCAATTGCAAATGTGTCTCTCCAAGGATTAAAACTATTTTTTTTCTCTTTGGAATTAAA	High	Non-ATG
ENSDART00000178515	51	6.85798	58	0	0	3	3	0.18	0.06	CTG	2164	2214	ENSDARG00000045051	slc16a3-205	chr12	33247713	33253429	-	5717	4510	41.15	4	671	ENSDARP00000143581	Standard	1527	509	508	50.1	1	ATG	TGA	33253404	33250671	26	1552	2958	26	611	2296	TTGAGCCCTAGCTGTACAGATCATCATGGGTGGAGCAGTTGTAGACACTGGTGACAGCGGAGTCAAAGCACCGGATGGAGGATGGGGTTGGGCTGTCCTCTTCGGCTGCTTCATCATAACTGGGTTCTCCTACGCTTTTCCAAAAGCTGTCAGCGTATTCTTCAAAGAGCTTATCCGGGAGTTTGGAGTGGGCTACAGTGACACGGCTTGGATCTCCTCTATCCTTCTTGCAATGCTTTATGGCACAGGGCCTTTATGCAGCATCCTAGTGAACCGATTTGGGTGTCGCCCTGTAATGATGGTTGGAGGTCTCTTTGCTTCATTGGGTATGGTCTTGGCATCATTTGCAACCAACATCATCCACATATATCTCTGCACTGGAGTCATCACAGGTTTGGG…	AGATGCTAGAACAATAGAAAGGAAGGCACTTCCCCTGTAGGACTCATGGATGTTTGATGTTGTGGTGTATGCTTTTTGTATCACGCTTCCAGTGTGGTTGCAGAGGACCGCTTTCAGACCTGCTCTGCAGATCAGATGTAGCCCATGCATCGAGAGATATCGATTTTTAAGGCTGGTTACTGCCTAGTGGACAAACAGGCTTTTAAAAAAAAAATTTTGGTCAGGATTCACTCCACATCAGAGCAGGTCATCAACATTATACTGAAGATTACCAGCTTGCTTCAACAGTATGTGGCATTCAGTGATTGCTAATGTGGATTGTTGGTTTGTATCCTTATCTATTTTTTTAGTTTTTTTAAACCGTTTCTGGGAGAGCATAGATTTTAAAGGTCATGATAG…	CTGTGCAGAGCTGCGGCCCTTTTGAAACTGAGTTTTACACCTGTGTTCTAG	AGATGCTAGAACAATAGAAAGGAAGGCACTTCCCCTGTAGGACTCATGGATGTTTGATGTTGTGGTGTATGCTTTTTGTATCACGCTTCCAGTGTGGTTGCAGAGGACCGCTTTCAGACCTGCTCTGCAGATCAGATGTAGCCCATGCATCGAGAGATATCGATTTTTAAGGCTGGTTACTGCCTAGTGGACAAACAGGCTTTTAAAAAAAAAATTTTGGTCAGGATTCACTCCACATCAGAGCAGGTCATCAACATTATACTGAAGATTACCAGCTTGCTTCAACAGTATGTGGCATTCAGTGATTGCTAATGTGGATTGTTGGTTTGTATCCTTATCTATTTTTTTAGTTTTTTTAAACCGTTTCTGGGAGAGCATAGATTTTAAAGGTCATGATAG…	AGCAAGGGTGTCCAACTCCATTCCTGGAAGACCACATCTCTGGACTTTAACCTAATTTAACTGAACTGATCAAACTGAGTTCTCCAGCTTTGTTTTGAAGCCTACAGATAAGCGTGATGAAGGATTGGAACTAAACTTTACAGAACTGCGGCACTCCAGGAACTGAGTTTGGCACCCTTATTCTAAAGGAATGTAGGGAATTCAGATATGTATTTTTGTGACTCAAAGTATATAACTGTTTGAAGACAAGCTTCTATTTTTTTATAGTCGTTTTTATTTGCTCTTAATGTTAGTTTTTAACTTTTCTGGTGTAGATGATCAGTATTTATCAAAGTGTTGATGTCAGTTGAACACTACACTTTATATTTGTGTATATATATTCATCTAAATGTCAGTGTT…	High	Non-ATG
ENSDART00000056865	144	6.85039	65	0	4	6	7	0.12	0.05	ATG	419	562	ENSDARG00000038954	ctnnbip1-201	chr23	29785028	29825189	-	40162	2098	41.13	4	17895	ENSDARP00000056864	Standard	246	82	81	54.07	2	ATG	TGA	29807396	29786761	120	365	1733	120	53	1536	GCCGACTGTCGGGATGTGACCCCGGAACAGGACGCCTCCTTACACACAACACAGCTCTCAAATACAACAAAAACGACAGAATCCTGGACCAGGAGAGCGGTGCGTCAGGAGCAGGGGGGATGAACCGAGAGGAAGCCCCTGGCAAGTCTCCTGAGGAGATGTACATCCAGCAGAAGGTGCGGGTGCTGCTCATGCTCAAGAAGATGGGATCAAATCTGACACCAAACGAGGAGGCATTTCTACGGAATTATGCAGGCGTGGTGCACAGTCAGATGAGTCAGCTGCCACAGCACCCTATTGACCAGGGAGCTGAGGACGTGGTGATGGCCTTCTCAAGATCAGAGACGGAGGACAGGAGACAGTGACCTCTCGCCAGGCCGAGTCACTACAGCTCAACGC…	CCTCTCGCCAGGCCGAGTCACTACAGCTCAACGCAACACAACACTGTTGACTGATGGAGAGGGCGGAGCCTGAGACAGGAGAGGGGCGGAGCTCTGCTACACGCCAGCTGCTCCACTTCCCTTCTCTTCCCCATTCCCCTCTTCATCCTCACACTAACTGTTACACTATCTGGCCCAGCGGCCGCACTACCTGGTGACGTACAGCAAACCAATCAGAAAGAGGCCTGGAGGGTAATTATTTGAATTAGGTGTTTTAAGTTTCAAATTTTCCTCGTTCATCTTGTGGCGTTTTATATTTGTTCCCAATGAGAGACTTAATGGACCAAGAGCTTCATTTGTCTGGTCAAACTACGAAAGAATATAAATCGCCTTATTGGTTGTGTTATAATTACAAACCGT…	ATGGAGAGGGCGGAGCCTGAGACAGGAGAGGGGCGGAGCTCTGCTACACGCCAGCTGCTCCACTTCCCTTCTCTTCCCCATTCCCCTCTTCATCCTCACACTAACTGTTACACTATCTGGCCCAGCGGCCGCACTACCTGGTGA	CCTCTCGCCAGGCCGAGTCACTACAGCTCAACGCAACACAACACTGTTGACTG	CGTACAGCAAACCAATCAGAAAGAGGCCTGGAGGGTAATTATTTGAATTAGGTGTTTTAAGTTTCAAATTTTCCTCGTTCATCTTGTGGCGTTTTATATTTGTTCCCAATGAGAGACTTAATGGACCAAGAGCTTCATTTGTCTGGTCAAACTACGAAAGAATATAAATCGCCTTATTGGTTGTGTTATAATTACAAACCGTTTTCTTTTTTATGTATGTAGCTTCTTGTTTTTATCGTCCACAGGATCCTGCAGGTAGTCTTTTCTTTTGTTTGTTATGATTTTCAGGGTTTTCTTTTTGTTGTAGTAGTCACTTGCTTTGTAATTTCATCAAAATGTTGTCGTGGAGGATATCGACGTTTTCCAAGAAGATAAGGCCCTTACACAAGCACACACACT…	High	ATG
ENSDART00000168857	48	6.75489	54	0	0	4	4	0.25	0.08	TTG	2264	2311	ENSDARG00000036510	ccnt2b-203	chr22	12132767	12147026	+	14260	3157	44	10	3678	ENSDARP00000134438	Standard	1746	582	581	49.43	1	ATG	TAA	12132822	12145670	56	1801	1356	56	462	846	TCGCGCTCGTGACGTCACTGTGATGTAGAGCGCGCTGCGGGCGGAAGCGGGTGGGATGATGGCGGCGGTGCAGCGGGGCTCCAGCAAATGGCTCTTCACCCGAGAACAGTTCGAGAACACGCCGTCCCGCCGCTGCGGAGTCGAGCCCGACCGCGAGCTCTCCTACCGACAGCAAGCCGCCAACCTGATCCAGGACATGGGACAGAGATTAAACGTATCCCAGCTTACAATAAACACTGCAATCGTCTATATGCACCGGTTTTACATGCTTAATTCCTTTACTAAATTCCATAGAAATATCATTTCTCCCACCACACTATTTTTGGCTGCTAAAGTAGAGGAGCAACCCAGAAAACTTGAACATGTCATTAAAGTAGCGCATGCTTGCCTGAACCCTCA…	AGGAAAAAAAATCTGACGTTTTTACATAAACCCTCAAAAAAACGTACGATTGTCGTTCTCGTGCTAATTTTATGCAAGGATCACTCGTCCGTTAAATGTCATAGTCTCTTTGATTGGTTTTATCACTGAAGTTAAAGAAAAAAAAACTACAAGGTGTGAAGGTTGTGTCGACGTTTTAGTTTGAGCAACAATTGTGAATTTACAATTTTAAGACTTTCGTAGAGCTTGCTAAAAAGAGATTGCGAAAAGCCTTCGGCGATCTTAAAGTGTTCTAGTTGGAAAAGCGCAATGTGATAAAGTGAGTATGTATGTTCTTCATGCTTGATTCACAATTTTTTCGTTTATCAAAGGGATGAAAATAGAAACGTGTGACTGTTTACAAAAGGAAGGTGCAGATAT…	TTGGAGGTTCTTAAAGGTAAAAACTTCACGAAACTTCACAAATTTTAG	AGGAAAAAAAATCTGACGTTTTTACATAAACCCTCAAAAAAACGTACGATTGTCGTTCTCGTGCTAATTTTATGCAAGGATCACTCGTCCGTTAAATGTCATAGTCTCTTTGATTGGTTTTATCACTGAAGTTAAAGAAAAAAAAACTACAAGGTGTGAAGGTTGTGTCGACGTTTTAGTTTGAGCAACAATTGTGAATTTACAATTTTAAGACTTTCGTAGAGCTTGCTAAAAAGAGATTGCGAAAAGCCTTCGGCGATCTTAAAGTGTTCTAGTTGGAAAAGCGCAATGTGATAAAGTGAGTATGTATGTTCTTCATGCTTGATTCACAATTTTTTCGTTTATCAAAGGGATGAAAATAGAAACGTGTGACTGTTTACAAAAGGAAGGTGCAGATAT…	CTGGAATTTCGCAAAAATGCCTGTACACAATTCCATTATATAGCTTTCCATATATTGTAAATTTTATTGTACTGTAAAGTATCCGTTTTACATTATCCTTTGTTAGAAAGCCGCACCGATGACATCAAGGGTCTTTTTGCGTAGTAATTATGTCTTACGACTTTAAAGACATTTATGCTTGTAATTCGTTTCTTTTTTTTGACCCTTTACAGTAGTGGAAAGCAAAATGTCATTTTTCACTGAGAAATTCTTTGAGTTTTGTTTCGTGTGCCAGGTTTGAACGGTCAAGATCGCGCCCCAGACTTATCAGCTGATCTATTTCTGTTCATCGTGGTGTGCGTCGAGCCTTAAAACTGTATGATAGAGATTTTAGCAGCCTGTGTGTGTGTGTGTAAATGT…	High	Non-ATG
ENSDART00000006868	51	6.73381	85	5	16	5	9	0.29	0.18	CTG	909	959	ENSDARG00000007745	uqcrfs1-201	chr7	45128440	45133813	+	5374	3965	38.59	2	1409	ENSDARP00000011707	Standard	822	274	273	54.01	1	ATG	TAA	45128522	45130752	83	904	3061	83	4	3006	GTTGAAATCAGGACTGCGCATGCGTCAGTTGTGTCACTAGAATACACCGGGAAGGTCGACGGAGCGCTGCTAGCCGACAAACATGATGTCCATTGCTGCCCGTTCGGGGACTTTTTCCCCGTACCTGCAAGCTACAAATTATGCCGTGGCAGGTCCACTAAAGCCTCTCATAGCCGGCGTCGTCGTGAAGAGTGATAATCTGTTGGTGGACACGAAGAAACCGTTCCTGTGCCGGGAGTCCTTGTCCGGTCAGAGCGCGAAGAGCGGCCTCGCCGTGTCCTCCAGCCTGAACGCTCGCTCTTCAGTACGCTTCGCTCACACAGACATCAAGATCCCTGATTTCTCTGACTACCGCCGGCCAGAAGTTTTGAACCCAAATAAGCAGTCGCAAGAGAGTGG…	AGGACTGTACTACATTAACTATGATCCACACAGACCGTGTGCTTTGCGTGTTTGATTTTTGTTCATCTTGTTTCAGACACACTATCTGCATTGACTCGATGGGTAACAAAGGTTAATTGTAAGTAATAAAATGTATTTTATCTGATGGAATCTTCACTCAGCTCTATTTATTCAGACTCGATATACAAATTGTTTAACGGAGTCACTTGGGTTGTCTAATTTTATGCATTGCAGGTTTTTCAGATAAGGAACAAATTAGATCTGTAGGATATAATTGTTAAAGTGATGTTGGCAAAAACAACAAAGTCAGGTGGGTGATGTGTGCAGGGAGTAGGTGGAAAACAAAGTGCAGTTTACCATACATAATCAATGAAATAGCTTTTGCACCAATATTTTGTC…	CTGTACTACATTAACTATGATCCACACAGACCGTGTGCTTTGCGTGTTTGA	AGGA	TTTTTGTTCATCTTGTTTCAGACACACTATCTGCATTGACTCGATGGGTAACAAAGGTTAATTGTAAGTAATAAAATGTATTTTATCTGATGGAATCTTCACTCAGCTCTATTTATTCAGACTCGATATACAAATTGTTTAACGGAGTCACTTGGGTTGTCTAATTTTATGCATTGCAGGTTTTTCAGATAAGGAACAAATTAGATCTGTAGGATATAATTGTTAAAGTGATGTTGGCAAAAACAACAAAGTCAGGTGGGTGATGTGTGCAGGGAGTAGGTGGAAAACAAAGTGCAGTTTACCATACATAATCAATGAAATAGCTTTTGCACCAATATTTTGTCATTGGTAAATGTAATAACTGTTTGAGGCTAGGTTTCAGATGAAACCATTAAAAAG…	High	Non-ATG
ENSDART00000161967	186	6.7295	138	44	25	7	15	0.11	0.08	CTG	1725	1910	ENSDARG00000101334	ctsc-201	chr15	43682730	43704643	+	21914	3541	43.07	7	6316	ENSDARP00000132319	Standard	1368	456	455	53.58	1	ATG	TAG	43683049	43702789	320	1687	1854	320	37	1631	ACATGATTGACTTAATGTGTGTTTGTCAAAAGGTTAATTATTGTGTGTGTGATAGAATCAACTCGGTCGGCATGATGAATGTGTGGTTTGTTAGTGTGATGTACTCATGTCTGTGCGTGTGCGCGCTCTCGCTGTTATATCACGTGATTTGTATCATATGACCACAGCTGTATAAGTTTAGTAACACACGGCTTGTCAACAGTACTGCAGGTACGCGGAAGGACGAGAAGGACACGTATTTTTTGGTCCTTGCGTCCTGGTTATTGTTGAACCCCGCGTTTATTTCTACTGTTTGTCCTCCGTCTGGCTTGTTGTGAGGATGCGCGCGCTTTCCGTTATTGTTTTGTTTGCGTTTATAGCCGGGGCTGCGGCCGATACTCCGGCAAACTGCACATATGA…	AGAGAGAGGGCGTTCAGATGTGATTTTTATACCCATTCTGCTTTTATTTCTGAATGTTTTTATAATGCCACCTCTAGATTGAAGGGATAGTTCAACCAAAAATGGAAATTTGCTTACTATTTACTTGCCCTCAAGTGGTTCCAAACCCATTTGAGATTCTTTCTTCTGACATTTCGTCATCGAGAGCATCGCCGTCGCTGCTACACCAATCGCCAAACTGTAGAAAGAGCGTTCAGATGTGATTTTAACCCATTCTGCTTTTATTTCTGAATGTTTTATTATGCCACTTGTGCAGCTTAAATGGATAGTTCAGCCCTAAACGAAAATCTACTTAATATTTATTTGCTCTCAAGTGGTTTTAACCCTATTTGAGTTTCTTTCCTCCATCTTTTTCAGAAT…	CTGCTTTTATTTCTGAATGTTTTTATAATGCCACCTCTAGATTGAAGGGATAGTTCAACCAAAAATGGAAATTTGCTTACTATTTACTTGCCCTCAAGTGGTTCCAAACCCATTTGAGATTCTTTCTTCTGACATTTCGTCATCGAGAGCATCGCCGTCGCTGCTACACCAATCGCCAAACTGTAG	AGAGAGAGGGCGTTCAGATGTGATTTTTATACCCATT	AAAGAGCGTTCAGATGTGATTTTAACCCATTCTGCTTTTATTTCTGAATGTTTTATTATGCCACTTGTGCAGCTTAAATGGATAGTTCAGCCCTAAACGAAAATCTACTTAATATTTATTTGCTCTCAAGTGGTTTTAACCCTATTTGAGTTTCTTTCCTCCATCTTTTTCAGAATAAAACCTATTGACATTTTTACACTAAGCTACAAAACTCAATACAGTCTTTGATTTCTCAAATGGCCTCTAAATGTCTTTCTGTAGCCATACAATGAGCCACTTTTGGCTTCTTTTTCCAAGCAGAATGTGTGAACTGAAAATCAATAGCCTCGATTTGATCCATTTTCCCAATTTCTCAGACCTTACACTGCTTTATCTTCAGCCTCCGAGGGCTTTTGCCTT…	High	Non-ATG
ENSDART00000031270	111	6.72792	53	0	0	4	4	0.11	0.04	CTG	1386	1496	ENSDARG00000028401	rhogc-201	chr5	35994996	35997459	-	2464	2135	45.85	2	329	ENSDARP00000035977	Standard	576	192	191	57.47	2	ATG	TAA	35996816	35996241	315	890	1245	315	495	639	ACCCGTTGAAGAATGAGCCAGTGAGAGAAAAGGACTGCGATTCACACAGAAGATTGTGTTTTAATGACCTTAAATTATGTGCCTTTGAAAGATTTTCGAGACTTTCGATGTGTGTTTAGGCTTTGTAAAGCTGTTGCGCGAAGTTACAGGCCTCAGGGAGTTGTTTGCCTGTGTTTAGTAACTGATTAATGTGAGGCTCATCCGCTAACGTTAGTCGGTTAGCAAAGCGCCTTTGCCGCTGCGATGATGGAAACTTGAGCAGCTCAAATCAAACACTCAGCGAGCTCTCCAGACCACCCAAACACAGCATCATAATGCAGACCATAAAGTGTGTTGTTGTTGGTGATGGTGCAGTGGGAAAGACCTGCCTGTTGATCTCCTACACCACCAATGCCTTCC…	CAACGTGAGGGTGTGCGTGTGAGAGAGATTTTATGAAGGGTGGAATGTAAGTTAGTCATGTGATGGTCTCTGCAAATGGTTGTTGCTACCACTTTTTGTCCGTATCTCTACACTACAGTTAGCAATAGGTGCACAGGCTGTGATTGAGGTGATTGAGAGAGAGAATGTGTATGTGTGTGTGTGAGTGATTGTGTATTTGTATTGTAACTTTACATATCACCATAGTCAGGCAGATAAGGCAGTGGATTTGTCTAAAGGACTACAGGCATCTTCAACATCTGCCTTCTTATAATGCCTTAAAACCCCAGTGTAACTTTAGGAATCACTCAGAGGATATTTCTTGCACCAAAGTGTAAATGTGACTGGAGGTCTTATAAAGGTGCTGTCTTTCCCTGGCCG…	CTGTGTTGCTGCCTGTTAATGATCTCTGACCTTTCTAGGGTTGATCGACTTTTAAATCAGGAAACCCTCAGCGTGCCTTTTGGGGCTCGACCCTTACTCAGCCGTTCCTGA	CAACGTGAGGGTGTGCGTGTGAGAGAGATTTTATGAAGGGTGGAATGTAAGTTAGTCATGTGATGGTCTCTGCAAATGGTTGTTGCTACCACTTTTTGTCCGTATCTCTACACTACAGTTAGCAATAGGTGCACAGGCTGTGATTGAGGTGATTGAGAGAGAGAATGTGTATGTGTGTGTGTGAGTGATTGTGTATTTGTATTGTAACTTTACATATCACCATAGTCAGGCAGATAAGGCAGTGGATTTGTCTAAAGGACTACAGGCATCTTCAACATCTGCCTTCTTATAATGCCTTAAAACCCCAGTGTAACTTTAGGAATCACTCAGAGGATATTTCTTGCACCAAAGTGTAAATGTGACTGGAGGTCTTATAAAGGTGCTGTCTTTCCCTGGCCG…	CATCTCACAAACTCTTTCCTCTGGGCTTATTTCATCTAGGGTGCTACTTAGGGTGCCAGTTGACATCTATTTTCTGGAAAGGGCTGCTGAAAGTTTGCAGAACGCTGCCGTAGCTCACCTGCCTCCTCTTAGAGATGCAAATGAAGGGATATAGAGCTGTTTTATATCACTCTTGGGGTAGAAATGAAGATCTTTCCTTTTGGCTTGGTGTGTGCCTCACAATTCCCAACCGTTATTGAATCTGAAGTGCCACTAATATTTGTATCATTTTGTATTTTATCATGAATGTTAATCCACTCCTGTAAAGTGCCCTAATATAAACTGATGCCAGAGATAAACTTACATTGAACATCCAGGCTGTGGTTAATGTACACAAACACTCAGAACATTCAGGTTTCA…	High	Non-ATG
ENSDART00000128866	66	6.71006	76	0	16	5	6	0.23	0.09	TTG	2754	2819	ENSDARG00000014373	ddx4-204	chr10	6925354	6947279	+	21926	3362	44.26	27	5076	ENSDARP00000111199	Standard	2151	717	716	48.95	1	ATG	TAA	6925927	6946234	167	2317	1045	167	436	543	AAAGAATCTGTTCAAAACGCGAATCGGACGTTACATCGATTTTCCCGCCCACGAGCAAAACGATGACGTCATAGCTGGCCATCTTTCTTTCTCTCGCGAGGCTCTTCACGCGTGTCCACCTGCTACCGGCTCTTCTGAAAAAAAGTCTCACCTAAAATTACCCAATATGGATGACTGGGAGGAAGATCAGAGTCCCGTTGTGTCTTGCAGCTCAGGATTTGGTCTAGGCTCAAATGGTTCTGATGGAGGATTCAAGAGCTTTTATACAGGAGGTGCTGGAAATGACAAGTCAAACAGTGAAGGTACTGAAGGTAGCTCATGGAAAATGACTGGTGATTCGTTCAGGGGGAGAGGAGGCAGGGGAGGATCACGAGGAGGCAGAGGAGGCTTTAGCGGTTT…	CTGGCCTCACACCTGTTATATTTATTTTATTTTTATTTTATTTGTGCGAGCTTCTTCAATACCATTTCAGGATATTTGTTAATGTTGAATGACTAAAGTAGCATTAGGATAAAGCTGTTGTATTTAGAGTCACATTGAATGCTGTAGGTTTGACCTCAAGGACGATAATCAAGACTAATACCTTTTGGCAGTTTAATTTGATCATCTTTTTGGTATCACTCGTTTTGACTGGAGCACATCTGAAATAGTGGATTTGTTTTACTAGAGCACAAGTGCAGAAGTGGGTGGGTTTGTTTAATCACATTTTAACACTTTGCTAGGAGTGTATTGAGTTTTGTAAGCTTTGACCTAAAGGTGTTTCCTACAGTTAAATCTATTAATCAGTTCTATTGTTGATTG…	TTGAAGCCAGAGTATAGAACAAGAAACTTGTTTTGCAGATGTACCTTGCCAGATAAAGGTAGCTAA	CTGGCCTCACACCTGTTATATTTATTTTATTTTTATTTTATTTGTGCGAGCTTCTTCAATACCATTTCAGGATATTTGTTAATGTTGAATGACTAAAGTAGCATTAGGATAAAGCTGTTGTATTTAGAGTCACATTGAATGCTGTAGGTTTGACCTCAAGGACGATAATCAAGACTAATACCTTTTGGCAGTTTAATTTGATCATCTTTTTGGTATCACTCGTTTTGACTGGAGCACATCTGAAATAGTGGATTTGTTTTACTAGAGCACAAGTGCAGAAGTGGGTGGGTTTGTTTAATCACATTTTAACACTTTGCTAGGAGTGTATTGAGTTTTGTAAGCTTTGACCTAAAGGTGTTTCCTACAGTTAAATCTATTAATCAGTTCTATTGTTGATTG…	AGTCATTGTTTAACAGACATCTCTTTAATTTTAAAGTCAAAATGTTGATAAAATTCAGTCAAGAGGCAGTGACTGACTGTAACAGAGCGGTGCTTCCTCACTAGCTGAAGTGGCTCAAAATAAAGACGGATACTGGTGTTTCTGTATGCTTATTTGTTCCCTCAAGTTGTGAGTTTTTGTCTCGTTTTTAGATATTTGAGGAAAAACTAAATATAAAATTGCTATAAAAGAGAAACTATTTATACCAATGTTTTTTTTTTCTTCAGTTGGTTAAGTTCACTTACAGATTGAGCTCTGAATTATGCAGTTCTTAACCCTTAAAACTTGACAAGTGCAAGTTGCATTTACATATTTATAACACTTTGTATTACATAATGTTGACCGTTTTGGGTTATAAAT…	High	Non-ATG
ENSDART00000160206	75	6.70239	64	7	0	5	7	0.2	0.09	CTG	907	981	ENSDARG00000103032	rap2b-201	chr18	50710614	50713150	+	2537	2537	53.49	1	0	ENSDARP00000133042	Standard	549	183	182	62.66	2	ATG	TAG	50710868	50711416	255	803	1734	255	103	1556	ACGTGCCGTCGACTGTGGGCAGGAAGAACGCGCGCGTGTGATCGCATTGATCGCTCCGGTTCAGACGCGGCGCAGCTCCAGCGGGAAGCGCTTCTGATGCCGGCCCGGGGACTCCGACAAGCCCATCACCAGCGCAGAGCTCCAGCGAGCGCAAGCGGAAGCCGTACACCGGCCTGCGGGCGCGCCGACACCGACTGACGGAAGCACAGAGGCGTGTGCGCGCAGAGAGAGAGAGGGAGAGAGAGAGAGCGGCCATGAGAGAGTACAAAGTGGTCGTGTTGGGCTCCGGTGGCGTGGGCAAATCCGCCCTCACCGTGCAGTTCGTCACCGGATCCTTCATCGAGAAGTACGACCCGACGATAGAGGACTTCTACCGCAAGGAGATCGAGGTGGACTCGT…	CGGCCGCGGCGCCGGCCCGCGCGCGCACGCTCTCCCGTTGCCATGGTGAGTGACAGAGAGAGCCGTTAAACAACCGACCGACGTGGACGAACACCGAAAACTTCTGTCAGCGAGCAGTTCAAGACCCCGATCACCGGGGAAAACCGACCGACGAGGACTTCTGTCAGCGAGCAGTTAAAGAGACCGACCACCGGGAAATACACCGACTCCTCTAACTCTGTTCATCCGAGATGCTGGAGACTGAGAGGTGTTTAGGCCTTCAGTGTGTGTGTGTGTGTGTGTGTGTTACGGACAGCGCCTTAAAGAGACAGTTCACCCGTTTCTTCTCGGCCTGTAAACACTGACTTTCATTGTGTTTGTTTGTGCTGTATGTGTGTGTGTGTGTGTCAGTGCTGACGT…	CTGTCAGCGAGCAGTTCAAGACCCCGATCACCGGGGAAAACCGACCGACGAGGACTTCTGTCAGCGAGCAGTTAA	CGGCCGCGGCGCCGGCCCGCGCGCGCACGCTCTCCCGTTGCCATGGTGAGTGACAGAGAGAGCCGTTAAACAACCGACCGACGTGGACGAACACCGAAAACTT	AGAGACCGACCACCGGGAAATACACCGACTCCTCTAACTCTGTTCATCCGAGATGCTGGAGACTGAGAGGTGTTTAGGCCTTCAGTGTGTGTGTGTGTGTGTGTGTGTTACGGACAGCGCCTTAAAGAGACAGTTCACCCGTTTCTTCTCGGCCTGTAAACACTGACTTTCATTGTGTTTGTTTGTGCTGTATGTGTGTGTGTGTGTGTCAGTGCTGACGTCACTCCTCAGAGTGTTTATCATGACAGCGAAACCGAAATCGCTTTAGAACAAGCTTCATTTATAGTGTGAACTGTTCCTTTAAGAGCCAAAATCAGACACACACACACACACACACACAGGCCAAACTGAAGTAATGCGGGTCATCATCCTTATGCTTATCTTTATGTCTGAGATACT…	High	Non-ATG
ENSDART00000162566	144	6.69123	99	32	5	13	22	0.27	0.15	GTG	615	758	ENSDARG00000099214	h2afvb-201	chr10	45138298	45148345	+	10048	820	47.68	5	3500	ENSDARP00000136687	Standard	387	129	128	54.52	1	ATG	TGA	45138362	45147976	65	451	369	65	163	62	GAAGTGCTCATCATTGTGTTTTCCCTCCGTTTCCAGCGAAAAGAGAAGCAGCTCATCTGGCGAAATGGCAGGAGGCAAAGCAGGAAAAGACAGTGGAAAAGCCAAGACGAAAGCCGTCTCCAGATCTCAGAGAGCTGGTCTGCAGTTCCCTGTAGGCCGTATTCACAGGCACCTGAAGACCCGAACCACCAGCCATGGCCGTGTCGGAGCTACAGCTGCGGTTTACAGTGCTGCTATCCTGGAGTATCTCACCGCTGAGGTGCTGGAGTTGGCTGGAAACGCTTCTAAGGATCTGAAGGTGAAGCGAATCACTCCCAGACATTTACAGCTGGCCATCCGCGGAGACGAGGAGCTGGACTCGCTTATCAAGGCCACCATTGCTGGAGGAGGAGTCATTCC…	GGAGCCAATCAGCACTGCTTTTCTTCAGTTTCCCGTTCGTTTGCTTCTGTTTGGTAAAGCGTAGTTTAGCATAACAATGGTTAGCGTTTGACGTACTGTATCCTGATGATTAGCGCGGGGCGGGGGGGTAATCATGCTTGTTTTAGTTGGGGGCGGGGTCTGTGTGCTTTCGGGGCTTCGTTATTGGCTTTTTAAAAATTGTTTTATACATTTAAAAACCTTTTGTTTTGTTTGTTTTCTAAGTGTTTCTGTGAGTTCATTCAACACGTCTCGTGTTTTGGCTTTGGTGCTGCAAGGAATCTGTTGAAATGAATCCTGATATGAATCACTCTTGAATTCGACGTCAAGGAATATGTGAATAAAATTTAT	GTGCTTTCGGGGCTTCGTTATTGGCTTTTTAAAAATTGTTTTATACATTTAAAAACCTTTTGTTTTGTTTGTTTTCTAAGTGTTTCTGTGAGTTCATTCAACACGTCTCGTGTTTTGGCTTTGGTGCTGCAAGGAATCTGTTGA	GGAGCCAATCAGCACTGCTTTTCTTCAGTTTCCCGTTCGTTTGCTTCTGTTTGGTAAAGCGTAGTTTAGCATAACAATGGTTAGCGTTTGACGTACTGTATCCTGATGATTAGCGCGGGGCGGGGGGGTAATCATGCTTGTTTTAGTTGGGGGCGGGGTCTGT	AATGAATCCTGATATGAATCACTCTTGAATTCGACGTCAAGGAATATGTGAATAAAATTTAT	High	Non-ATG
ENSDART00000011878	135	6.69014	65	8	0	6	7	0.13	0.05	TTG	1700	1834	ENSDARG00000003032	eif4a1b-201	chr5	23704613	23715544	-	10932	2241	44.36	11	2717	ENSDARP00000018923	Standard	1221	407	406	49.96	0	ATG	TAG	23715511	23705600	34	1254	987	34	445	407	AACATTTTCGCGGTGTGCTCGCCCTTTGTGATAATGTCGGCAGATTATGAAGGGAGACCCAGAGACAATGGCCCCGAGGGCATGGAGCCAGATGGAGTCATTGAGAGTAACTGGGATGAGATCGTGGACAGCTTTGATGACATGAACCTGCGTGAGACTCTGCTCAGGGGAATCTATGCTTATGGTTTTGAGAAGCCCTCTGCCATCCAGCAAAGGGCTATCCTCCCTTGCATCAAGGGATATGATGTCATTGCTCAGGCCCAGTCGGGCACAGGCAAGACTGCCACTTTTGCCATCTCCATCCTGCAGCAGATTGACATAGAGCTGAAGGGCACTCAAGCTTTGGTCCTGGCGCCCACCCGTGAACTGGCTCAGCAGATCCAGAAAGTGATTCTGGCT…	AGCCTGAGATCTAGAAACACCCCCTCTCTCCACCCCCCCACAATCCCTATATCTTAAATAAAGCACTTCTAGCTGGAGTAGGGCACATGTAACTCCCTGCTCTTCCTCAATTGCAAGTCAGTCGTTTTCATCTTCCCCAAAATTGATCAAATTTTATAAATCTCAGATGCTGAATGTACATCTCTCTCTATCTCCATCAACTATCGTCATAAACGTGTTGAAATATGGGCTCAAAGCAGCATGTTTTGTCACTGCTCTTAAATATTCATTCTGGGCTCAATTTTTAGTTTGAAATCATAAGATGTTTTTGGGTGGGTAACTGGACTGCAGTTCCTGTTTTCCGGCTTCTGCGCATTGATGTTTTTTTTAGAGCACACCTCATGTTGCTAATGTACTCAA…	TTGGTAAGATTTGATTCATCTCTTTCAGATTTAGCTACTGGGACTATAAAAATCCAAGTAGTTTGTGTACTTGCTGTACTGTTTGCTGTAAAACTGTGCCAGAGCCATTTAATCACCCTTGAGAGGTGTATATAA	AGCCTGAGATCTAGAAACACCCCCTCTCTCCACCCCCCCACAATCCCTATATCTTAAATAAAGCACTTCTAGCTGGAGTAGGGCACATGTAACTCCCTGCTCTTCCTCAATTGCAAGTCAGTCGTTTTCATCTTCCCCAAAATTGATCAAATTTTATAAATCTCAGATGCTGAATGTACATCTCTCTCTATCTCCATCAACTATCGTCATAAACGTGTTGAAATATGGGCTCAAAGCAGCATGTTTTGTCACTGCTCTTAAATATTCATTCTGGGCTCAATTTTTAGTTTGAAATCATAAGATGTTTTTGGGTGGGTAACTGGACTGCAGTTCCTGTTTTCCGGCTTCTGCGCATTGATGTTTTTTTTAGAGCACACCTCATGTTGCTAATGTACTCAA…	GATGGAAGATGTCTGAGAGAAGGCATTTAGAATCGAAACCTTTGGAAGGCGTTATTCAGATGGCTTTTGACTGAAGGTGGTACTATAATGTGATGGAAATGTCATATTACAACATTATTGGTTTATTTTTTACATTTAAGTTATTTTGTAAATTGATTTTGGTTTTGGAGGAGGGGGAAATTTCAATAAAGCTACAGCCTACCTTGTCAAACAGTTTCCTAGTTCTGATTATAAAAACTGTTCACATATTTTAGTGATTTTCGCAGTTCAGTGTTTTAAAAATAACAAAGTTAAAGTCTGTATAAAAATTCAGCATTTTCACTGGTGGTGATGTGAAGAGATGCTTACATAATTGTAAAGCCCCTTGGGTGTATAGCGGCACACAATAAATGCGCTGTT…	High	Non-ATG
ENSDART00000166155	114	6.67243	51	0	0	4	4	0.11	0.04	TTG	1769	1882	ENSDARG00000021521	rgs14a-203	chr14	853381	879624	-	26244	2702	47.3	14	3801	ENSDARP00000138401	Standard	1530	510	509	54.9	0	ATG	TAA	879567	854496	58	1587	1115	58	181	820	GGAGGTTTTAGAGAGTCGCTTTCGCTGTGGGCACAGTCCTGCCAACCTGATGAGGACATGTCCAAGAAAATGAGCAGTCTGGCAGTGCCCACGGGTCTGATGACTCAGGCGGTTTCTGATGGCGAACTAAACCTGAGGTTGTCCAGCTGTGGCAGCAGCTCTAGCCTATCAGAGAGCTCCAGCAGGTCAGGTGGTTCGCAGGCGGCTGACGGTCCGGCCAGTCGTGTGGTCAGCTGGGCTGTCTGTTTCGAACACCTGCTTGAAGACCATGTCGGAGTGCGGTACTTTACTGAGTTTCTCAGATCTGAGGTCAGTGCTGAGAATATTCTCTTCTATCAAGCCTGCGAGAAGTTCAAGAAAATCCCCACGAGCCGACTAGAGGAGATGAAGAAAGAGGCG…	CACACACACACACAGACTGCAGGAGTGAAGCTTGACACTGCTTCAGCGTGTGTGAGTGAAGTGTTTGCCAGAGTATACTTGTGTGTTTTGGTTTGTGTGTGTGTGTGTCTGCATGTGATAGTGAGTGTTTGTGTAAGGGTGTTGTGGAAGTAAGTGTGTTTCTGTGTGTGAATGTGTGTGTTTGTGTGTGTGTATGACAGTACAGATTGTTAACCCTCAGAGTGTGTGTATATTGTGTATATTTCAGTACAGAGCTCTTGTAAATGCACAGATGAATGATGGAGGATTGTCTTAAAGGGACAGTACACCCAAAAATGAGTACTCAGTCATCATTTCCTCAGTTTCCTTCCTCTGTTGAATGCAAATGAAGATATTCTGCCATTGACTTCAATGGTATTT…	TTGTGTGTGTGTATGACAGTACAGATTGTTAACCCTCAGAGTGTGTGTATATTGTGTATATTTCAGTACAGAGCTCTTGTAAATGCACAGATGAATGATGGAGGATTGTCTTAA	CACACACACACACAGACTGCAGGAGTGAAGCTTGACACTGCTTCAGCGTGTGTGAGTGAAGTGTTTGCCAGAGTATACTTGTGTGTTTTGGTTTGTGTGTGTGTGTGTCTGCATGTGATAGTGAGTGTTTGTGTAAGGGTGTTGTGGAAGTAAGTGTGTTTCTGTGTGTGAATGTGTGTGT	AGGGACAGTACACCCAAAAATGAGTACTCAGTCATCATTTCCTCAGTTTCCTTCCTCTGTTGAATGCAAATGAAGATATTCTGCCATTGACTTCAATGGTATTTTTGTTCTTGCTCTAAAAGTCATCGACTTCTTTTTTCCAACATTCTTCAAAATATCTTCTTTTGTGTTCAACATGAAATTCACAAGTGTTTACTTTTGTGAAATTATAAAATTAAAATTTTGCATGAACTGCCCCTTTAAATAAATTAAAAACAAAGCAAAAACAGCTCAAACTACATTTTCCCTGATAAAAAAAGACTATTTATTTTCATATCAGGTTGTTGTTGTGTGCCATATGAAGTTTAGCTTGTATTTTCCAGCACATGTTTGATTTGGAAACACATTTGAGTGACTTTA…	High	Non-ATG
ENSDART00000002244	81	6.64881	59	5	0	6	7	0.22	0.09	GTG	423	503	ENSDARG00000016855	sf3b5-201	chr13	23767525	23771282	+	3758	564	44.68	2	3194	ENSDARP00000016634	Standard	261	87	86	54.02	1	ATG	TAG	23770843	23771103	125	385	179	125	37	61	CCGGTCCGGTTGAAGTCACCTCGCACAGCCATTGTGTACAATAACTGCTGGGGGAATCATTCATTCGTTTTTCCATAAAACATCACAGTTTTTCATTATAGAGGGAGAGGTTTTCTAATCGAAGATGACAGACCGTTACAACATCCACAGCCAGCTGGAGCATCTCCAGTCCAAATACATTGGCACGGGCCACGCGGACACCAGCAAGTGGGAATGGCTGGTTAACCAGCACAGAGACTCGTACTGCTCCTACATGGGTCATTTCGACCTTCTCAACTACTTCGCCATCTCAGAGAACGAGAGCAAGGCTCGGGTGCGCTTTAACCTAATGGAAAAGATGCTGCAGCCCTGCGGCCCTCCAGCTGACAAACCTGAAGATGCCTAGCACACTTTGGCTGA…	CACACTTTGGCTGAATTCATACTGCTGCTGAAGAGATGTGCAGAAAGATCATATGGACTCATGCTGGTTGTTTAAGAACCAGTCTATGTCTACCTGTCTGTTTTTTTTAATGCTGTAATTTTTTGTGATATTTTTTTTTTTGTATTGTTGAAAAAAATAAAGTTGATACTCTTACACAC	GTGCAGAAAGATCATATGGACTCATGCTGGTTGTTTAAGAACCAGTCTATGTCTACCTGTCTGTTTTTTTTAATGCTGTAA	CACACTTTGGCTGAATTCATACTGCTGCTGAAGAGAT	TTTTTTGTGATATTTTTTTTTTTGTATTGTTGAAAAAAATAAAGTTGATACTCTTACACAC	High	Non-ATG
ENSDART00000082300	147	6.63971	127	26	35	10	17	0.2	0.12	ATG	3788	3934	ENSDARG00000040990	usp37-201	chr9	715590	746553	-	30964	3943	51.71	24	4990	ENSDARP00000076736	Standard	2808	936	935	54.95	2	ATG	TAA	741354	716516	210	3017	926	210	770	9	CACATCATCTCACCTCCCATTTCCGCTCTAAATTTTCACATTCCCGCCATCATCGGAAGCTCGTGGGACTCGAGCGCAGAATCTCCATCATCACAGCCGGCAAAACTCACCCGCAAACATCAAACCTCGCCCGGAGCATACGCTGATCCTCCAGCGGCCCCTCCGAGGACTCTCCCACCCTCAGTGTTTTGTGGAGGATCTTCGCCCTGATGGCCGCCGCAGTGCCCAGGCTGACCAGCGGTGGCGCTGTCCGCATCCGCATCAGGTGTGGCGAACTGGGGACCACCAAGTGGAGAGAGGGGGTAATTGAGATCCAGGAGAGAGACAACAAAATCAACCTGCTGGTCAAGTTCAACAGCGGAGGAGCTCCGAGGGTTTTTCAGCTGAGTCACAATGTGA…	AATTCTCTCCATGTGGATCCTGAACTGAGCCGAGGGTAAACGCACACCCTCATCAGTGCTACTGAAGAACACACACACACACACACTTCTGCTTCAGGCACTTTCCTCTTCTGTTTCCCCCCGTGAAGAACTGTAGACCCGCAGATATAGATGTTTCTAGAGACTCCTAAAGGTACGAACTGTTTCTGGGGGAAGCGATGGGAAATAAATAACAGAAATATGATGAGTTTGGGTTAAAGATTTGTCCTTCGGGCTTTAATATGATGAAGTCCACTTTTTTTGGTAAACTTTTATGCATTAAGAAATATTTGATGAGTTTGTTCCTGTTTTTTCTGTTTGTTTCTCTCTTTCCAGTCCACAGATTTTAGATTTTTCCTTTCTAATCTATTGCATATAAAG…	ATGTGTGTGTGTGTGTTTTCCGTTCTGCTCATCGCGTCTCTTGATTGGACGAGTGTGTGTGTGTGTGTATGGTGTTTCCGGAACAGTGCTATAAGCTCTACCCAACTGCTTAGTATTCAGTCTTTGACTTCCTTACACACGTTTTAA	AATTCTCTCCATGTGGATCCTGAACTGAGCCGAGGGTAAACGCACACCCTCATCAGTGCTACTGAAGAACACACACACACACACACTTCTGCTTCAGGCACTTTCCTCTTCTGTTTCCCCCCGTGAAGAACTGTAGACCCGCAGATATAGATGTTTCTAGAGACTCCTAAAGGTACGAACTGTTTCTGGGGGAAGCGATGGGAAATAAATAACAGAAATATGATGAGTTTGGGTTAAAGATTTGTCCTTCGGGCTTTAATATGATGAAGTCCACTTTTTTTGGTAAACTTTTATGCATTAAGAAATATTTGATGAGTTTGTTCCTGTTTTTTCTGTTTGTTTCTCTCTTTCCAGTCCACAGATTTTAGATTTTTCCTTTCTAATCTATTGCATATAAAG…	AATAAACTT	High	ATG
ENSDART00000140113	141	6.63312	73	16	0	9	10	0.19	0.07	CTG	1763	1903	ENSDARG00000017230	fbxw11b-202	chr10	21487273	21513212	+	25940	2496	48.44	13	4468	ENSDARP00000117181	Standard	1575	525	524	50.54	0	ATG	TAG	21487312	21508177	40	1614	882	40	148	593	CGGGGTTTCCATTTTCACTGCGAGTTTCGGGGAACAAACATGGAGACGGAGATGGAGGACAAAACCTTAGAGCAGATGAACACCTCTGTCATGGACCCGCAGACTGCAGACCGCTCTCCAAAGATCACATTGATTAAGGTGAGTAATGGACCCTTGACGGGCTCTAGGAAGCGGCCGTCAGAGGGAAATTACGAGAAGGAAAAGGACGTGTGCATCCAGCTCTTTGATCAATGGTCTGAGGCCGACCAGGTGGAGTTTGTGGAACACCTGATCTCACGCATGTGCCATTACCAACACGGCCACATAAACTCCTACCTCAAACCCATGCTCCAAAGGGATTTCATTACGGCACTGCCAGCTCAGGGTCTGGATCATATAGCGGAGAATATCTTGTCGTTC…	CAGGGAAGCCCCGGTGGCGTGCGGAGTGTGTGCGAGTGTGTGTGGGGACTGTTCGGGTGACCCAGTCTCTGTGGAAGTGTGCCAGGATCAAAAGGTTGAGGAACGCCACCAAACACCCCATTTTCCCCACTTGCCCGCCTCTCTCCATCTGTCCGTTTTATTTCTCCCCCTCTTCAGTCGTTTGGAGGGCCACAAACATAAACCATGTCAGTTCTCTTTCTCCCTCTCTCTGCGGAGGAGGAGGTGGAGAAAAGATGGAGAGAGCGATGCCATTAAACAGAGAACATGAGGGTGGGCAACCCTCACCCCGTCGCCCTGTGCAGAGTGACGGCTGCCCCGGCTCCGCCCCCTGGGCCCATGAACTCTGTATCTATCTTTTGTTCATTTTATTTTTATTGA…	CTGTCCGTTTTATTTCTCCCCCTCTTCAGTCGTTTGGAGGGCCACAAACATAAACCATGTCAGTTCTCTTTCTCCCTCTCTCTGCGGAGGAGGAGGTGGAGAAAAGATGGAGAGAGCGATGCCATTAAACAGAGAACATGA	CAGGGAAGCCCCGGTGGCGTGCGGAGTGTGTGCGAGTGTGTGTGGGGACTGTTCGGGTGACCCAGTCTCTGTGGAAGTGTGCCAGGATCAAAAGGTTGAGGAACGCCACCAAACACCCCATTTTCCCCACTTGCCCGCCTCTCTCCAT	GGGTGGGCAACCCTCACCCCGTCGCCCTGTGCAGAGTGACGGCTGCCCCGGCTCCGCCCCCTGGGCCCATGAACTCTGTATCTATCTTTTGTTCATTTTATTTTTATTGATTAAGAAAAAAAGAAAAACTAAAGAGAGGAGGCAAGGTCTGAGTGCCTTCCTTCCCTCAGGACTGTTCTGCATGAATGAGCGAGCGATGGGACGTGTAATGTGTGCTGGTCAACCCCTCAGTTTCTGTCTTATGTTTTTTTTCTTTTGTTTTTTTATGCTTTGGTTGTTGTTTTTTTTAAGTTGGGAAATTGACTTCATATTTCTTTTTTCTTGTGGAAATCGTATGAATAACTGTAGTTTTTTGACTCTTCTCCTGTTATGTCGCTCCATTTCTCGTTTTTAGCGCTG…	High	Non-ATG
ENSDART00000003957	72	6.61471	49	0	0	3	3	0.12	0.04	TTG	2141	2212	ENSDARG00000026476	tia1l-201	chr5	24006819	24013968	-	7150	2765	40.9	11	1330	ENSDARP00000018009	Standard	1029	343	342	49.37	2	ATG	TAA	24013780	24008367	189	1217	1548	189	923	553	AGAACAGTCAGGCGCTGAAGAGGAACTCTGGCAACGTCATTTGATGACGTTTCACGAGTAACGTCAGAGGAAGTTATTCCAGTAAATTCGCGTTAACTAACAAGTTAAAACCTTAGAGGCTATACCTATTCAAACGTTAAAAACAGGGCAGGTTTTAAACAAAGCGTCGACCTTTTCCCACCAGCACGATGATGATGGACGAGGACCAGCCGAGGACGTTGTATGTCGGGAACCTCTCCAGGGATGTTACGGAGGCCCTCATCCTGCAAGTGTTCTCTCAGATCGGCCCCTGCAAGAGCTGTAAAATGATCCTTGATACAACTGGAAATGACCCATACTGCTTTGTGGAGTTCTATGAGAACAGACATGCTGCTGCAGCTCTGGCTGCCATGAATGGCA…	GTACAAATTTGGCTGATTAATCCCTCAGTCCAATCATTAAACCCCACTTCAGTGTGGCTTCTGCCCAATGGGACTCACCATTACACCAGTTCAGGGGTTGTTGAAAGGGCTGTATTCAGCCCACTGTACATTATACTCAGACCATTAATTTGGAAGGAATCCTGTCTTTTGTCCTTTTTCTTTTTGTTTGTTTTTAGGCCCCAGGATTATTCTTTTTTCTTTCCCTTTTAAAAAGTACTGCATTTCGGGGACTTTAATTGTCTAGTTTTGCAACAGATGGAATGTCTTTTCAATATGTTGAATCTGCAGGTTCAATTTAGCTCACATCTCAAACGGTGTAGAAAGTTTGAGGTCTAATATACTGCACTCTTTTTATGGAGTTCTTGTCTCTAAACCTGA…	TTGTTGAACATCTGTAATGTAATAATGTTGCATGGACATTCTGAGCTCTGTTCTTGTTACAATCTCTTATAA	GTACAAATTTGGCTGATTAATCCCTCAGTCCAATCATTAAACCCCACTTCAGTGTGGCTTCTGCCCAATGGGACTCACCATTACACCAGTTCAGGGGTTGTTGAAAGGGCTGTATTCAGCCCACTGTACATTATACTCAGACCATTAATTTGGAAGGAATCCTGTCTTTTGTCCTTTTTCTTTTTGTTTGTTTTTAGGCCCCAGGATTATTCTTTTTTCTTTCCCTTTTAAAAAGTACTGCATTTCGGGGACTTTAATTGTCTAGTTTTGCAACAGATGGAATGTCTTTTCAATATGTTGAATCTGCAGGTTCAATTTAGCTCACATCTCAAACGGTGTAGAAAGTTTGAGGTCTAATATACTGCACTCTTTTTATGGAGTTCTTGTCTCTAAACCTGA…	AATCCGTAAAAAAAGTGTTAGAGTTACTGAGATGCGATTTCATTTTAATGCTCCCTCCCTGTGATTTACTCTCAAGAGTCACTGCTGAATATACAAGCCAAAGACATTGACCACAACGAAGTGAGATCTTGCATGCTTCCACCTTGTTGTATTGAGATTGCAATGTCAGTGTTTGCTAGAGGTGTAATATGGAAAGGTGAAGAAATACGAGATGCTCCTGGGTTTCAGCCACACGCTCTCGACTTGCTCAGCCAAATTTACTGGATAACGTTTTTCCTCACTGGGCCCCAAAACTGAGTCATGATAAAGCAGACCAAATTAAGAAATGAGCAACTCTTTTATTTCCTTTTCTTTCCTTTTGGTTTCTTTTGTCATGTAAATTTATCAGCATAGTTATTT…	High	Non-ATG
ENSDART00000092656	111	6.61471	49	0	0	4	4	0.11	0.04	ATG	4473	4583	ENSDARG00000063417	erf-201	chr19	6222882	6274110	-	51229	4598	45.72	5	40102	ENSDARP00000087088	Standard	1866	622	621	55.63	1	ATG	TGA	6273935	6225439	176	2041	2557	176	2431	15	GGGGGAGGACGAGTGAAGGGGCTGGATTTGAGGAGGAAAAGTTTACAGAGGAGTTTTGTGTGTGTGCGTGCGCGATCCTGAACTCGCCGAGAGGAAGAAGTTAATTTCATCTCTCTTTCTCACTCACTCTTTCTCAGTTAGCACGACTGCTAACGAAGCGGCTATACTCTCCAACATGAAGACCCCGGGCGATACGGGGTTTGCCTTCCCAGACTGGGCCTACAAGCCGGAGTCGAGTCCTGGTTCCAGACAGATCCAGCTGTGGCACTTCATCCTGGAGCTGCTGCGCAAGGAGGAGTACCACGATGTCATCGCCTGGCAGGGAGATTACGGCGAATTTGTCATCAAAGACCCGGACGAGGTGGCACGACTGTGGGGGGCCCGCAAGTGCAAGCCACA…	ACAGGACCTGGTCAAACACATAAACTTACCAACCCAGAGCTGTCCTCCTTAAAGCCAGAAGGCTATTGTTGCTCTCAGAAATTATGTGAAGACCATCCATTTAGAAAGTGCAGATGACCAAATCATCTTTCTGCACATGCAGGTTCACTCACTTCAGAATGTTGTGACACTAAAAATAAATACTGACCTGTTTTGTTTTTTTGTTTTTTATAGAAATTGAAGTAATCAGGCTCCTTCCCAAAGTTTATCCAGAGCCCCTTGCTTACCGAACCCATTCCTGTCTGTTTGATGTGTTAGACTAACACCATCCCTCTTGTCTCGTTGAAGTCTTGAACACTTTTTTTTTTTACCCCCAAAAAAGCTCTCCAATAGGATCTAATGGTCAACCCAACACCTTTT…	ATGCTTTGTAAAGAGAGACAAAACTTGACGTTACAAGGAACCATGTATACTTTAGTTTCTCATGTGGTTTCTTTTGCTCTTGTAATTAAAACTGTAATCAGGGTTCATTAA	ACAGGACCTGGTCAAACACATAAACTTACCAACCCAGAGCTGTCCTCCTTAAAGCCAGAAGGCTATTGTTGCTCTCAGAAATTATGTGAAGACCATCCATTTAGAAAGTGCAGATGACCAAATCATCTTTCTGCACATGCAGGTTCACTCACTTCAGAATGTTGTGACACTAAAAATAAATACTGACCTGTTTTGTTTTTTTGTTTTTTATAGAAATTGAAGTAATCAGGCTCCTTCCCAAAGTTTATCCAGAGCCCCTTGCTTACCGAACCCATTCCTGTCTGTTTGATGTGTTAGACTAACACCATCCCTCTTGTCTCGTTGAAGTCTTGAACACTTTTTTTTTTTACCCCCAAAAAAGCTCTCCAATAGGATCTAATGGTCAACCCAACACCTTTT…	AACAGGTAAAAACGG	High	ATG
ENSDART00000058876	72	6.60471	59	0	6	4	5	0.17	0.07	CTG	3525	3596	ENSDARG00000040245	kpnb3-201	chr1	2112613	2151759	+	39147	4196	51.72	26	5620	ENSDARP00000058875	Standard	3282	1094	1093	53.11	1	ATG	TGA	2112653	2150885	41	3322	874	41	202	600	GGCTTTCATTCGCTCGTCCCTCTTTCTGAATCCAGCAGCGATGGCGGAGCAGCAGCAGTTCTACCTCTTACTGAGCAACCTGATGAGCCCTGACAACACCGTCAGGAAGCAATCTGAGGAAGCGTATGACACCATTCCCGGTCAGACCAAGATCACATTTTTACTGCAGGCCATCCGTGATGCATCCGCTGCCGAGGAGGTTAAGCAGATGGCGGCTGTTCTGCTGCGCCGCCTGCTGTCCTCATCTTTTGAGGAGGTTTATCCCAACCTGACCGTAGACATCCAGACGGCCATCAAGACAGAGCTGCTCGCTGGAATCCGGTCTGAAGCCTCCACCAACATCCGCAAGAAGACCTGTGATATTGCTGCAGAGCTCGCACGCAATCTCATCGATGATGA…	GAATCGAGCGAAGCCTTAACCCTGATAAACAAACAGCCCATCTATGAGGATTAAACAAACTCTGCACCTCGATCCCCACATCTAGACTTTTGGCCCTTTCCCTGTTTTGAGCAAAGAACCGTCATGTGACTCTGAGCCGCTGGACCTGAGATCTCCACGTCTTTAACATCGAGGAATGCATTTGCGTGCGCGTGTGTGTATCCTGAAAATAAAAAGGGCCGAGAAGCCTCATCTTGAGTGGACGTGGGGGGGGGGGTTTAGGGGTATGAAATGAATCTTAACCATCATCCATTGTAGATCTTCAGAATTTCTGGTGTAGAAATTGTGCTTTTCTCCCTAACGAGATCAGTTATAGTTGTTTTGTCACAACTCTGTGTGTGTGCGAGCGTGTGTGTGTGT…	CTGAAAATAAAAAGGGCCGAGAAGCCTCATCTTGAGTGGACGTGGGGGGGGGGGTTTAGGGGTATGAAATGA	GAATCGAGCGAAGCCTTAACCCTGATAAACAAACAGCCCATCTATGAGGATTAAACAAACTCTGCACCTCGATCCCCACATCTAGACTTTTGGCCCTTTCCCTGTTTTGAGCAAAGAACCGTCATGTGACTCTGAGCCGCTGGACCTGAGATCTCCACGTCTTTAACATCGAGGAATGCATTTGCGTGCGCGTGTGTGTATC	ATCTTAACCATCATCCATTGTAGATCTTCAGAATTTCTGGTGTAGAAATTGTGCTTTTCTCCCTAACGAGATCAGTTATAGTTGTTTTGTCACAACTCTGTGTGTGTGCGAGCGTGTGTGTGTGTGTCGACCCAAGCCCAAGCTGATTTAGGGCTGTATCCGGCTGTCCTCTCCCCCGGATCGGACTGAATGGACTGGTGTTGGTTGAGCTCTACTGCAGCAGAGCGATGATGCTGCGGTCGACTTTAGTTTGTTTTTGTTTTGTTCTTTCGGCTTTTTGTTTTCTCTTCGGCACCGGTCCTGATGGCTGGTGCTGATGTTTGGGAGAATCGGGCATCGTTTGCTCCTCCGCTGATGATGATGATGTCCTAACAGTGTCTGTCATTGGCTCTCTTAATC…	High	Non-ATG
ENSDART00000060310	192	6.59913	54	0	3	7	10	0.11	0.05	TTG	1651	1842	ENSDARG00000070083	atp5b-201	chr11	13150239	13155400	+	5162	1866	52.25	10	1135	ENSDARP00000060309	Standard	1554	518	517	54.89	1	ATG	TAA	13150321	13155170	83	1636	230	83	14	24	CGCATGCGCAGTGCGAGGTTCAAGCGGCACTATATATAAGCTCCTCAGCCTCTACCCGATTCCACCTTCAGCCATTTTAACAATGTTGGGAGCTGTGGGACGCTGCTGCACTGGGGCTTTGCAGGCTCTCAAGCCCGGGGTTCACCCCCTGAAGGCTCTCAACGGAGCTCCATCTCTGTTTTCACGCAGGGATTATGCTGCTCCTGCCGCTGCTGCTGCCGCCGCCAGCGGGCGTATTGTCGCGGTCATCGGTGCCGTTGTGGACGTCCAGTTCGACGAGGGTCTGCCACCCATTCTCAATGCCCTGGAAGTAGCCGGCCGTGATTCCAGGCTAGTCCTGGAGGTGGCTCAGCATTTGGGGGAGAACACTGTCCGCACAATCGCTATGGATGGTACCGA…	ATGAGTCTGTTTAGTTGTCAGGGTGGGATGAAATGAAAGGCAGGAGCACTTGGTTTGTAATGTCACATTCAAAAAAACTAATTGTATCTTTATCGCTGGTCATTCTGAGGTTCTATTTAATGTTTCCGATTCATGAAGATGGAAATAAAAACTGTCTTTACCATGAACTGTCTGTTATGGTCTTGCTATTTACTTCCACTTTATAAATTGGTTCTCCAACTCTATAAAGA	TTGTCAGGGTGGGATGAAATGAAAGGCAGGAGCACTTGGTTTGTAATGTCACATTCAAAAAAACTAATTGTATCTTTATCGCTGGTCATTCTGAGGTTCTATTTAATGTTTCCGATTCATGAAGATGGAAATAAAAACTGTCTTTACCATGAACTGTCTGTTATGGTCTTGCTATTTACTTCCACTTTATAA	ATGAGTCTGTTTAG	ATTGGTTCTCCAACTCTATAAAGA	High	Non-ATG
ENSDART00000078535	78	6.59913	54	0	3	4	5	0.15	0.06	TTG	321	398	ENSDARG00000056099	gtf2h5-201	chr20	26146163	26148678	-	2516	714	38.94	3	1578	ENSDARP00000072996	Standard	216	72	71	43.52	0	ATG	TAA	26148361	26146568	94	309	405	94	11	316	GTGGAGTTGACTGGTCCAATACTAGTCGAGCTTTTACTGTACCTTTACTGAAGCAGCAGTAAGTTACGTTAGTGTTAACACACCCCGTCCAAAATGGTCAACGTGTTGAAAGGAGTTCTCGTTGAATGTGATCCAGCTATGAAGCAGTTTCTACTATATCTGGATGAGACGTCAGCTTTGGGGAAGAAATTCATCATCCAGGATTTGGACGACACGCATGTTTTCATCTTAGCTGAAGTTGTGCAGATTCTCCAGGAGCGAGTAGGAGAACTGATGGACCAGAATTCATTTCCCATCACCCAGAAATAAACATCTGAACCTTGACAGCAAGACCCTTCAGTCTGTGGGAGCAGATGGATGTGGAGATTCTTTCAGCACAATTGCACAAACACAGATGAA…	ACATCTGAACCTTGACAGCAAGACCCTTCAGTCTGTGGGAGCAGATGGATGTGGAGATTCTTTCAGCACAATTGCACAAACACAGATGAAGCTGAAATATAGAGACGATGACTGCCTACAGGGATGATGATGTGTATTCTCTTTGGTTTAGTTTGACTGCAAAGTTCTTTTATCTGAAAAAAGTATAACTTTAAACTGTTTATGTTTTTAAAGACATATGTTTAAAAGACAGAGGCTGTCCTGTGTTTTGAAAGTATTGTTTTACATGCAAGATGGCATTGCCTACAAATAGTTATGTTTTACTGAAAGTATATGTCATACTGAATGCAGACGGGTGATGTCTGTGATTTAACTTCATGCATAATATGCTTAGTGTCAAATAAACAGAAGAATTCAACT…	TTGACAGCAAGACCCTTCAGTCTGTGGGAGCAGATGGATGTGGAGATTCTTTCAGCACAATTGCACAAACACAGATGA	ACATCTGAACC	AGCTGAAATATAGAGACGATGACTGCCTACAGGGATGATGATGTGTATTCTCTTTGGTTTAGTTTGACTGCAAAGTTCTTTTATCTGAAAAAAGTATAACTTTAAACTGTTTATGTTTTTAAAGACATATGTTTAAAAGACAGAGGCTGTCCTGTGTTTTGAAAGTATTGTTTTACATGCAAGATGGCATTGCCTACAAATAGTTATGTTTTACTGAAAGTATATGTCATACTGAATGCAGACGGGTGATGTCTGTGATTTAACTTCATGCATAATATGCTTAGTGTCAAATAAACAGAAGAATTCAACTAAAGTA	High	Non-ATG
ENSDART00000014188	42	6.58496	48	0	0	2	2	0.14	0.05	CTG	1475	1516	ENSDARG00000008748	ube2na-201	chr18	15809598	15824651	+	15054	1795	41.56	4	5650	ENSDARP00000003705	Standard	465	155	154	49.25	1	ATG	TAG	15809704	15823427	107	571	1224	107	903	279	ACGCACCGCGCCGGAAGGCGTGTGTCTGTGCACTGCGTCTCCGCCGTCAATGCAAACGAAGTAAGAGGCACCGTGAGTCAAAGCTAAAATCCGCATTCAAGACAAGATGGCAGGGTTGCCCCGCAGGATCATTAAGGAAACACAGCGTTTGTTGGCAGAGCCGGTGCCGGGTATAAAGGCAGAGCCAGATGAGGGCAACGCTCGCTACTTCCATGTGGTCATCGCCGGACCTCAAGACTCTCCCTTTGAGGGAGGAACTTTTAAACTTGAACTCTTTCTTCCTGAAGAATATCCCATGGCAGCTCCGAAAGTACGCTTCATGACCAAAATATATCACCCCAATGTAGACAAGCTGGGAAGAATATGTCTAGATATTTTGAAAGATAAGTGGTCTCCAGC…	AAATGGGGGGAATGAAAAGAGAGAGAGAGAAAAAAGGAAGTCAAGAGTGAACACAACTCCATGTTCTGCCAAGACCTAATCATTTTCATGTAAAGGACACAGTCTTAGGAAACAAACAAGCAAAATATGATAAACTGTAAGGAATATATTAACACAAGTAAAAAAAAAGAAAACTTCAGACAATTTGTAATTTAAATGCACATTAGTACAACAAAAAACAAGCGTCTTTGTCCTGATTCACTGCTGTTCAGATGCATGGGCGGATGATCTACTCATACGGCATTCTTTTACCATGGTTGGGGAGGGAGCCGCAGACTTCTGCTATTAAGCGTGCATTAAAACTGACCGTCATTTTTCTGTCCCATAGTTATTTTCTGGGGGGAGGGCTGGGGTAACCTT…	CTGTTTCTTCCCTTAAGCATTTATTTCCTTGCGCCAAGGTAG	AAATGGGGGGAATGAAAAGAGAGAGAGAGAAAAAAGGAAGTCAAGAGTGAACACAACTCCATGTTCTGCCAAGACCTAATCATTTTCATGTAAAGGACACAGTCTTAGGAAACAAACAAGCAAAATATGATAAACTGTAAGGAATATATTAACACAAGTAAAAAAAAAGAAAACTTCAGACAATTTGTAATTTAAATGCACATTAGTACAACAAAAAACAAGCGTCTTTGTCCTGATTCACTGCTGTTCAGATGCATGGGCGGATGATCTACTCATACGGCATTCTTTTACCATGGTTGGGGAGGGAGCCGCAGACTTCTGCTATTAAGCGTGCATTAAAACTGACCGTCATTTTTCTGTCCCATAGTTATTTTCTGGGGGGAGGGCTGGGGTAACCTT…	CTGGGGCGGGGGGCTGAAGACGAATGATGGATAGTGAGATTTTTAGTAAAGGGATTGAGGGGTGGGAATGTTTGCGGAAACATTGTAAAAGATCAATAAAGGCTTTGTCTCAATTTCCACGATTGGTCTTTGGTTAAAACGTCAAGTCTGTAAATTCCCGCTTTCTATAGAAAGGGGAAAAAAAAATAAAACAAATTCTGCTTTTTAAAAATGTGATGACAAAAGTCCACACACATATTTCTGTTCTTTCTGTAAATAAAAATCTGTTGATTAATAATA	High	Non-ATG
ENSDART00000105309	60	6.58496	48	0	0	3	3	0.15	0.05	ATG	1245	1304	ENSDARG00000027491	uros-201	chr12	48749948	48759135	-	9188	2676	41.93	10	2739	ENSDARP00000096080	Standard	789	263	262	51.46	0	ATG	TGA	48758677	48751760	76	864	1812	76	380	1372	CTCTTCGCTTCCGGCTTCACGAATGAAAGTAAACAGACTGAACTCCCTCGCTTCAATGGGTTTAACTGTCTGAAAATGAAGGTGCTTCTTCTGAAAGAGCCGAGAGAGAGTGAAAGTGAAGCAGACCCTTATATTAAGGAGCTGGCCTCATGTGGACACACAGCGACTCTCATTCCTGCTCTGTCCTTCAGATTCGTCTCTCTAAATGAGCTTTCTGAGCGGCTCTTTCAGCCTGAGAGGTTTGGAGGTCTGATCTTCACCAGTCCCCGAGCCGTGGAGGCCGTGAAGACGAGCTTAGAGTTGCAGAAACTGAGACACCAATGGGATGCAGTGAAAGATAAATGGAATGCAAAGTCGGTTTATGTTGTCGGAAAAGCCACGGCATCTTTGGTTGTAGAT…	CCCCTGACCGTCCATCAGCTTACAGGGATAGTTCACCCATAATTGAAGATTTACTCAGCCACAGGTCATGCAAGACTTTAAGATCAGATTTTGAGCTGGGTCTGTGGTTCTTGGTGCTTTATATAATGGCAGTGAATGGTGACCGGTTTATTAGATTAAAAATAAACACATGCAAACGAGTCCATATCAATAGCCACAGCTCCAGGTGACACACCGAGGTCTTGTAAAGCAAAATCATCCGATTATTTAGTTTGTTTTAAGGGAAAACTCACTTCATTTTGATGCATTATTTCTGAAAACAGCACAATATGTTTTACTCGTCCAAAAAAAGCTTCTTGATTTAAGAATTTGTAGATATTTGGGCTTGAAACGAGTAAGAAATGCATGATTGTTTTATCT…	ATGCATGATTGTTTTATCTGCATGCTTTCATCATCAAAAGCGACCACATTTATTGTGTGA	CCCCTGACCGTCCATCAGCTTACAGGGATAGTTCACCCATAATTGAAGATTTACTCAGCCACAGGTCATGCAAGACTTTAAGATCAGATTTTGAGCTGGGTCTGTGGTTCTTGGTGCTTTATATAATGGCAGTGAATGGTGACCGGTTTATTAGATTAAAAATAAACACATGCAAACGAGTCCATATCAATAGCCACAGCTCCAGGTGACACACCGAGGTCTTGTAAAGCAAAATCATCCGATTATTTAGTTTGTTTTAAGGGAAAACTCACTTCATTTTGATGCATTATTTCTGAAAACAGCACAATATGTTTTACTCGTCCAAAAAAAGCTTCTTGATTTAAGAATTTGTAGATATTTGGGCTTGAAACGAGTAAGAA	ACTGTCCCTTTAAGGACACTATACAGATCTAAAACTAATTGAACTGAACGTATAAAGGCACAGTTCAGCCAATCATCGTTCACTTTTCACAAACCTGTTTGAGCTTCTTTCCTCTGTTGAACGGAAAAGAAGATATTTAGAAAAATGTTGGGAAAAGGTAACCATTGACTTCCTTGGTCATTTTTGTTATTACTATGGCTTATTCTTTAACACCTGTTTCTGACATTCTTCAAAATATCTATCAAAAGCAGAGGAAAGAAACTCATAAAGGTTTGGAACCACTAGAGGGAGAGTGAATAGTGAGCATGTGTCAATTGTTTGGTGAACTGACCCTTTAAAGATGAACACACAGATGTTTTGTATTTTGCGACTGTCTGTGACCTGCATCTGTTTATTAGC…	High	ATG
ENSDART00000112169	72	6.58496	48	0	0	4	4	0.17	0.06	TTG	1766	1837	ENSDARG00000055080	rbm4.2-202	chr7	22524960	22530091	+	5132	2575	46.06	4	1801	ENSDARP00000102928	Standard	1155	385	384	57.06	0	ATG	TAA	22525748	22528703	217	1371	1204	217	394	738	ATCGGTAATGAAGACTGGACACATATTTTGTCTTATTTGAAATATTTTAAGCACCGTCTTCGCAAGCTATTCAGACATTTGATAGCTTTGCGTTTTTCCTGTTTGCTTGTGGACCGGAAGTGCTGTTGGTGACGGCGGGCGACTCCATTTTAGGCTTCATTCATCTTCGCAGGGCGGTGAGATTACGTGCTCGCAACGGATTAAACGGCAACAAAGATGGTTAAGATCTTTATTGGCAACCTATCCCCGACCTCGACCGCGGACGATCTGCGCTCTCTTTTTTCGGAATTCGGCATAGTAAAAGAGTGCGACGTGCTGAAAAATTATGGCTTCGTGCACATGGATAGTAAGAAGGAGGCCGAAGCGGCTATCCGAAAGCTGCACCATTACGAGCTGAAG…	GCCACACACATGCTAAGGTATTGTCAAGTGATGAGACTTCTGCTCCACCGATATGACTTTGGCTTGATCAGATGCTTTATTGGATTTCAAAGATTCAGGATTGGATAGGCACATTCAACACAATGCTTATTAGCCCGCCATGTTAATGTATTACCCATGATACACAAACTGTTGTTTAATTAAAAAATGGAGACATTGATTCATGATTGCAAAGAAAGTTTTGGTTTCTGCTTAGCTTTTCACTTTTATCAGGAGGTAAGGTGGGGTTTTTCATGTCAGCATAATATTTTAACTGCTATTAATTGCGATTTAAAGATGCATATTTAGTTTCTTTTTAACGAATTGGGTTTTTTTTCTGCTTTTCCCTGTCATGTTGTGATCACTTATTTAGTTTTTGTG…	TTGTGCTCCAATTTTTTTCCTTTTAGCTGTTGGGTTGACTTGCCACCTTATTTTTTTAGTTTTTTTTTTTGA	GCCACACACATGCTAAGGTATTGTCAAGTGATGAGACTTCTGCTCCACCGATATGACTTTGGCTTGATCAGATGCTTTATTGGATTTCAAAGATTCAGGATTGGATAGGCACATTCAACACAATGCTTATTAGCCCGCCATGTTAATGTATTACCCATGATACACAAACTGTTGTTTAATTAAAAAATGGAGACATTGATTCATGATTGCAAAGAAAGTTTTGGTTTCTGCTTAGCTTTTCACTTTTATCAGGAGGTAAGGTGGGGTTTTTCATGTCAGCATAATATTTTAACTGCTATTAATTGCGATTTAAAGATGCATATTTAGTTTCTTTTTAACGAATTGGGTTTTTTTTCTGCTTTTCCCTGTCATGTTGTGATCACTTATTTAGTTT	GTTTTTGTGAGGACAATCTGGTTATTTTTCTTTTGGCAATAATAATGCCAGCATTGTGTATATGCGGGGGGTGTGGCAATCTGTAATCCTGCAGCTGCAACAGACTTAATGGGAAAATAAACTCAAATTCGACATTCCACTTTCTTTTTATTCTTATTTTCTACAGATGATTGGTATGTACAAACTGTTTTTACATCTTGCTCGTTGAAATGTCTTGTATCTAATGCGTTAAACTGGACATACAACTTGTTACTTTACCAATGTCTGTGAGTGTTTTTTGGGAGCTTGTTTAATTGAATATACTAAGGTTGTTTGATCGTTTCTCCCTTCTCAACTGACTTAAAAAAGAAAATAAAAAAGATCTGATTTAATACAACCCAAGTAGTTGGGCAGCTTTCA…	High	Non-ATG
ENSDART00000169840	189	6.56931	53	3	0	7	8	0.11	0.04	ATG	1249	1437	ENSDARG00000098536	si:dkey-25i10.1-201	chr4	56629223	56637027	+	7805	1725	39.59	3	5416	ENSDARP00000141360	Standard	990	330	329	40.71	0	ATG	TAG	56630103	56636508	217	1206	519	217	42	288	ATTGGCTTATTTTGCTAAATAAAGAGAACAACTTTGTAGGACAAACTACGATTGTAGATTCCTACATTGGGATTATTACCAACAACAACATACAAAGAAAAACCCACTGAGGCCATTTTTTCATCCCACTTATTTATTGAAGACAGAAAAGGATAAAGTGTCCAAACGCAGAGAAAAACTCCTGCTGAAGCAACTGTTCTCCACACTGTTATAAAGATGGCGTTTATTAAAGAGGAGAGTGAAGATGTGAAGATTGAAGAAACATTCACAGTCAAACAGGAAGATCTGCAGGAACAAACAGATCTGATGGTGCTGAAAGAAGAGACTCATCAACAGAATGAAATAGATGAGAAACAGCAGTTTGAGAAACCCCAAGAAATAACGACTGATGAAAAACCC…	TGTGGAAAGAGCTTCACAACTAAAGCTAGCCTCAAGAACCACATGAATGGTCACACTGGAACCACAGTGTTCACATGTGATCAGTGTGGAAAGAGTCTCACACGCAAAGACTCCATTAAGAACCATATGAAGATTCACTCAGGAGAGGATCGTTTTAGATGCAGTGAGTGTGGAAAGGGCTTTAATTGTAAAAGAATCCTCAGCACTCACCTAAAGCTTCACAATGGATAACAGAGTCAGCAAAATTGAGGCCTTGTCCACACAAACACGGGTATATTCAAAACGGCAGCTTTTTCATGTAGTTTGGCTGTTTATTCAAGTGAAGTTTATTTATAAACTACTTTCGAGAGGCTCACATGCTTAGCAAAAACATGATTCACAAATTAGATCATCCTTTGT…	ATGAATGGTCACACTGGAACCACAGTGTTCACATGTGATCAGTGTGGAAAGAGTCTCACACGCAAAGACTCCATTAAGAACCATATGAAGATTCACTCAGGAGAGGATCGTTTTAGATGCAGTGAGTGTGGAAAGGGCTTTAATTGTAAAAGAATCCTCAGCACTCACCTAAAGCTTCACAATGGATAA	TGTGGAAAGAGCTTCACAACTAAAGCTAGCCTCAAGAACCAC	CAGAGTCAGCAAAATTGAGGCCTTGTCCACACAAACACGGGTATATTCAAAACGGCAGCTTTTTCATGTAGTTTGGCTGTTTATTCAAGTGAAGTTTATTTATAAACTACTTTCGAGAGGCTCACATGCTTAGCAAAAACATGATTCACAAATTAGATCATCCTTTGTTATAAAGCAGTGTCTCACAGACAGTACTTTGTTTAACTTACTTGAAGACAGACAAGTTAACATCACAGCTGAGGAACTGCACTATTCATTGTCTTCAATAAAGTCTTCTCCATGTAAGAA	High	ATG
ENSDART00000149039	39	6.55643	49	1	0	4	5	0.31	0.13	ATG	1729	1767	ENSDARG00000007377	odc1-202	chr17	51654873	51668516	+	13644	2140	50.79	11	2070	ENSDARP00000124918	Standard	1386	462	461	56.57	0	ATG	TAG	51657809	51668065	304	1689	451	304	39	373	CAGTGCCGAAGCACCGGCTTTTACTCGGTCCGAGAATCAGCAGATCACACCAGCCCGTCGAGCCAGGAGAAATACAGCATTTTTCATTTCCAGCACTCTGGTCTAATGGGAACACTCTTTGTAAATGCGTTTTAAGAATTCTTGCTTGAGAGAAGTACACACCGGCCCTGGCCTTGAGGCTTATCTGAAAGGTTTCAACTTCACTGGTGAACCTCCTTGGCTGTCTGACATCTGTTAGCCACGTTTCAATCCCATCTCTTCCATTCGTCTGTTTCTTTTGCAATCAAATCTTGAACAAACACTATGACGGCTTGCACCGGATCAGACTTTGACTTCGCCTTCCTGGAGGAGGGATTCTGTGCGCGCGATATCGTGGAGCAGAAGATCAATGAGTCCTCG…	CAGAAGACGCTCAACCAAACCTGCTCTCGGGTCCAGCTAATGCAGATCTGTGTTACTGATCTCCAACTTCTGATCTAAACGCCTCAGAGCTGAGGAGAAAACAAACGCACAGTCCAATTCTTATTTCCTGTTATCTTTGTTTTAACTGGTTTTTGTTGATTGTCTGTATTTGTATTTCGAGGCCAGATGCTTGAGCGAGGACTTCTTCCTCTTCCTCAGTGACCATTTCCATTTTATACTTGATTAGTAACTTAATTTTTTAATATTGAGTTGAAGTCTTTGTATTATAATTATTCAGAGCTGAGCTTGTATGCCACTGGTGCATTTGAAACGGACGTGAAAGAGATGGGATTGCATCTATTATGCTTTCCTATGGAAACTGCTTTTTGTTTTTTTTAA…	ATGCAGATCTGTGTTACTGATCTCCAACTTCTGATCTAA	CAGAAGACGCTCAACCAAACCTGCTCTCGGGTCCAGCTA	ACGCCTCAGAGCTGAGGAGAAAACAAACGCACAGTCCAATTCTTATTTCCTGTTATCTTTGTTTTAACTGGTTTTTGTTGATTGTCTGTATTTGTATTTCGAGGCCAGATGCTTGAGCGAGGACTTCTTCCTCTTCCTCAGTGACCATTTCCATTTTATACTTGATTAGTAACTTAATTTTTTAATATTGAGTTGAAGTCTTTGTATTATAATTATTCAGAGCTGAGCTTGTATGCCACTGGTGCATTTGAAACGGACGTGAAAGAGATGGGATTGCATCTATTATGCTTTCCTATGGAAACTGCTTTTTGTTTTTTTTAAGTATTACGTTTTTTTGTATTTTTATATAAATAAAGATGCTGTAAAATGGCAA	High	ATG
ENSDART00000025046	36	6.55459	47	0	0	3	3	0.25	0.08	CTG	1835	1870	ENSDARG00000003486	ppp1caa-201	chr3	30757284	30778645	-	21362	4544	43.53	7	10782	ENSDARP00000002360	Standard	996	332	331	51.61	0	ATG	TAA	30778189	30760376	457	1452	3092	457	382	2674	CGTGTATTTGGAAGAGGGGGCGGGCCCTATCAACCTCCGTTGATTTCGCTCTTCAACAACACGGTCTTTTTTAAAGTTCCGTAGACGAAAAGAGAAAAGGGGCTTAGAGGATACGGAAAATAGGGACCGTTTAAGTATTAAAAATACCAACGGGACATAAGGAAAATCAAAAGAAGGCGTGAAGAGGTCTATCTGGGCGTTTTTGTACCACATTAACCGTTTCCTGGTGTTTAAATACGGGTAGGCAATAGCTAGCACCATCAGGCTAACGGCGTTAGCAGCTAGCGATCAACCAAATGACAAAGGAAATATAGCCAGTAAAACCACATTTCCGTAACGATATCTTTTATACGATTTGCTTACTCGGATCGGGGCCTTAATTTTTGACCAATCACACAG…	CACCCGCTGGATGGACTCCCACCACCCTCCCAACGTCCTCTCCTTATATTCCCTATTCTCACCCCACTCTTTTTCTCTACCTCCCTCCTTTCTTTCCGTCTCCAAACAGCTATAAAGCAAAACAGTACCCAGGGTTGAAGTCCTTTTTCTCTCTCTCTCTCTCTCTTTTTTTTTTTTTTTTTTTTTTTGGGTTCCTCATGTAACTTTACAAATGTGTGTTTATATATGAGACTGCGTGTGTGAGCGTCGGTTCTGTTTGTTACGCTCTTTGTGTTTGTCTTTCCACCCATCCTTCCCTACACCGCTCATCGCCCCATCTCTCCACCTGTCTCTGTGTCAGGGAGCGTCCGATGAAGCCTCCATGTAAACGCCCAGCTAGACTCTGGGAGAGATAGAGAC…	CTGGGAGAGATAGAGACAGACAGACAGAAGGGTTAA	CACCCGCTGGATGGACTCCCACCACCCTCCCAACGTCCTCTCCTTATATTCCCTATTCTCACCCCACTCTTTTTCTCTACCTCCCTCCTTTCTTTCCGTCTCCAAACAGCTATAAAGCAAAACAGTACCCAGGGTTGAAGTCCTTTTTCTCTCTCTCTCTCTCTCTTTTTTTTTTTTTTTTTTTTTTTGGGTTCCTCATGTAACTTTACAAATGTGTGTTTATATATGAGACTGCGTGTGTGAGCGTCGGTTCTGTTTGTTACGCTCTTTGTGTTTGTCTTTCCACCCATCCTTCCCTACACCGCTCATCGCCCCATCTCTCCACCTGTCTCTGTGTCAGGGAGCGTCCGATGAAGCCTCCATGTAAACGCCCAGCTAGACT	AGAGGGGCGGGTCGAGAGGTGCGGGTAAAGCCCCCCTCACTGTTTATGTCCTAAATGGTTTTACACACACAACTTGCACATCCTGCATTAGTTAGAGAGCCAGTCTGAGTGATATGTGATACATGCGCGCGCACGCACACACACACGCAGGGAGAATGGATGTGCAGAGAAAGCGTGAGGTAGAGAGAGACCATCACAGGTGCATAATTTCCATTTAGAGATCCAGTGATTTAAAACAAACAATCATGTTGGAACTTTTTACTTTTTTTGTAGATGGATCACAACAAAAGCTTTGAAATTCTTTGCTTACTATGTGTGTTTTTTTTAGTGTCTTTTTGAAAGACAATTATCAATAAAGAGAACTTTATTTAAACTTCCTGTACTATCTATCTTACTGTG…	High	Non-ATG
ENSDART00000042367	72	6.55459	47	0	0	3	3	0.12	0.04	TTG	983	1054	ENSDARG00000019406	zgc:63470-201	chr7	620155	626600	+	6446	1334	53.97	5	4204	ENSDARP00000042366	Standard	894	298	297	60.63	0	ATG	TGA	624440	626241	82	975	359	82	7	280	AAGCGGAAGTGTTGATGCGGAAAGCGGGCGAGAGCCGCAGTGACTCAGCAGAGTTTTGCGTGAAAAACACACGACAAAGTGATGGCGGCGGATGAGTCTCCGGCGTCTCCGTCTGAGCTCTCCGAGTGTTTCTCAGCAGAGGATTATGCAGCGGAGTCTCTGGCTGCAGATCTGGACCCCTGGATCACCTTCGACGCCCGTAAGACGCCGCGTGCAGAGTTCAGCAGCTGGCTCCAGTCCCACCGGCCCTCCAGCGTCAGCCGTTACGGGGACGGGGAGGCCGGTGCGGGGCCCGTGGGCTGGATCGCGGTGCGGGGCCCGGACTACAGCGAGCAGAGCGGGGACGTGGAGGGCCTGCAGGACAGCTGGGAGACGCTCCTGACCAGCGGACGCTCCGTC…	TGGAGCATTGATGAAGAGTTGCAGGAGCGTTGATCAAGTGTTGTTAGAGAGTTGCAGAAGCGTTAATCAAGTGTTATAGGAGAGTTGCAGGAGCGATTCTGGAGCATTGATCAAGCATTGATGGAGCATTGCAGGAGCGTTGATTGAGCATTGCTGGAGTGTTCTCTTTTTTCTGTTGTGATGCAATACTCTGCATGCAGACTTGTGTACATGTAAATACGCAGCCCGAGTGTTGAAGGGCTTTGACAGATTTTTTTCTGTGTTTGTTGGAGTTCTTTTAAAACCTTTTTTATATTTAAAGCATAATTTTGTTCAATAGTTCATTTTGCCAAATAAATAAATAAATAATGGAGACATTT	TTGATGAAGAGTTGCAGGAGCGTTGATCAAGTGTTGTTAGAGAGTTGCAGAAGCGTTAATCAAGTGTTATAG	TGGAGCA	GAGAGTTGCAGGAGCGATTCTGGAGCATTGATCAAGCATTGATGGAGCATTGCAGGAGCGTTGATTGAGCATTGCTGGAGTGTTCTCTTTTTTCTGTTGTGATGCAATACTCTGCATGCAGACTTGTGTACATGTAAATACGCAGCCCGAGTGTTGAAGGGCTTTGACAGATTTTTTTCTGTGTTTGTTGGAGTTCTTTTAAAACCTTTTTTATATTTAAAGCATAATTTTGTTCAATAGTTCATTTTGCCAAATAAATAAATAAATAATGGAGACATTT	High	Non-ATG
ENSDART00000161053	90	6.53227	77	10	10	11	15	0.37	0.17	ATG	940	1029	ENSDARG00000099645	zgc:153184-201	chr15	3023543	3090603	-	67061	1091	52.15	6	45905	ENSDARP00000134363	Standard	723	241	240	52.97	2	ATG	TAG	3090517	3069730	87	809	282	87	130	62	TGAGTTTGTGTTTGTTTCAGGAGGAAGCTCCAGTCAAGACGTCGGTGGCCCAGTTGGCTGGAAAACTCAAAGCTCATGCGCTGCCAATGCCAGGAAACAAGGAGGTGAAGTCTATGAGGAGACCCCCATGTTCACTGGCCATTAATGACCAAAGAGATGAAGAACTTGAAGAGAAGTCGTCTGTTTGTCCTCATCCTGCCAAGATCAAGATGAAGAGTTCACCGCTCATAGAGAAACTACAGGCCAATCTCGCTCTGTCTCCAACCGTCCTGCTCTCTCCACCCAAAAGCCCAGAGTCCAAACAGCCGCCCTCTGCGTCCATCAGCCCGTGCAGTGTCGTGAGCTCCACCCTGCAGACCCCTCAGCTGTCCTGCGAAGATGAAGCGCCGGTCAGCTTCG…	ATGAAATAGAGACCTGCTGATCGGCTCTGCGCACCGCGCCGCCGCCTCCGCTCCCGCCCCAGTTCCGGGTCTGAGCCACAGGTTGTGTGTGGTTAGAATTATTTATTCTTGGGATACTGTCCATGGAAGTATGAGCGACGAGGTGGAGTTGAAGACTGTAGTCAGTGACAACAATAATGTCTCGAGTGACCGAACGACTGAGGTGAGTTTGCAGAAATGAGTCTTTCATACATTCTTGCTTTGAGCTGCTCGTGTTTGAACAAGTGTTTCTCCACACACACA	ATGAGCGACGAGGTGGAGTTGAAGACTGTAGTCAGTGACAACAATAATGTCTCGAGTGACCGAACGACTGAGGTGAGTTTGCAGAAATGA	ATGAAATAGAGACCTGCTGATCGGCTCTGCGCACCGCGCCGCCGCCTCCGCTCCCGCCCCAGTTCCGGGTCTGAGCCACAGGTTGTGTGTGGTTAGAATTATTTATTCTTGGGATACTGTCCATGGAAGT	GTCTTTCATACATTCTTGCTTTGAGCTGCTCGTGTTTGAACAAGTGTTTCTCCACACACACA	High	ATG
ENSDART00000055194	57	6.5248	206	119	54	11	29	0.58	0.51	CTG	1668	1724	ENSDARG00000037870	actb2-201	chr3	40384249	40387924	-	3676	1762	50.11	6	1366	ENSDARP00000055193	Standard	1128	376	375	55.05	2	ATG	TAA	40386466	40384791	93	1220	542	93	447	38	CCTCACTTTGAGCTCCTCCACACGCAGCTAGTGCGGAATATCATCTGCTTGTAACCCATTCTCTTAAGTCGACAACCCCCCAAACCCAAGCCATGGATGATGAAATTGCCGCACTGGTTGTTGACAACGGATCCGGTATGTGCAAAGCCGGATTCGCTGGAGATGATGCTCCCCGTGCTGTCTTCCCATCCATCGTGGGTCGCCCCAGACATCAGGGTGTCATGGTTGGTATGGGACAGAAAGACAGCTACGTTGGTGATGAGGCTCAGAGCAAGAGAGGTATCCTGACCCTGAAGTACCCCATCGAGCACGGTATTGTCACCAACTGGGATGATATGGAGAAGATCTGGCATCACACCTTCTACAACGAGCTGCGTGTTGCCCCAGAGGAGCACCCCG…	ACGGACTGTTACCACTTCACGCCGACTCAAACTGCGCAGAGAAACTTCAAACGACAACATTGGCATGGCTTTTGTTATTTTTGGCGCTTGACTCAGGATCTAAAAACTGGAACGGTGAAGGTGACGGCAATGTTTTTTGGCAAATAAGCATCCCCGAAGTTCTACAATGCATCTGAGGACTCCATGTTTTGTTTTCTTTAGTCATTCCAAATGTTTGTTAAATGCATTGTTCCGAAACTTATTTGCCTCTATGAAGGCTGCCCAGTAATTGGGAGCATACTTAACATTGTAGTATTGTATGTAAATTATGTAACAAAACAATGTCTGGGTTTTTGTACTTTTCAGCCTTAAAATCTTGGGTTTATTTTTTTTTCTTTGTTCCAAAAAAACGAAGCTTTA…	CTGTGTGGAACGTGGCGGTGCCAGACATTTGGTGGGGCCAACCTGTACACTGACTAA	ACGGACTGTTACCACTTCACGCCGACTCAAACTGCGCAGAGAAACTTCAAACGACAACATTGGCATGGCTTTTGTTATTTTTGGCGCTTGACTCAGGATCTAAAAACTGGAACGGTGAAGGTGACGGCAATGTTTTTTGGCAAATAAGCATCCCCGAAGTTCTACAATGCATCTGAGGACTCCATGTTTTGTTTTCTTTAGTCATTCCAAATGTTTGTTAAATGCATTGTTCCGAAACTTATTTGCCTCTATGAAGGCTGCCCAGTAATTGGGAGCATACTTAACATTGTAGTATTGTATGTAAATTATGTAACAAAACAATGTCTGGGTTTTTGTACTTTTCAGCCTTAAAATCTTGGGTTTATTTTTTTTTCTTTGTTCCAAAAAAACGAAGCTTTA…	TTCAATTCCAATAAAAGTGCACATGTAAGACATCCTAA	High	Non-ATG
ENSDART00000020631	51	6.52356	46	0	0	3	3	0.18	0.06	CTG	1307	1357	ENSDARG00000003429	hnrpdl-201	chr10	5016912	5024216	-	7305	1449	47.62	9	1567	ENSDARP00000005968	Standard	891	297	296	50.39	2	ATG	TGA	5024079	5018409	138	1028	421	138	278	92	ACTGATCTCCGTCCGTCCGCCATTTTAATCAACGCGGCACTTTATTCGTGTTGAAGTGTTTGACCTTTTAAAACCGGCGTAATATAATCTATAATATATATCTCGCGGAGGATCAAAATAACTACACATACTTCAAAATGCAGGCCGAAGAGCAAGGTGACTTTAGCACCGATGAGTTTCCCGAAGGCTCCAAAATAAACGCGAGTAAAAACCAGGAGGATGACGGGAAAATGTTCATTGGTGGACTCAGTTGGGACACCAGCAAGAAAGACCTCACTGATTACCTGTCCAGGTTTGGAGAGGTCCTCGACTGCACCATCAAAACAGACCCATTGACCGGCCGCTCCAGGGGCTTTGGATTCGTGCTCTTCAAAGATGCTGAGAGCGTGGACCGGGTGT…	TGAAGTGGCGAAACAATGCGGGGACTTCATTGCAGGCCGTGTGTCACCTGACCACGTCATTCTCTGGGCGTCGCACATAGCGGGCAGAGAGCACGGCATGCACGAGAAAGCGCTGTCCTGTGGTGGGCAGGTTGACTTCGACATTGCTCCTCGGAGGCAGCTTGTGTGGAATCCTGTCCTTAAACAACTATTAAAAACGTTATTCGGTCCTCTGGGGACAAATCCAGTGTCTAACCTTGTAAATAGCGAGGTGTTTCGTTTCCCAAGTTTGTCTTATTCTGTGCTTTGTTCAGATTGAACCTGTAGGTTTTGTGCTGATGTGTTCTTAAGTCTTGATTAGGAAAAGTGTCCTTTATTTTGTATTTTTAGTTCTTTTCCTGACGTTTTTGGATAAAGGGA…	CTGTGCTTTGTTCAGATTGAACCTGTAGGTTTTGTGCTGATGTGTTCTTAA	TGAAGTGGCGAAACAATGCGGGGACTTCATTGCAGGCCGTGTGTCACCTGACCACGTCATTCTCTGGGCGTCGCACATAGCGGGCAGAGAGCACGGCATGCACGAGAAAGCGCTGTCCTGTGGTGGGCAGGTTGACTTCGACATTGCTCCTCGGAGGCAGCTTGTGTGGAATCCTGTCCTTAAACAACTATTAAAAACGTTATTCGGTCCTCTGGGGACAAATCCAGTGTCTAACCTTGTAAATAGCGAGGTGTTTCGTTTCCCAAGTTTGTCTTATT	GTCTTGATTAGGAAAAGTGTCCTTTATTTTGTATTTTTAGTTCTTTTCCTGACGTTTTTGGATAAAGGGATTAAAAATTCTGAGAAAACCAA	High	Non-ATG
ENSDART00000130302	114	6.52356	46	0	0	4	4	0.11	0.04	ATG	2215	2328	ENSDARG00000009534	wls-202	chr2	10555880	10603459	-	47580	5473	38.13	13	14013	ENSDARP00000106966	Standard	1629	543	542	49.11	0	ATG	TAA	10603012	10559367	448	2076	3397	448	138	3145	TTTTCTAAATCAGTGTTCATAGATATTTACATTTATTTCTATGATCAGAGCAACGTCAGCTTATTGTCAATGCTGCCGCAAATACAGACTTAGGAAGAATTGAAATGACATGAAATGTGCTTCGTATCAAACTATCAAACAAATGTTTTTCATACACAGTCTTAAAATGAAAACCGCTGAAACCCTAAAAATTCACCTCAAAGTTTCGCACATCTGGCGGAGAGCCTGGCCGTGTGACGTCACGTGCACTTTCCTCGCTTGAGTTCCTGATGCAGGGCGGGTCACGTGGTCGCTCCCTTTCCCCTAAAGTTCCCTAGGAAGCGCGCAACGCAGGCAATTGACTAGGGTTTGAGACGCGCTCTCAATCTCGGGCAGCGCACTGGTCCACCTGGATGCCGT…	CCTCTACCCAGAGTTCAACACGCGTCTCAAGTTCTGCTTTTGTCAGTTTAAGAACAGCTGCTTGTGGAGAAAAAAAGTGGAGTTGCACACCATCTTGTGGGTGCAAGAAGAAATTCAGAAGCCGTTCTCGCATTGTGGATGGAAAAAGACACTGGTGTTTTGCAAGGACCAATACATGGAGGAAAGAAAAAACAAGGTCCTTTTCCTATAATCACGCAGCAATTATTTCCTGCTTCTATATTTTGTATCTGAGATAATGGCTTTCCCTTCATTTCTTAACCTCAAAACAAGGAAGAACAACACTGTCAACATGCTGTATAGTTACTTATGTTTCTGTCAGTTGATCCTTCCTCATCTGACTTCCTTAAACACTCCCTGCCAAATGTAAACACGGTATAA…	ATGGAAAAAGACACTGGTGTTTTGCAAGGACCAATACATGGAGGAAAGAAAAAACAAGGTCCTTTTCCTATAATCACGCAGCAATTATTTCCTGCTTCTATATTTTGTATCTGA	CCTCTACCCAGAGTTCAACACGCGTCTCAAGTTCTGCTTTTGTCAGTTTAAGAACAGCTGCTTGTGGAGAAAAAAAGTGGAGTTGCACACCATCTTGTGGGTGCAAGAAGAAATTCAGAAGCCGTTCTCGCATTGTGG	GATAATGGCTTTCCCTTCATTTCTTAACCTCAAAACAAGGAAGAACAACACTGTCAACATGCTGTATAGTTACTTATGTTTCTGTCAGTTGATCCTTCCTCATCTGACTTCCTTAAACACTCCCTGCCAAATGTAAACACGGTATAAACATGAATGACTGAGTTCAAACCAAGAGCTAGGGACGGACGTCACTTCACGTACCAATAGATAGATTCAGGTCCTTATGTTCTGAATGGCAAACACTATGTTCATTATGTTACGATGTAGAGATCTATTTTTTATAAAGTGCTTATTTTCATCTGTATGAAAGTATTAGTGGCTGTATTGTATCATCTTTTTGAGGTTTTTCGATTATATCACATTGGAAATTTAGGGTTTTGTTTGTTTTTTCATGCTTTT…	High	ATG
ENSDART00000024576	123	6.5186	53	0	4	5	7	0.12	0.06	TTG	2168	2290	ENSDARG00000008447	fkbp4-201	chr18	6395928	6410013	+	14086	2326	46.17	10	3122	ENSDARP00000013076	Standard	1350	450	449	49.04	1	ATG	TAA	6396256	6409365	329	1678	648	329	489	36	TTCTAGACTTTGCCGTCTCCTCGCTCTCGCGCAGCTCTGGAAAGTTCGCTGAGTCGATTCAGTTTCCAGCGGCGGCCCGATCGTTATATAAACGCCTCGCGGAGTCCCTGCGCGTTCCCAAAAACCACATTTATCGGCCGCTGACTGCCACAATCGCGCGATAGCTTAGCAAATCCACTCCTAATACCGAAATTAAAGCCGTTTAGCCCTGCAGACGTCGAGTCTTCAGTGATTTCTGCACGTTAGCTGTTGAAGGAAAGACCTCGGCGAGGAGACTCAGTCTGTATTTTGGTGGTATTTTGAAGGTGATACCTATATTAAAGCGACGATGACTGCAGAGGAGGTGGCGAATGAAGGTTGTAGCATCCCCATCGAGGGTGAAGACATTACCCCGAAGAA…	TAGCGTGCGTTTGTATTATTTACTGTCTTTTGTGGGTTTGTTTGGTTTTTTTTTTAAGAGGTTGTTTTGTACTTTCTATGATTTCCGCCCTCTAGAAGCGACTGTGTTTATGCAAGTGAGGACGCGTACACACTTTAGTTTCTAATCTGTTGTAAAGACTTGTTTTCTTTGGTTTGTTTTTTTTAAACAACAGCTTTCCACGTTTAATGTTTATGACTTATCACAACTGGAAGCCTTTGGATAGTGAATTTCTGCTGAAGTCTTACAAGCGTCTTAGAGAAACCACGCACTTTTCCTGTGAAGAAGAGTCTAGTCTTTGCTTTAATAGTTTTGTCTTTAGGCCTTTTTTTTTGGTAATACTGTTCTTAGCGGAGAAACACCATCAATATGGGGCTGAGA…	TTGCACTTGCGCACTGTAATGATCATGGCAGAAGAGGCTTGCTTTACACTGTGTGGCAGGATTACTGTACTGAATGAGAGACATACAGACAGTTCTGTTCACATGTCCTTGATGCTCTTCTGA	TAGCGTGCGTTTGTATTATTTACTGTCTTTTGTGGGTTTGTTTGGTTTTTTTTTTAAGAGGTTGTTTTGTACTTTCTATGATTTCCGCCCTCTAGAAGCGACTGTGTTTATGCAAGTGAGGACGCGTACACACTTTAGTTTCTAATCTGTTGTAAAGACTTGTTTTCTTTGGTTTGTTTTTTTTAAACAACAGCTTTCCACGTTTAATGTTTATGACTTATCACAACTGGAAGCCTTTGGATAGTGAATTTCTGCTGAAGTCTTACAAGCGTCTTAGAGAAACCACGCACTTTTCCTGTGAAGAAGAGTCTAGTCTTTGCTTTAATAGTTTTGTCTTTAGGCCTTTTTTTTTGGTAATACTGTTCTTAGCGGAGAAACACCATCAATATGGGGCTGAGA…	TGTTGACTAGAACAATAAAACAAGCTCTGAATCCTC	High	Non-ATG
ENSDART00000163661	84	6.50446	140	20	78	8	16	0.29	0.19	ATG	4144	4227	ENSDARG00000102924	zgc:112334-201	chrUn_KN149842v1	3641	12430	-	8790	4235	50.74	11	1688	ENSDARP00000131099	Standard	1326	442	441	58.3	0	ATG	TGA	12232	6352	199	1524	2711	199	2619	8	GAGAGAGAGTGTGTGTGTGTGTGTGTAAAAGAGAGAGAGAGAGTGTGAGAGAGAGAGAGAGAGAGAGAAGGTGTATGTGTGTCAGTGACCCTCACATGACGAGAGGATTATGAGTTTAAGATATTAGAATAATTACACACACACACACACAGGCAGAGGTGGAGAGTGTGTGTCAGCAGACGGACCGAGAGAAACACGATGCCGGAGTTTGATGTGATTGTTCTGGGAACCGGACTGAAGGAGTGTGTTCTGTCGGGTCTGATGTCGGCCAATGGGAAGAAGGTTCTTCATCTAGACTCAAACCCGTACTATGGAGGAGAGAGCGCATCCATATCACCACTGGAGGAGCTCTACAGCAGGTTTCGTGTTCCTGCTCCTGATAAGCTGATGGGGCGCGGA…	TGCTAACACCACACAACCTGCACAACCCAGATCAGATCAGTCAACACAGGGATGAGGGATGATCAGTTCTGGGTCAGGGGTCAGTGTTTCTGTGCACTGCTGACCCGGAGTTCTGCTTCAGTCCACACTGGCGGACACTCCCGGGTCATTAATCTCACTCGTCCCTCACTGAACACCGTCTTCATCCTCAGGATCTCTCATGTCTACAGTACCCGTGTTCACACCGCCGCCAGCACGGGCCCAAAATTAGCCGAAAGTCGTTCATCTCTTTCAGAACTGGTGTGATTTGGGCAGTTTGAGAATCAGCCAATCAGAGTGTAGGAAGCCAGCGCTTGAGAAGATTCCAGAGAACATCCATTATACTGACCCGACCACATCAGATCCCAAACACACAAGCGG…	ATGATGCTCTGCTTCACCTGCTGCCAGCCGGGGGCGGGATCAGAGCAGCCGCCGCCAGACGCTTCTCGCTGGACAGGAAGTTGA	TGCTAACACCACACAACCTGCACAACCCAGATCAGATCAGTCAACACAGGGATGAGGGATGATCAGTTCTGGGTCAGGGGTCAGTGTTTCTGTGCACTGCTGACCCGGAGTTCTGCTTCAGTCCACACTGGCGGACACTCCCGGGTCATTAATCTCACTCGTCCCTCACTGAACACCGTCTTCATCCTCAGGATCTCTCATGTCTACAGTACCCGTGTTCACACCGCCGCCAGCACGGGCCCAAAATTAGCCGAAAGTCGTTCATCTCTTTCAGAACTGGTGTGATTTGGGCAGTTTGAGAATCAGCCAATCAGAGTGTAGGAAGCCAGCGCTTGAGAAGATTCCAGAGAACATCCATTATACTGACCCGACCACATCAGATCCCAAACACACAAGCGG…	AAGTTGCA	High	ATG
ENSDART00000167179	132	6.50134	57	7	0	6	7	0.14	0.05	GTG	1039	1170	ENSDARG00000101037	asf1ba-201	chr3	45359507	45369581	-	10075	1475	43.05	4	5056	ENSDARP00000140363	Standard	594	198	197	50.51	2	ATG	TAG	45369207	45360014	375	968	507	375	70	305	CCAATCGGCTTTTCCTGACTGCTTCTGTCTGAATACTCTGGCGGGAGACGAAGCAGCTTGCATTGTCTGTCAGTTTCAGAAACGGGTTTCGCGAAATAATACTTGTTTTACGCTTACACGTTACTCTAGATAATTTTTGCTTTATATTTTCTTTTAATTTGGGAGGAGAGACAACCTAAATCGTTTCGTTCTACCGCTTTAACTAACGTTATATTGGACTTGCAAAACACAATAGCTTGCAAGCTAAACAAGTGAAGCAAAGTCATCGAGAAATTTACTTTACAAATTTCTGTCGAGTTTTCAGTTTTTTTTCGGTTTTGCTTTTTTGAAGGTGTGAACACCCCTTTTCTTGCTAATATAACTTTAGTAGAGTTATGGCAAAAGTACAAGTACTAAATG…	TGACGCAGACTCCTGTGAATAATCCTCACATCTCAAGGCTCATCCATGAGCTCAGGTCAATCTGGACACTGTGGAGGAGAGGCGGGATTATTCAAACGTATCACAAATAAAAGCTTTATCTAATTGTGTTTCAGTCAGCACGCCTTATTGGTTCCAAATGAGTGCTGTGCAGAATTCTTTAGATGCTTTCAGCATGCAATAAAGATGTTTGCTTTTCAGTTTGAAACATGAGTGAGTCATGAATCTAAGACCCAATTCAGGAATTAGGATGTGCTGAATCTAATGATCCAAAACCAATCCATTCATCTAAACCGAAAGGGGGTGGGAGATCAGCGCACTAGATAAGATGTCAGATGCGCAACTAATTTAACAGACGCAAACAGCAGTACTTTTGTAAAG…	GTGGAGGAGAGGCGGGATTATTCAAACGTATCACAAATAAAAGCTTTATCTAATTGTGTTTCAGTCAGCACGCCTTATTGGTTCCAAATGAGTGCTGTGCAGAATTCTTTAGATGCTTTCAGCATGCAATAA	TGACGCAGACTCCTGTGAATAATCCTCACATCTCAAGGCTCATCCATGAGCTCAGGTCAATCTGGACACT	AGATGTTTGCTTTTCAGTTTGAAACATGAGTGAGTCATGAATCTAAGACCCAATTCAGGAATTAGGATGTGCTGAATCTAATGATCCAAAACCAATCCATTCATCTAAACCGAAAGGGGGTGGGAGATCAGCGCACTAGATAAGATGTCAGATGCGCAACTAATTTAACAGACGCAAACAGCAGTACTTTTGTAAAGGACATTTATTTTTGTATTATATTGTGTGTGTGTGTGTGTGTCTGTATATATACTTGTCTGTGTCTTTTTGTATCCGGTTCTCATTGAAATAAATGATTTGTAACGTGA	High	Non-ATG
ENSDART00000175257	54	6.49386	47	0	1	3	4	0.17	0.07	ATG	2810	2863	ENSDARG00000006019	tktb-206	chr23	20186678	20200226	-	13549	3266	46.97	15	2663	ENSDARP00000144104	Standard	1902	634	633	52.68	2	ATG	TGA	20199741	20187557	486	2387	879	486	422	403	TGACCGTCATCATGACTCGACGAATCAGTGATTCAATCATCTCAATCATTTGAAAGATTTTACAACCGTCGCAACATTTAATCAGTGTAACCGTGTGTGCAGATGAAGATTTCACTTAAGTTAAAAAAAGAAGAAGTCCCGAGTACCCTTTCATCCTTATCTTACATGTCGTGAGCTTTATTACAACAGAGCTCTGTTTGTGTTTGCCTGCGGTCTCTGCTCTGATCTGGCAACCTCACCTCAGCCATGCTGTTGCGAAAAGCCTGTCGTCCAATGATTCGCCGCAGCGCATGAGTTGACAGCTGACGTCACGCGTCAGTTAAAAGACACACGCACCACGCTACCCGCGTCCCACACCGTACTCGCCTCTGGTTGTGCTGCACTTCTTGCTATAATTAT…	GGATACAGCTAACTTCTCAACTCTTAATGCGTGCATTGTAGTTTACAGTGTCCTTCACAGCTCTGAAATGCTTCCATTTTGTGTCATCATTGGTTTTGCCTTGACCGCTTTAAATGCTACATTTAAAAGTGTTTTTAAAAGATTTGGAGGTTTATCAGAGTGCATTAATGGATTAGATCAGAATGAAAGTATTGTTAACGGACCGTTTCAAAAGTCATTTCATCTTTCCAATTGCTTTTGGCTGTGCTTCCTGTAATTACATGCTAGTTTGAACAAATACATTTGACGATGGCTGTGATGATGCTTTCAGGGAGTAAAAAATAAATACAAAATATATATCTATTTTTTTTTACTGCTGTGTTAACCACTGGACAACCCAGGTTTGGAAAGTTGAACTTG…	ATGAAACGTCACGTTACTGAGATGCCCTCACTGTTGTTGTTTTTTCACCTGTAG	GGATACAGCTAACTTCTCAACTCTTAATGCGTGCATTGTAGTTTACAGTGTCCTTCACAGCTCTGAAATGCTTCCATTTTGTGTCATCATTGGTTTTGCCTTGACCGCTTTAAATGCTACATTTAAAAGTGTTTTTAAAAGATTTGGAGGTTTATCAGAGTGCATTAATGGATTAGATCAGAATGAAAGTATTGTTAACGGACCGTTTCAAAAGTCATTTCATCTTTCCAATTGCTTTTGGCTGTGCTTCCTGTAATTACATGCTAGTTTGAACAAATACATTTGACGATGGCTGTGATGATGCTTTCAGGGAGTAAAAAATAAATACAAAATATATATCTATTTTTTTTTACTGCTGTGTTAACCACTGGACAACCCAGGTTTGGAAAGTTGAACTTG…	TTTTCACTCAATTTGGTAATGTTAATAAATTCAACTGCCCATCTAATCTGCCTATTTGCTTTATAAGTGTAGGTAGTGTGTGTGTGTGTGTGTGTGTGTGTGTGTGTGTGTGTGTGTGTGTGTGTGTATATGAATGTATATCTTGAAGAGCCTTTTGGTTAATGAAGACAATGAGGTAGCTAAATGAATGTAGTTGGATACACTACAAATTTTGTACTGGTAATTATAAAGCATGTTTGTCTCTGGAGAGCAACTGTGTACTGCAAGGTGTTTTCTTCTTTTCTTTTTTTTTCTTTTTTTTACTGAAAGTGTAAAGAACTTCCATTTAGGACACAATACTAGGAAAGTCCCAGACAAATGTTTCATAGCAAAGCCCAGCAAAAAATTTTGTGTTTAATA…	High	ATG
ENSDART00000143781	81	6.49382	200	103	56	15	26	0.56	0.32	ATG	756	836	ENSDARG00000029445	EIF1B-201	chr24	32603272	32608012	-	4741	896	42.75	4	2789	ENSDARP00000120624	Standard	342	114	113	45.91	0	ATG	TAA	32607802	32603616	211	552	344	211	203	60	CAGCTGCAGATTCACTTACAGGCTTTTGTCATCGCGCATTAAAGCACTTCCGCTCTGAGCCACGCGCTACAGACTCACTGCGACTCGCCTTAAGGCAGATTACAAGCAGCCGCTCGGTGATTTCGACGTTGTTTTGTAAAATAACTGCTGGTTTAAGCGGCTCCGATCGCCGACATCTTTCATCCGTCGAAGTAACCGCAGTAATATCGCATGTCCAATATACAGAACCTCCAGTCCTTTGATCCCTTTGCTGATGCAACTAAGGGTGACGACTTGCTCCCGGCGGGGACGGAGGATAAAATCCATATAAGGATTCAGCAACGAAACGGCCGCAAAACGCTGACCACAGTGCAAGGCATCGCTGATGATTATGATAAAAAGAAGCTTGTGAAAGCCTTC…	AAGGGGGGGCTGTTTTCTACAGGACTGCACCAGCATGTAGCAATCCTAGTACATTCATGGCAGGGTTTTTGTGACCATATGCTAACAACACTGACAGCAGGGTAAAAACTGTTTGGGGTTTTTTTTTTTTTTTTTTTTTTTTTTTTTTTTTTTTTTTTTTTTTTTTTTTTTTTTTGCAGTTGTTTCAAGCTCGAATCTTCATAATGACCTCAACCGGACCACTAATTCCAGGCTGGTCTGGATTAGATACTGAATATTTGTTGATGCTTGTGAACGTTTTATGATAGATACACTCAACTGCATGATCTTTTTACCAAGGACAATAAAATGTATGTGACTTTGCA	ATGACCTCAACCGGACCACTAATTCCAGGCTGGTCTGGATTAGATACTGAATATTTGTTGATGCTTGTGAACGTTTTATGA	AAGGGGGGGCTGTTTTCTACAGGACTGCACCAGCATGTAGCAATCCTAGTACATTCATGGCAGGGTTTTTGTGACCATATGCTAACAACACTGACAGCAGGGTAAAAACTGTTTGGGGTTTTTTTTTTTTTTTTTTTTTTTTTTTTTTTTTTTTTTTTTTTTTTTTTTTTTTTTTGCAGTTGTTTCAAGCTCGAATCTTCATA	TAGATACACTCAACTGCATGATCTTTTTACCAAGGACAATAAAATGTATGTGACTTTGCA	High	ATG
ENSDART00000156645	51	6.49331	70	18	0	3	4	0.18	0.08	GTG	7035	7085	ENSDARG00000075354	espl1-201	chr6	39671314	39703429	-	32116	7188	48.72	32	3464	ENSDARP00000128879	Standard	6549	2183	2182	50.11	2	ATG	TAG	39702985	39671690	264	6812	376	264	222	103	CATATGGTGTATTTCCTCTTCCGAGACGTTTCCGCGGTTTCCCGATAGGCTTTGCAGTATTTAAATATGTGCGCGGCTTCGCTTTCCTACCGCTGCTGTCATCCAAATAACGGCGACACTCCAGTAGAAAAATAAGACAATTTCACTTTTGTATACATGTTGAGAAACGCTATATTTCATAACACTCAAAAAGAGTGTCCTTTTCTCAGTATCTGACCGTTTAACCGAGCGCGGTAGCTGACAGGCTAACAGATACAACAATAATGGCATTAAAGAGCTTGAAAACAGAAGATTACGTTCAGCAGTTATCCTGTGTCAAGGACACCATAGTCCTCCACAACGAACTGAAGAAACATGTGGATGGTGGCTTGGGTCCTTATGGTCGCACAATGTGTGATC…	TGCAGATTTTAAATGCAACTTTTCTTATTTACAGGTGCTATAGTGAATTTTTAATGTATGAATGATACTATCGGTAATTTAAGGTGTGATTTAACCTCCGGGTTTGTTTGCTGTACAGGGATTAAGCTCTGTTTTTATTGAAATTAATCTTAAAATCTACGACTAGGCAAAACTTTAACATGTTTAAAGTGTTTTGCAATTTTTAAGTCCTTTATTTTTTGTGTGTGCAGTTGTGGATTTCGTTTGCTCATACCTCAAGATATTTTATCTTAACACTTTTGGTTTTGATGACTTTTGTGCAACTTTTCTTTTACACTTTTTTTTCTGTTAAATTATATCAAATGTCGATCTGCATTAAAATAAAATGTTTATAGCA	GTGTGCAGTTGTGGATTTCGTTTGCTCATACCTCAAGATATTTTATCTTAA	TGCAGATTTTAAATGCAACTTTTCTTATTTACAGGTGCTATAGTGAATTTTTAATGTATGAATGATACTATCGGTAATTTAAGGTGTGATTTAACCTCCGGGTTTGTTTGCTGTACAGGGATTAAGCTCTGTTTTTATTGAAATTAATCTTAAAATCTACGACTAGGCAAAACTTTAACATGTTTAAAGTGTTTTGCAATTTTTAAGTCCTTTATTTTTTGT	CACTTTTGGTTTTGATGACTTTTGTGCAACTTTTCTTTTACACTTTTTTTTCTGTTAAATTATATCAAATGTCGATCTGCATTAAAATAAAATGTTTATAGCA	High	Non-ATG
ENSDART00000168823	126	6.49185	45	0	0	7	7	0.17	0.06	ATG	954	1079	ENSDARG00000102754	CABZ01061549.1-201	chrUn_KN149939v1	30205	51357	-	21153	2441	39.49	2	18712	ENSDARP00000133981	Standard	834	278	277	37.17	1	ATG	TAG	51245	31700	113	946	1495	113	7	1362	GGAGCAATTCCAATAGGGCCTACGCACCGTTTCGGTGCTCGGTCCCTAATAAAGTGTCCAAACACAGAGAAAAACTCCTGCTGAAGCGACTGATCTCCACACTGTTATAAAGATGGCGTTTATTAAAGAGGAGAGTGAAGATGTGGAGATTGAAGAAACATTCACAGTCAAACAGGAAGATCTGCAGGAACAAACAGACCGCATTGAAGAGAATGAGGGGAGTAAAGAGGAGAAACATCATGTCAAAACTGAGGAAAAAAATATATTTTTGAAAAGGAGAAACAAGAATCGTTTCACCTGTACTCAGTGTGGAAAGAGTTTGGCAAACAAAAGCAAACTTAAGATTCACATGAGGATCCACACTGGAGAGAAACCATTCACATGCACTCAGTGTGGGAA…	TCGACACATGAGGATCCACACTGGAGAGAAACCATTCACATGCCCTCAGTGTGGGAAGAATTTCAGCCTATCAACATCCCTTAATTATCACATGAGGATCCTCACTGGAGAGACATCATTCACTTGCACTTAAGCTGTGGTCACACTGGACTTTTCTCGCCATAGACTTCCATTCATACGCACGTGAATGCGTCAGACCGGAAATGCAAGTTCATGCCTCAAGTTTCGCTGTTCATTGTCTTGCAGAATTCAAGCTTGGTGAATTCTGAACTGTAAAATTGCATAACTTGACTGTGTGAGACCTATCGAAGATCAAAACAAGATCTCTCTGGACAGTTAGTAAAATATAGACCAATCGCTCGCTTTTTAAATGTCTGATCATCTTGTTTAATCCGGCTC…	ATGAGGATCCACACTGGAGAGAAACCATTCACATGCCCTCAGTGTGGGAAGAATTTCAGCCTATCAACATCCCTTAATTATCACATGAGGATCCTCACTGGAGAGACATCATTCACTTGCACTTAA	TCGACAC	GCTGTGGTCACACTGGACTTTTCTCGCCATAGACTTCCATTCATACGCACGTGAATGCGTCAGACCGGAAATGCAAGTTCATGCCTCAAGTTTCGCTGTTCATTGTCTTGCAGAATTCAAGCTTGGTGAATTCTGAACTGTAAAATTGCATAACTTGACTGTGTGAGACCTATCGAAGATCAAAACAAGATCTCTCTGGACAGTTAGTAAAATATAGACCAATCGCTCGCTTTTTAAATGTCTGATCATCTTGTTTAATCCGGCTCCTTTTCACAGCGCTGTACAACAGAATTTCGCATGCTCAAATTCTAGTGTGACCGCAGCTTCGATGTGGGATGAGTTTCAGCAGATCCTCAGACCTTTATTAAACACATGAAGACCCACACTGGAGGGAAACCA…	High	ATG
ENSDART00000171397	54	6.49185	45	0	0	4	4	0.22	0.07	TTG	2367	2420	ENSDARG00000062116	ctdsplb-205	chr2	21698560	21725335	+	26776	3120	44.01	8	11024	ENSDARP00000141942	Standard	834	278	277	52.4	1	ATG	TAG	21698759	21723248	200	1033	2087	200	1333	700	ATTGATCAAATGTGTGTCCGCGACGCTTATTTTAATGCAACAAAACGCAAAGATTAGTGGTCGGCTGCAGTCCGTTCGCCCACGCTAACCTGAGCGACAGCAGTCTGGAGATCTGCCATTAACTCGACTAGCTGTTAGCACGAGCGGAACACGGACGCGGCCAGAACTCGCTGGAAAAAGGAGCTAACATCTCGTTTCCATGGACAACACGTCCATAATAACGCAGGTTACGAACCCTAAGGAGGAGGAGATACTCTCGACAAATGCTGAGAAAGTTTCGCTGTCTAACAGCAGTCTGAAGAAGAAAAGGACTCGTAGCATCTTCAGCTCGCTGTTCTGTTGTCTGAGGAGTTACGATGCTGACACTCCTGCGACCCCCAACAACAACAGCAGTCCCCT…	CAGACCAAACGGCCTGCAGCAGGACACGCACACCAGGACTCTTGACATAACAGACACTCAAAATACTGCTCTTTTGAAAAGTGCTTATGATAAACCAAAAAACAACAACAACAAATCAACTTTTTCTTTCCCTTTTTTGACAATATTCAAGTCATAACCATTCTCTGAGGTGTTGCTATGCAGGTAGAAATCTGTAGAGTTAAAGGACTGTGGGGTTTCCTCTCCGACCCAACAAAGTGCCTTTTTTGAATGTCATTTTTATGGGGGAAATTAACATTTTGTACACGACATATTTCCAGAGAAACCTAATCTTTACAAGAAATATATGCTTTAAAAACGGAGGCAGGTCGGTCTCTTTTTCGAAAAGCACTGTTATAAAGAGGCCAGAGATTTTTATGT…	TTGTGTTTTTTCCCCACACCTGCTGTTTTATTTGTGTGTGTGTGTGTGTGTTGA	CAGACCAAACGGCCTGCAGCAGGACACGCACACCAGGACTCTTGACATAACAGACACTCAAAATACTGCTCTTTTGAAAAGTGCTTATGATAAACCAAAAAACAACAACAACAAATCAACTTTTTCTTTCCCTTTTTTGACAATATTCAAGTCATAACCATTCTCTGAGGTGTTGCTATGCAGGTAGAAATCTGTAGAGTTAAAGGACTGTGGGGTTTCCTCTCCGACCCAACAAAGTGCCTTTTTTGAATGTCATTTTTATGGGGGAAATTAACATTTTGTACACGACATATTTCCAGAGAAACCTAATCTTTACAAGAAATATATGCTTTAAAAACGGAGGCAGGTCGGTCTCTTTTTCGAAAAGCACTGTTATAAAGAGGCCAGAGATTTTTATGT…	CGTGCTGTACAGCCTTCTCTTATTGTCAAGTTGATCATGTTTTGATTTTTAAGCATTTATTTTTAATAAACACAATCGTTTTTTTATTAAAGGAAGAGTTCACCTGAACTTTTTCTCACCCTCTGCTTATTTCTGTTAAACACAAAAGAAGATATTTTGAAGAATGTTTCCTTTGACTATCATTGTATGTAATTTGTTTCACTATTAAAGTCACTTGGTCAACATTCTTCAAAATATCTTCATTTGTGTTCAACTGAAGAAAAGAATCTCTAATGGTTTATTACTAGTTGTTGCGAGTGGAAGGAGAGAACATGTTCGGTTTTGGCTGAGCTTTTGCTTTTAAGAACACAATCAACTCCACACTATTGTTTTTTTTTCTGCTCACTGTTCATCTTGTTA…	High	Non-ATG
ENSDART00000174568	102	6.48727	52	0	4	8	9	0.24	0.09	TTG	3315	3416	ENSDARG00000051798	brd1b-202	chr25	29251151	29271194	+	20044	6770	42.27	11	5309	ENSDARP00000144102	Standard	3243	1081	1080	49.58	1	ATG	TAA	29251170	29267686	20	3262	3508	20	52	3354	TTTGTCTGCGGCATTCAAAATGAGGAAGAAAGTGAGACAGAACCGTGTCGCAACCCCACAGAGGCCTTCCTCGCCCATCAAACCCTCACGCAACCGAGAGACCTTGACGTACGCTGAGGCTCAGCGTATGGTGGAGCTGGAGATTGACGGCCGCGTGCACAGGCTCAGCATTTATGACAAACTAGATGTCATCGACAGCGATGACCCTTTAGCTCAGGAGATCAGCGAGTGCACCAGCAACAAGGAGAACACTGAGAAGCCGCAACAGGTCCTTGTTCGCTCGGTGCGGCTCAAAAACAACCAGCAGAAGAAGAGTGCCGCATTGACGAATGTGCAGGGTTCGCCAGCTCAGGGCAGGCTACCAGAGCCAAAGATCCGAATGGTTGAATACAACCTTCC…	ATCCAAGATGGTACCGTTTGGAATGGACAAGACCTTAGACAAACGGAAAATGTTGGAAGGCAGAACATCAGGCATCCGGAAAGCTGTGCAAAGCGCCTTCAACCGTGCCATGAACCACTTGAGCCTTGTCCAGGACTTAAGCGCTGGAGATTAAGCCGTGTTGAAGGGTTTTATCATAAAAAAAAAAAATCAAACAATTAACAAACCCACGTTTACCCGACGCTATGCTCCTGTTTCAGACTAGCGAATGAGCTTCTCAACGGATGAATTTCTCCTATAATGTGCTGCAAGACTGCTGTGAACTCACACACTGCCATCTACTTTCCTTTTCACCTCCATCACCATCCAAGTTACACCTCGTCTTTAACTCTGGCTGTAAATAACATCATCCTAAATTAT…	TTGGAAGGCAGAACATCAGGCATCCGGAAAGCTGTGCAAAGCGCCTTCAACCGTGCCATGAACCACTTGAGCCTTGTCCAGGACTTAAGCGCTGGAGATTAA	ATCCAAGATGGTACCGTTTGGAATGGACAAGACCTTAGACAAACGGAAAATG	GCCGTGTTGAAGGGTTTTATCATAAAAAAAAAAAATCAAACAATTAACAAACCCACGTTTACCCGACGCTATGCTCCTGTTTCAGACTAGCGAATGAGCTTCTCAACGGATGAATTTCTCCTATAATGTGCTGCAAGACTGCTGTGAACTCACACACTGCCATCTACTTTCCTTTTCACCTCCATCACCATCCAAGTTACACCTCGTCTTTAACTCTGGCTGTAAATAACATCATCCTAAATTATCCAACACTAATTTATTATCTTTTTTTTTTTTTTTTTTGTACCGCACATGACCTCCTGGAAGATTTCGACTTTCCAAGGTAATTTCTCAACCGCACTGAGGTGCGAATCCATCTGGTGCTACATCACGTGCAAAGCCTTGTTTTTTTGTTTTCTC…	High	Non-ATG
ENSDART00000002622	54	6.48323	75	20	2	5	10	0.28	0.19	ATG	1598	1651	ENSDARG00000005108	oclna-201	chr10	2897604	2915729	-	18126	2179	47.73	9	5508	ENSDARP00000010183	Standard	1476	492	491	52.1	1	ATG	TGA	2915415	2898258	50	1525	654	50	72	528	GTGACACACACATTCACTAAAACAGGACGTTCACAGGTGTATTAACAGAATGTCGTCGAAGCACATCGGGAGTCCTCCGCCCTATGATTATGAAGAGAATGGATATAACGTTGCTCCGCAGCCGGCGTACTCCTACTATCCTGACGATGAGTTCCAGCATTTCTACCGCTGGACATCTCCACCGGGCATCATAAAGATCATGTGTGTGCTGTCCATCATCTTCTGCGTGGGAATCTTTGTCTGTGTGGCCTCCACTTTGGCCTGGGATACCAATGCAGGAGCTGCCGGATTCGGAACCAATGGAGGCTATTATGGAGGCTCCTATGGTGGTTCCTATGGCAGCGGTTTTGGGGGTACGGGCTATGGAATGGGCGGAGCTGGAAGTTTCGGTTATGGGAT…	AGGTCAGAGACGGACAGTATTGAGAGCGCTCCTGTCCCGGCCTGAGGGCCTTCATGGACATGTAGCAATCAGATGTGTGTTGATCGTTGCGATATCTTCATCGAATCCTCCTTTAGACTGTCTTAAGATGCTTTGATATTGTTTGCTTGTTCCTAATGTGCCTCATTAGCTGTTACAGTCGTCTCAGTTTAGTGTTTGTTTGTTGATATATAGATATTAAGTGGTTTCTTAAAGGGTACAGTAACCGTGCCAAATCATTTTAAATGTTGGGGTGTTTTGAGATCGTGATGATAATCGTGTTTGTCGTAAATCAAGCTGTGATCGGTTGCAGCTCGTCTTTTAAACTGTATTTGTGCCGACTTGTTGACACGCTGGTATGTAAATATGTAATTTAAACCT…	ATGTGTGTTGATCGTTGCGATATCTTCATCGAATCCTCCTTTAGACTGTCTTAA	AGGTCAGAGACGGACAGTATTGAGAGCGCTCCTGTCCCGGCCTGAGGGCCTTCATGGACATGTAGCAATCAG	GATGCTTTGATATTGTTTGCTTGTTCCTAATGTGCCTCATTAGCTGTTACAGTCGTCTCAGTTTAGTGTTTGTTTGTTGATATATAGATATTAAGTGGTTTCTTAAAGGGTACAGTAACCGTGCCAAATCATTTTAAATGTTGGGGTGTTTTGAGATCGTGATGATAATCGTGTTTGTCGTAAATCAAGCTGTGATCGGTTGCAGCTCGTCTTTTAAACTGTATTTGTGCCGACTTGTTGACACGCTGGTATGTAAATATGTAATTTAAACCTTTTGATTTGTCCTTTCCTTCGCCATAAATGAAATCGTTTTGTATTGCCGTCACATGACGTCAGCATGTTAACAGTGTGTTTTTATTAACGTAAATGAGCGACGTTTCATAGCGAGCTTTCATAGTG…	High	ATG
ENSDART00000104687	213	6.47882	91	9	26	8	15	0.11	0.07	CTG	2147	2359	ENSDARG00000003952	pfn2-201	chr22	35203826	35218494	-	14669	2887	39.7	3	6810	ENSDARP00000095458	Standard	423	141	140	50.35	0	ATG	TAA	35218296	35206092	199	621	2266	199	1525	528	GCGCGGAGGGATATTTGAGGGACTACACCCTGTGGAGCAACCGGGACTCTTTCTTTACCGCTCAAACTCACATTAGAGAAGGGGGGCGTGTGGGACGTTCAGATATCCTGCGAGCTTAAACCGAAACGGCACCAGGCTGTCCGCATCGTCGTCTTTAAGTTGCAAGTCAACCGGTGTGCGTTTGAGAAGAAGGCAAACATGTCGTGGGCAAGCTACGTGGAAAACCTGATGTCGGACGGATCGTGCCAGGACGCCGCCATTGTTGGGTGCACCGCGGAGGCTAAATACGTTTGGGGAGCGCAGGAAGGGGGAACATTCGCAAACATCACGCCCACAGAAATCGATGTGCTTGTAGGCAAAGACCGACAGAGTTTCTTCACCAATGGCCTGACTTTAGGT…	TACACCCTCCAACATAGCTGCTCATTCTTATCACCGCTAACCTCTTTCAATGAGATTTGCTCCATTTATTGGATTCAAAATCTACCTTTATTTCTGTACCCCCCCCCGCCCCCCCCCGTATTCAATAGTGTTTGGCACTACAGTTTCATTGTGAAACAACATGGTAAAACATTGGCGTAAAGACTTCATCTTGGGTGTTTAGTTAATTATCAAGGGCGAAAGGTCGATTTGTATGCATATCTGAAATCTTGTTGAAGGCACACTAGTTTAGGGTAGACAACACATTCAATGAACAGGAATGGTTAAATATGGCACCTGCACTAACACATTTCTGGTTTCCTCATAGCCGGTCATTTATATAATCTGATTAGTTGGGTTTGTTTATTGGAATTTGGGCTG…	CTGCTGGCGCTCAAGCTCTACCTGAATGATAATATTCCTTCCCTTCATCATGAACACCCATTAATCAGGAGGTTGAGTGCTATACTCGGTTGCCATTGGGCTACGGTAGCATTTTATTTTTATTTTCTCTCCCCATCAGCCACAGAAATTGAATGTTCATGTACATTCCTTCATTGCACTTACTTAGCTAGCTTATATAATATGTATTTTTAA	TACACCCTCCAACATAGCTGCTCATTCTTATCACCGCTAACCTCTTTCAATGAGATTTGCTCCATTTATTGGATTCAAAATCTACCTTTATTTCTGTACCCCCCCCCGCCCCCCCCCGTATTCAATAGTGTTTGGCACTACAGTTTCATTGTGAAACAACATGGTAAAACATTGGCGTAAAGACTTCATCTTGGGTGTTTAGTTAATTATCAAGGGCGAAAGGTCGATTTGTATGCATATCTGAAATCTTGTTGAAGGCACACTAGTTTAGGGTAGACAACACATTCAATGAACAGGAATGGTTAAATATGGCACCTGCACTAACACATTTCTGGTTTCCTCATAGCCGGTCATTTATATAATCTGATTAGTTGGGTTTGTTTATTGGAATTTGGGCTG…	CTTTTCCATTTCACAACCTGTTCTTCCCCAGTGTATACGCTTGAGGTTTTGTCCGTCGGACCAATATTTGTCACTCCTTTGGGGTTTTTTACGCACTACCAATGAAACATTAGCGTCTGGTTTTGTCAGCTCTATCAAGACTTGAATTTACCGTACATGGAAAACAAAAATTATATATTGCCTTCGATTTGTCAATGGTTAAACTGTCTGCTGTTTCATCAAGTCCAAATGTTGAATAAGTGTGTGACACTCCAATCATAACGTGTGTCCTGTGCCATAATGTCGAGAGGATCTGTTGTTATCGTTGATTCAAACAGCTTTCCGGATGATTCTGTGTCTCCTTTTTGTTCAGGGGGTTTTGGGATCAACAAATGTTCTGGGACGTTTGTCAAAACCTCT…	High	Non-ATG
ENSDART00000128041	177	6.46089	142	108	20	10	23	0.17	0.13	CTG	4793	4969	ENSDARG00000030756	dnmt1-203	chr3	54336611	54352679	-	16069	5031	48.24	35	2319	ENSDARP00000108456	Standard	4518	1506	1505	49.27	1	ATG	TAA	54352456	54336901	224	4741	290	224	51	62	CCGTGCTTTAAATGAATGGTAGCGTCCGACTCACCCGCGTTTCCGCGCGAAAAGGCGGCCCGCGCGTATTTCTCAGCTGCTAGCGACAATTCATAAAGCCCGTTGAGCCTCTCCAGCGCGCGCTGCAGTTGGCACTGTCACATATTAATACCCGCTTTTATCTGTTGTTGTTTTAAATCGTGTTTTTAAGTAGTCAATTCCTTTGATCAAAATCGAACTTGAAATGCCTACCAAGACCTCATTGTCTCTGCCAGAGGATGTCAAAGAACGGCTTCAGGTGTTGGATGAAGGTGGAGACAGTTTGTCAGATGAGGAGTGTGTAAAAGAAAAGCTCAGGTTACTACAGGAGTTCCTGCTCGCTGATACTCAGGACCAGCTCAAAAACCTTGAGGACAAGTT…	AGCCATCATTCTGTAAAATTGAAGCACATTTTTCATTGTGTTTGGATCCGTCTGAAGCATCACTCCATTTTAAACATTTTGTTATTCATAAGCTGGTGTAGAGCTTGGCCACTTCTGCGGCCTTTCTATGGACAGTCTGTGCAGTGCCATTCATGTGATGTTTTATCAATTTCTAAATGTGATTTTAACCATGTATTTGCAATTGTCCACTCTAAGACAGTGGTATAAATTCTATATAGGTTTTTATATGTTGTAATATTTCAAATAAAGCTCTTATTAAATGTTTTTAA	CTGAAGCATCACTCCATTTTAAACATTTTGTTATTCATAAGCTGGTGTAGAGCTTGGCCACTTCTGCGGCCTTTCTATGGACAGTCTGTGCAGTGCCATTCATGTGATGTTTTATCAATTTCTAAATGTGATTTTAACCATGTATTTGCAATTGTCCACTCTAAGACAGTGGTATAA	AGCCATCATTCTGTAAAATTGAAGCACATTTTTCATTGTGTTTGGATCCGT	ATTCTATATAGGTTTTTATATGTTGTAATATTTCAAATAAAGCTCTTATTAAATGTTTTTAA	High	Non-ATG
ENSDART00000033819	42	6.45943	44	0	0	3	3	0.21	0.07	GTG	2568	2609	ENSDARG00000009208	prkcda-201	chr6	40525834	40546671	+	20838	2908	43.43	18	8533	ENSDARP00000033971	Standard	2055	685	684	45.79	0	ATG	TGA	40534460	40545911	94	2148	760	94	419	299	ACTTCCTCAAACGGCTCAATCACAGAAGAAAGCAGGCGCTGCAGAGAAAAATTCCGTTTCTTCTGAAGGAGAGGCTCTGCCTGAGGGGTTGCCATGGCCCCTTTCCTGAGAATTGCATTTAATGCCTATGATCTTGGCACATTCTCGCCAATGGCTGAGGCACCATTCTGTGCAGTCAAAATGAAGGAAGCTCTCAGCACTGAGAGAGGAAAAACCCTTGTCCAGAAGAAACCCACCATGTATCCTGCTTGGCGATCCAGTTTTGATGCGCATATTTTTGAAGGACGAGTCATACAAATACTACTCATGAGAACTGCAGAGGAACCTTTAGCAGACGTTACTGTTGGCGTATCTGTGTTGGCTGAAAGATGCAAGAAGGCAAACGGGCATGCAGAGTTT…	CACTTCTACAATGGGGTCAGAACGGAAACGATCTGTTATTTTCACGTGATCAAAGTACTGAGCCAGTTTATTGCTCACCACCAAACTAGCCATGAGCACTCCTCTCTAAAAAAGTATCTATGTCTAAACAGGCTGTCAGAACACCTTTATAACCTAATAAACATTGCAAACTTTCTAATGGTGTGCCAGAAAAAAAACTCAGCCTCGTTTCATTTTAGGATGCCCCAATCTCAGTGCAGTTTTTAACTTGTCCTTGCAAAGTTAGGATGTCTAAAAATAACTCTGCTGGGTTAGTACAAACTTGACAGCTGAATGCAGGGAGTGTGCTGGTAGTTCAGTTTGGGACAAGAGCAATTAAAAGAGTTGTACAAATACAAAATAGGTCAGAGATTATATAAA…	GTGCTTGCTAGTCATGGATTATGTTGTACATTTTTTCGGTGA	CACTTCTACAATGGGGTCAGAACGGAAACGATCTGTTATTTTCACGTGATCAAAGTACTGAGCCAGTTTATTGCTCACCACCAAACTAGCCATGAGCACTCCTCTCTAAAAAAGTATCTATGTCTAAACAGGCTGTCAGAACACCTTTATAACCTAATAAACATTGCAAACTTTCTAATGGTGTGCCAGAAAAAAAACTCAGCCTCGTTTCATTTTAGGATGCCCCAATCTCAGTGCAGTTTTTAACTTGTCCTTGCAAAGTTAGGATGTCTAAAAATAACTCTGCTGGGTTAGTACAAACTTGACAGCTGAATGCAGGGAGTGTGCTGGTAGTTCAGTTTGGGACAAGAGCAATTAAAAGAGTTGTACAAATACAAAATAGGTCAGAGATTATATAAA…	TCTGTGTTTGTGAGTATTAATTATGGTCGTGCAAAGGATTAAGCAGCATTTGTTGAATGTTTACTTTGTGAGTGTCGAATGAAAATATCTGTGTTTTAATTAGTTTGTGTATATCTGGTGCAGAAACATAGCCATCTTAGCTCTGAGAGTGTCATCCGTTTCCATGTTTTAGTGTGTATATTGTTGCATTGTTTTTATAAGATGTACTTATTAAGAGACTACATGAACAAACGTCATACAGGACTCTGTTTTAGGATGAGAAACTTCACAGTGTCTAATAAACATTTGATGGTGAAAAA	High	Non-ATG
ENSDART00000171184	138	6.45943	44	0	0	5	5	0.11	0.04	TTG	3310	3447	ENSDARG00000020469	map3k7-210	chr20	24251413	24284595	-	33183	4795	43.82	18	5956	ENSDARP00000138323	Standard	1737	579	578	49.22	0	ATG	TGA	24283589	24253646	826	2562	2233	826	747	1348	CTATTTGCAAAGTTATGCTGAATGATGACAGAAAATTATTTCCTCCATATTTTGTCAATTTTTACTCAAGAAACGTTGCAACAATCCGTTAAATATCAAATCCAAAAAAAAATGGTCGATGTTGTTTTTTTTTCTCTCTCTCTCTCTCTCTCTCTCTCTCTCTTTTCAAGACCTTTGTGCAACATTTTGGTTTTATCTGGTTTTGTAAAGATGCTATTCAATCAGCACAATAAAATAGACGAGATCTTCTTCGAAGCCTTGATACAACGTCTGGAAAGGATTCTGGCAGGCCCTGCTTGACTCCAGTCTTGGAGACAGTTCAGTTGGCATGGACTAGAGGGGGCACGATACAAGAGAGCGCTCACTTCCTGGAGCCTGAACAACCCCCGCAAAAAACAC…	ACCCTCTAATCATTAAAAAGAGCCAGACTGACTCTATCCTAACCACAGCCCCGGTATCTCCACCTCCCCAATCCAAACATTGGGGCTTAGCTATAGTTTGACCCAGAAACTCCATTATAGCGCCTCTTAAAACAACCCTTATGCACCCATGAAATCTCTGAAGATGGAAACTGTAGGACTTGTGCTCCACAGAGCAGGAGAACATGGGTCATTTCCACCAATGCAAACAGTAGCAAGACCCTGCGCTCAACTGCACAAGCATGCTGCGTTTGGCAGAACAAAAAGTAAATAAAAAATACAGTCGGACATCTGATAAACATGCAGATCTTCAGATATCCAGACAAACCAGCAAACACAAATGCAAGGACTCCTGCATTTTACATCAGAACTGCAGATGGA…	TTGCTTTTATGGAGAAACAAGGGACGATTTGTGTGTATGTGCGGCCTCGCAAGAAAACGCCAGTTTTGCAATAGGCTTCTTTTATTTTCCCGCTCCAAAAAAAAAAAAAAAAACAGTCATCAGTCTAAAAGAGAATGA	ACCCTCTAATCATTAAAAAGAGCCAGACTGACTCTATCCTAACCACAGCCCCGGTATCTCCACCTCCCCAATCCAAACATTGGGGCTTAGCTATAGTTTGACCCAGAAACTCCATTATAGCGCCTCTTAAAACAACCCTTATGCACCCATGAAATCTCTGAAGATGGAAACTGTAGGACTTGTGCTCCACAGAGCAGGAGAACATGGGTCATTTCCACCAATGCAAACAGTAGCAAGACCCTGCGCTCAACTGCACAAGCATGCTGCGTTTGGCAGAACAAAAAGTAAATAAAAAATACAGTCGGACATCTGATAAACATGCAGATCTTCAGATATCCAGACAAACCAGCAAACACAAATGCAAGGACTCCTGCATTTTACATCAGAACTGCAGATGGA…	AACAAAATACTTGAGTGTATGTGATTGCGAGTACAAGCATTTTAATCATGATTTCAGTATTCTTGTGTTTCTTTTGCTCTTGTGTATCTTTATCTAACCATGTATGGTAATTTATCCAGGGTTTTCAGATCCGCTTCATAGCTTTTATTGCAATTGTGGGAAAGATGCTCTTTCTCTGAGCTTGATTTATTCAGTTTTAGTTCACATGCTGCCTTAGAGTTGAACTGCTTGCATTTTACTTGACTTGTTTTGTTGCTTTGCGGCAACGAGACCGCTCACACATGCTGTGCTTAATGCGGTTAGGAGTTTTAGAAATTGGTAGGGAATGCAACACAAGTGAAATTAAGAGTGGCCGGATTTTGTCTGGTCTGAATGATCTTGTCAATATGCTGCAGAAAT…	High	Non-ATG
ENSDART00000006443	60	6.44558	78	29	0	6	8	0.3	0.13	ATG	1985	2044	ENSDARG00000011000	gtf2a1-201	chr20	16538158	16554019	-	15862	2736	46.24	10	4161	ENSDARP00000015974	Standard	1110	370	369	53.78	0	ATG	TAA	16553809	16539574	211	1320	1416	211	664	692	TATATAAAGGCGGAGGACTGGAGAAGACGGACGGCTGGGGAGCTGCAGCCCTGGGACTGTGAATAAGACCGTAAAGAGCTGTGTTTTTATTTCCCGAAACTTTAACCGTCAACTTTTTAAACGTTTTAGATGTTTCCGTGCTTTTTTTAATGCTTCTGGGGCTCCTTGCTTGATATTCGCGGTGTGTTTTTCCCCCTCACTGCGCTCATAATGGCGAGCTCGGCTAACTCGAACCAAGTGCCTAAACTGTATAGATCAGTGATGGAGGATGTCATTGCTGAAGTCCGAGAGCTGTTTCTGGACGAGGGAGTGGATGAACAAGTCCTGATGGAGCTCAAAACGTTGTGGGAGAGTAAGCTGATGCAGTCCAAGGCGGTGGATGGTTTTCACACAGAGGAG…	AAAGCGGGAAAGACAAGAGAACAAAAAACCCAAAAACTGTCTACTTTTTAAGGCAAGACACATCGAGACCTGAAACTGTACATTTCAGGAGATTCCCCACTTGGGGTGCTGAAGAGTAACGTCCCAATGCTACTGTGCTGTTTGAGTGATTTCTGCACACAAATAACTTGTGCCATCCATGAGATTTCTTTTTCTTTTGACCTTCTTTTTTAAAAAGACTACTCTTTTACCTGTAAAAAAAAAAAAAACTCAGTCCATAATATCTCCTTTCCAAAAACATCTACGCCCCCTCAGATGAAAATATTAGGCGCAGGGAGCCAATTTTAGCGTCAGACGCCATCTTAAGTAAACAGATATGTCAACAGCCTTTTCACAGCAAGGGTACGTGTTTGGTGATTT…	ATGCATCACAGGGTGCTTTGGTGTGTTTTGTGTGCAATCTTCTGCGTTTGGTGTCTATGA	AAAGCGGGAAAGACAAGAGAACAAAAAACCCAAAAACTGTCTACTTTTTAAGGCAAGACACATCGAGACCTGAAACTGTACATTTCAGGAGATTCCCCACTTGGGGTGCTGAAGAGTAACGTCCCAATGCTACTGTGCTGTTTGAGTGATTTCTGCACACAAATAACTTGTGCCATCCATGAGATTTCTTTTTCTTTTGACCTTCTTTTTTAAAAAGACTACTCTTTTACCTGTAAAAAAAAAAAAAACTCAGTCCATAATATCTCCTTTCCAAAAACATCTACGCCCCCTCAGATGAAAATATTAGGCGCAGGGAGCCAATTTTAGCGTCAGACGCCATCTTAAGTAAACAGATATGTCAACAGCCTTTTCACAGCAAGGGTACGTGTTTGGTGATTT…	AGTGCTCCATCAGGCCGCCCTTCCTACTTTCCTCCCAGTCAGGCTTATTTTACGCATTTCTAGTCGTTCGTATTTATTCCCGAAGCTCAGGCAGCGTTCATATTTCGGGGGGGAAAAGACACCGAACTGTGCTCTTAATGAAAGAAGTGCTCCTTTTTGGCCCTGAGGAGGATTTCCGCACGTGGTTCTGTGCATTGTGGAGTTACCCTAGGGTTTGTTTTAGTCCCTCCGTACTTGTTTTATCTTGCGTAGTCTGACTTTTTAAAGCCGTGCCCTCATACAGTTTGAAATTCGTAATGTTCTGTGTCTGAGGAAAATGCTTCAAGATTGTTCTACGACATGGTTTGGGGCTTTGTTCGTTTGGTGTAATTCATTGCTCCTTGTTTGTGCCTTTCAGAT…	High	ATG
ENSDART00000057458	36	6.44422	64	0	14	6	7	0.5	0.19	CTG	2883	2918	ENSDARG00000039322	CABZ01088149.1-201	chr2	2777537	2783095	-	5559	2979	38.91	6	1620	ENSDARP00000057457	Standard	813	271	270	52.03	1	ATG	TGA	2782084	2779501	203	1015	1964	203	1867	61	AGAATGGTAAACTCTGAGTGAACTTTACCTTTAAGCCGAGCCGTAGTGTGGTCACTGCAGCTGTAATAATGGCGGATTGACTGTGTGTTATAAACTTCAGAATAATTCGCTGTAGTTTCCTAATTCGTCGTGACTTACCTGTTATCAGTTCAGCGGAGAGTCGTGTTTACCTCACCTGTTGTTTTCCGTTTTGAGAGCAGAAATGAGTGATCCTCTCTTTCACCCACTCACCGTCATATGTGCGGGGTCCTGCTTCGCCTTCTCTGGTCTCTTTTATAAACTATATTCAGATAAAAGACTAGAAGTACAGAAGCTGAAGGAGATCCCAAACTTTCAACCAGACCATCATCTGCTCAGGATTCTGAACGCATCGTCCAACAAGAGACTTCATTATGTTGC…	ATCACTCAGGGAACGATCGCATTACTGGAAAACCATACTCATTCGCCGTTTTACCAGTGTATTTTTCAAGCCTTGCACACCCAGAATGATCTTTAGCTTTTTTTATGAATAACATAAACTCACTACTTAAGAAATTGATCAGCAGTCTCTTAAACTAGCTTAATTAGTCAGGAAAAAATCAGATTATGGAGCGTTGGCCGTTTAAAATTAATCACATATGCAGTTTTGCTATTGTATTGCTCAAGCCTTGCACATTCCGAATGATCTTTAGCTTTTTTATGAATAATATGAACTCCTTTCTTGAGAAATTGATCTACCGTCTCTTAAACTAGCTGAATTAGTCAGGAAAAGATCGGAGTGTGGAGCGTTGAGCGTTTAAAATTAATCACTTATGCAGTT…	CTGAAGACTCCTCAGCCTCCTCCAGCCACTGAATGA	ATCACTCAGGGAACGATCGCATTACTGGAAAACCATACTCATTCGCCGTTTTACCAGTGTATTTTTCAAGCCTTGCACACCCAGAATGATCTTTAGCTTTTTTTATGAATAACATAAACTCACTACTTAAGAAATTGATCAGCAGTCTCTTAAACTAGCTTAATTAGTCAGGAAAAAATCAGATTATGGAGCGTTGGCCGTTTAAAATTAATCACATATGCAGTTTTGCTATTGTATTGCTCAAGCCTTGCACATTCCGAATGATCTTTAGCTTTTTTATGAATAATATGAACTCCTTTCTTGAGAAATTGATCTACCGTCTCTTAAACTAGCTGAATTAGTCAGGAAAAGATCGGAGTGTGGAGCGTTGAGCGTTTAAAATTAATCACTTATGCAGTT…	ATTTCAGGAGCTGCGGACAGACACAAAATAAAAGACAATAGTTATAAAAAATTTAATATAA	High	Non-ATG
ENSDART00000009858	72	6.42626	43	0	0	3	3	0.12	0.04	ATG	1929	2000	ENSDARG00000007786	tmx2b-201	chr1	43867979	43880634	-	12656	3447	38.12	8	3472	ENSDARP00000022891	Standard	924	308	307	47.08	0	ATG	TAA	43880556	43870424	79	1002	2445	79	926	1447	CACTGGAAGCGGCGTTGATGCGGACTCTGCCGTTTTGGACCACAACAGCACTTGTTTTCTGATAAAAGTAAAACCAACATGGCATTGTTAACACCTCTGTTCGCGTTTCTGTATCATTTGCCGCAGGTTTACAAATGGCTACTAAAACCGTACTACATCGCGTCGTTATTTATGTCTATCGCGTTCGTGATGATCCGCAAAATGCCCGGAGTCTGTGAACATCTTTCGACGCAGCGCGAGGATGGCAACTCGTGTGATTTTGATTGGAGAGAGGTGGAGATACTGATGTTCCTGAGTGCAATAGTCATGATGAAGAACCGAAGAGCAATTACCATTGAGCAGCATGTGGGCAACATCATCCTCTTCTGTAAAGTGGCCAACGTGATCCTGTTCTTCAGA…	AAAACTGCATGCGGCTGATGAACACTGTTGATCACCGCTGGCCTGGAGCAGATCGTGCTGAAGCTCAGCATGCGGAGAGAACGCTTGTGTGTAGTTACCAACAGAATGATTGTTCTTTTCTTTTGTATAACCTATTAATTCAATTGCAAAATCAGTCCAGTAATTTAAAAATTCCTAATATTATTATTGATAATCATCAATGAGCTGGATACAGTACGCACAGGCATTCAAATCTATCATTTCATACAGCGATACTTGATTTCTGTCAGCTGTTATTTTTAATCGATAATTAGACATCTACCTCTACAATGGCTTGTAAATGTGATCCCAGCAAGCATATTTTTGTACATCTAATCGACATCTTGGCTAAAACAAGTCTACATTTGGTCTGTCAGTGAA…	ATGAATGGATGTCTAATAGATGTTTATCAGATGTCTTTTAAACCCAAAAACCAATGCACGGATGTCTACTAG	AAAACTGCATGCGGCTGATGAACACTGTTGATCACCGCTGGCCTGGAGCAGATCGTGCTGAAGCTCAGCATGCGGAGAGAACGCTTGTGTGTAGTTACCAACAGAATGATTGTTCTTTTCTTTTGTATAACCTATTAATTCAATTGCAAAATCAGTCCAGTAATTTAAAAATTCCTAATATTATTATTGATAATCATCAATGAGCTGGATACAGTACGCACAGGCATTCAAATCTATCATTTCATACAGCGATACTTGATTTCTGTCAGCTGTTATTTTTAATCGATAATTAGACATCTACCTCTACAATGGCTTGTAAATGTGATCCCAGCAAGCATATTTTTGTACATCTAATCGACATCTTGGCTAAAACAAGTCTACATTTGGTCTGTCAGTGAA…	ATGTCTATTTGATGTCTTTTACACACAAAAACCAGTGCATGGATGTCTATTAGACGTCTTTTAAATATGAAAACTGATGCATGCATGTATGTATATTAGATGTCTGTTAGACGTCTTTTAAACAAAAACTGATGCATGGATGTCTTTTAAACATAAAAACCAATGCATGGATGTTTATTAGATGTCTATTAGACTTCTTTTACACAAAAAATGATGCATATTAGACACACACACACACACACACACACACACACACACACACACACACACACACACACACACACACACACACACACACACACACACACACACACACACACACACACACACACACACACACACACACACACACACACACACACACACACACACACACACACACACACACACACACACACA…	High	ATG
ENSDART00000065392	75	6.42626	43	0	0	4	4	0.16	0.05	TTG	914	988	ENSDARG00000074057	calm3b-201	chr21	26690241	26695390	+	5150	2124	39.6	6	1228	ENSDARP00000065391	Standard	450	150	149	44.89	1	ATG	TAA	26690350	26693825	110	559	1565	110	354	1136	CGCACAGCAGCAGAAGATAGTGCTTGACAATCGCACGGGTGGGAAGCAACGCTTGGATTTTCGTTTATTTTCTCTACGTAACGAGCAACGTAGTCCACACTAAAATACAATGGCTGATCAGCTAACAGAGGAGCAGATTGCTGAATTCAAGGAGGCCTTTTCCTTATTTGATAAAGACGGTGATGGCACCATCACAACTAAAGAATTAGGGACTGTCATGCGGTCTTTGGGCCAGAATCCGACAGAAGCAGAGCTTCAGGATATGATCAACGAAGTTGATGCTGATGGCAATGGAACAATTGATTTCCCAGAGTTCCTTACTATGATGGCCAGGAAGATGAAGGACACAGATAGCGAGGAAGAGATCAGAGAAGCATTCAGAGTTTTTGATAAGGATGG…	AACTGGAAACCAAAAGGAGCACAACAGACCAAACAGTGGGCAGCACTCTCACTGTTAACCTTCAACAAGCATTCACAACCCAGTCTTTTACTCCTCTCCATTTAGTTTTGCTCTCTTCAATCCTTCCCTTAGTTTGATCAGTCCTCTGCTCTGCTTGTTTTCGAACACAATCTCCTGTCATCTTCATCCTCCGCATTATCTGGTTTTCTTTGGAAGAAAAAATATTTACATGCACAACCAAGTTTAAATCTTGCATATATGATGGTGATGACAACAACAGTGTAACACATGTATCTATATTTTAAAGATTGTGACATACTATATGGACAAGAGCAATGCATGCTTTATTTATGTTTGGCATGTTTCTGTGTGTGCGCGTGTGTGTGTTTTTTTTTTCTT…	TTGGCATGTTTCTGTGTGTGCGCGTGTGTGTGTTTTTTTTTTCTTCCCAGCTTGCCTCTTTTTCTAACTTGCTAG	AACTGGAAACCAAAAGGAGCACAACAGACCAAACAGTGGGCAGCACTCTCACTGTTAACCTTCAACAAGCATTCACAACCCAGTCTTTTACTCCTCTCCATTTAGTTTTGCTCTCTTCAATCCTTCCCTTAGTTTGATCAGTCCTCTGCTCTGCTTGTTTTCGAACACAATCTCCTGTCATCTTCATCCTCCGCATTATCTGGTTTTCTTTGGAAGAAAAAATATTTACATGCACAACCAAGTTTAAATCTTGCATATATGATGGTGATGACAACAACAGTGTAACACATGTATCTATATTTTAAAGATTGTGACATACTATATGGACAAGAGCAATGCATGCTTTATTTATGT	TTCTCCTTTAACTGCATGTTTCTCATGCAACCTCTGCTCAGTGGTCTTAGAACTGTATGGTGAATAACCATTCATGGATAATCAGGGGCTTTATATAACAAAATGGCTCAAACTTCCATGTCATAGTGTGATTGTTTTTGTAAGTGTAAATCTGTGTGTCTGAGCGAGTGCTTGCAGTTGGATTTAAAGTGGAGCCACGCAGTTCAGTTTACGTTTTGGTATAGGGCTTGTTCATTAGGGACTGCATAACTAATATTTAAAAATGAAGGAATTAAATTATACAAACCTGCATTTAATAATCCAAAAATGGTTAATTGGGGACCAGTTATTTCAGTTAACAATTGCTTCTTTTGCCCCTATTTGTATTCTTTGAGATAAGTGGTGGAAAGTCTTTGACCT…	High	Non-ATG
ENSDART00000133022	45	6.42626	43	0	0	2	2	0.13	0.04	TTG	2738	2782	ENSDARG00000079281	ENSDART00000133022	chr7	24257273	24300299	+	43027	2859	47.92	11	21704	ENSDARP00000117820	Standard	1962	654	653	52.6	2	ATG	TAA	24257921	24299770	369	2330	529	369	407	77	CACAGATGCCTGTAGAGCTCCTCCGTTTAGTCGCTTTTTTAAAATGAAACACGAGGGGGTTTGAGCTGACGCATCCGTGCATTTTAGGGTATTTCCGATGGATTGAAATGTGCTGAAGCGAAGACCCGATAAGTTTATACCTGTAGAGCATAGGAGGATTGTGATGCGTTGCTGAAAATGAGGCCAGCTATCAGGATGGAGGAAGCGTCGCACGAGACCTGAAGATCGGTCACGCGCAGGACGCATAACGGGGATTTATAACTTGAGCGAAAGGCGGACCGCTCTTTTTTGACAAACAATCACAGGGACCTTGTAACTGCATTGCAGAAATGTAAACGCTTGGGGTAGATTTCAGACTGCTCGAGATAATGTCCATCTTTATGGACCAAGATGACTTGG…	ACAACACCTCCTGAAAAGGAGAGTTCAGAGTCCACACAAGATGTAGTGAAGAATGTTGGAAACCTGTAGCATTTGACATGCTTTGTAGGAAAAGCAAACGGATGTAAATGGCTACCGTTTCTAACATTCTTCAAAATATCCTCTTTTGTGTTTAACAGAAGAATGAAACTCATAAATATTTAGAAAGATTTGAGTAAATGAGGACAGAATTTTCATTTTTGAGTGAGCTGTCTCTTTAAAATAAATGCTACTGCTTAATGTGTTTGAACTAAAGTTCATGCTGGAGCTGAAAAAAAGGAAGCTATGTATTATTGTTGACTAGATTTCAAGCCCTAGTCCTCTAAACTTGAACACTCCTATAGGTTTTAATGCCTTCATAATGATGTGTTGCTAATATCT…	TTGTTATTTTTACAATTATTTGAAAGTTTATTGAAAAAACTATGA	ACAACACCTCCTGAAAAGGAGAGTTCAGAGTCCACACAAGATGTAGTGAAGAATGTTGGAAACCTGTAGCATTTGACATGCTTTGTAGGAAAAGCAAACGGATGTAAATGGCTACCGTTTCTAACATTCTTCAAAATATCCTCTTTTGTGTTTAACAGAAGAATGAAACTCATAAATATTTAGAAAGATTTGAGTAAATGAGGACAGAATTTTCATTTTTGAGTGAGCTGTCTCTTTAAAATAAATGCTACTGCTTAATGTGTTTGAACTAAAGTTCATGCTGGAGCTGAAAAAAAGGAAGCTATGTATTATTGTTGACTAGATTTCAAGCCCTAGTCCTCTAAACTTGAACACTCCTATAGGTTTTAATGCCTTCATAATGATGTGTTGCTAATATCT…	GAATGGATGGACAAAAATATAGATGTATATGTATTATTTTTATTAATGACATTAAATGACATGGACCAAAAAATAAA	High	Non-ATG
ENSDART00000101974	99	6.41752	103	18	29	7	11	0.21	0.11	ATG	774	872	ENSDARG00000032866	erh-201	chr20	33591045	33594249	-	3205	921	40.61	4	1383	ENSDARP00000092749	Standard	315	105	104	44.76	1	ATG	TAA	33594134	33591536	116	430	491	116	343	49	ACCGGAAGTGTGATCGTTTCTTGAACATTCCTGCTGTTTCCTTCGCTGCTAACAGTGAATAGCCGTCAGTGGTTACCCCAGCGTTCAACGCCACTTTTATACATCAGGACCAGATATGTCTCACACAATTCTGCTGGTGCAGCCCACCAAGAGACCAGAAGGCAGAACATATGCAGATTATGAGTCTGTCAACGAATGTATGGAAGGAGTGTGTAAGATGTATGAAGAGCATCTGAAGAGAATGAATCCCAACAGTCCCTCCATCACATATGACATAAGCCAGTTATTCGACTTTGTTGATGATCTTGCCGATCTCAGCTGTCTTGTGTACAGAGCGGACACACAAACCTACCAGCCTTACAACAAAGACTGGATCAAAGAAAAGATCTATGTGCTGTT…	AGACGGTGGAATTATTGAACTAGTCCCCAACTACGCTTCATCACAGGACAGACGTGGCTGAACTGAACAGTGAATTGATGCCAACTGGTTCAGATTTTGTTGAATGCATGTCCTTTGAGTTATGTCAAAAGCATAGAGTGAAAATATTTTGCATTTTAAATCACATTTTTGTAACTTCGGAGTTCGGGACTTGGGTTATTTATCGGGCTAGAGGGTAATATTGGGGAAAGAAAAGTTTTAGGATTTTTTTCGTTGTTGTTGCTCCCGATCCCTCCCAATTAATGATGTTTTATATTGTGGATTTATTTTTGATTTAGTAAAGTATAACATTTACACATTTCAGATGTTGTTGAGATGGTTCCGAGTTATTCTTATATCCCAACTTTTGTCCTCTGTGTT…	ATGTTGTTGAGATGGTTCCGAGTTATTCTTATATCCCAACTTTTGTCCTCTGTGTTGTTAAAGGTTTTGTTGGCCCTCTCTGATTTGTGCATCCAGTAG	AGACGGTGGAATTATTGAACTAGTCCCCAACTACGCTTCATCACAGGACAGACGTGGCTGAACTGAACAGTGAATTGATGCCAACTGGTTCAGATTTTGTTGAATGCATGTCCTTTGAGTTATGTCAAAAGCATAGAGTGAAAATATTTTGCATTTTAAATCACATTTTTGTAACTTCGGAGTTCGGGACTTGGGTTATTTATCGGGCTAGAGGGTAATATTGGGGAAAGAAAAGTTTTAGGATTTTTTTCGTTGTTGTTGCTCCCGATCCCTCCCAATTAATGATGTTTTATATTGTGGATTTATTTTTGATTTAGTAAAGTATAACATTTACACATTTCAG	TAAAAACTGGCAAACAATAAAATTCTTCTCAAAAAACGTGGAAATGTCA	High	ATG
ENSDART00000016211	36	6.39232	42	0	0	3	3	0.25	0.08	TTG	1704	1739	ENSDARG00000014994	tbp-201	chr13	24253719	24265553	-	11835	1774	45.15	8	7545	ENSDARP00000010211	Standard	909	303	302	51.05	0	ATG	TAA	24264914	24254386	199	1107	667	199	596	35	ACCGGAAGCGCATATTAAAGACGGCGGAAGTTGTTGTGAAGTCTCATGTTTTGCGCGCTCCCTGCGCTTCTGGAACTATTCAGCTCGTAGCCAACCGGTGGATCCTGCGAATTATCGTTTACGTCTTTTGGAGCCACTGAAGTTTTATAGGGAAGCCCTGAACCACTGCTCTGTTGTTTTGCTTCATAACCTGTCAGCATGGAGCAGAACAACAGCCTACCTCCTTTCGCTCAAGGTCTGGCATCTCCACAGGGAGCCATGACGCCTGGCCTGCCCATTTTCAGTCCTATGATGCCGTATGGGACGGGCCTCACACCGCAGCCTGTGCAGAACTCCAACAGCTTGTCCCTCCTGGAGGAGCAACAGAGGCAACAACAGCAGCAGCAGGCGGCCTCACAG…	TCTCTTCTGTTTTTGCTGGTCAGTTCCTCGCTGAGCCCATCGGTATGTCTGGGGTGACCTACGCAATCTCGTTTAATTTTGTAAGTCTGTAAATATGAAGGACATCTTTATCTCTGCTCAGAAAGTGAACAATTGAGGATAAGAAATGCTTTTATTTTACCTTTTAAGAATGTTTGTCACCTGCCATTTGGTTTTCAAAATACTGTTTTATCCATGTCTGAACATTTTAATGTTTGGGCTTCTTTTATGGTTTTATCATGTAAAAATGTTCATAATTTCATACTTTTACACATTCCTTTTATTAGCAGGTTTTATGTGATATTTCATTACTGATTGTCTGTGTTGAACGTCAGTGAGAGCCCATGTTGTGCAGTGCGAGAGATCTTTTGTTTGGAGAAG…	TTGGTCCATGTAACTAAATTTACTTTGCTACGTTGA	TCTCTTCTGTTTTTGCTGGTCAGTTCCTCGCTGAGCCCATCGGTATGTCTGGGGTGACCTACGCAATCTCGTTTAATTTTGTAAGTCTGTAAATATGAAGGACATCTTTATCTCTGCTCAGAAAGTGAACAATTGAGGATAAGAAATGCTTTTATTTTACCTTTTAAGAATGTTTGTCACCTGCCATTTGGTTTTCAAAATACTGTTTTATCCATGTCTGAACATTTTAATGTTTGGGCTTCTTTTATGGTTTTATCATGTAAAAATGTTCATAATTTCATACTTTTACACATTCCTTTTATTAGCAGGTTTTATGTGATATTTCATTACTGATTGTCTGTGTTGAACGTCAGTGAGAGCCCATGTTGTGCAGTGCGAGAGATCTTTTGTTTGGAGAAG…	ACGCAAATAAATGTGTTTGCCAAGTTCTGCCTATA	High	Non-ATG
ENSDART00000099024	60	6.39232	42	0	0	3	3	0.15	0.05	GTG	2887	2946	ENSDARG00000061024	rabggta-201	chr23	1693767	1717703	+	23937	2964	49.16	18	3613	ENSDARP00000089797	Standard	1743	581	580	54.96	2	ATG	TGA	1697463	1716534	84	1826	1138	84	1060	18	GTTTGAATTACAGCTCGGCATTTACGACATATCCAGCTCAGTCTGCATTCAAAGACCGAGATCTGTCCATCCGCTGGTGAATTATGCACGGCCGTGTGAAGGTGAAGACGACAGCGCAGCAGGAGGAGGAGAAGAGGAAGGAGAGAGAGAAGAAGCTGAAGGCCTTTGTGTGCGCGCGCGACTCTGTGCTGAAGAAGAGGAGCGCTGGAGAACATGACGAGGAGGCTCTTGATCTCACACAGCAGCTTCTGTCCTCAAACCCAGACTTCGCCACACTCTGGAACTACAGGAGAGAAGTGCTGCTGCATCTGGAGACGCTGCGAGAGAAGGATGAGGTGCAGAAGCTGTACGAGTCTGAACTGCACTTCATTGAGGCCTGTCTGAAAGTCAACCCCAAAT…	TATGTGTGTGTGTGTACTTGTTTTTATCTCCCAGTGGGGACTTAAACCTGAATGCACACAGACTTATGGGGACTTGTGTCACTGCGGGCACCAGAATTGATGGGTTAACATGCTTATAGATCAGACAGAATTAAGTATTTTAAATATGTAAAGGGGCAGATTGTTTGCTGTGAGGGTTGGTTTAGGGGTACAGTTGGAGGAGGGGAGGGAATATACAGTTTGTATAGTAGAAACATCATTACATCTATGAGAGTCCCCACTGGGATATAGGAGCCAGTCTGAGTGTGTGTGTGTCTGTACTGGTTTTGGTGGTTTACAAGAACAGACATTTGTAAAATGACATGAGTAAGGCCTACTGTAGGTATTACAGCATTGATGTGGTTTATGAGGACAGGCCTT…	GTGAAGATGCAGATATTCGGCTGTGCGTTTCTTGTATCGTATGAATCTCCATGCCAGTAA	TATGTGTGTGTGTGTACTTGTTTTTATCTCCCAGTGGGGACTTAAACCTGAATGCACACAGACTTATGGGGACTTGTGTCACTGCGGGCACCAGAATTGATGGGTTAACATGCTTATAGATCAGACAGAATTAAGTATTTTAAATATGTAAAGGGGCAGATTGTTTGCTGTGAGGGTTGGTTTAGGGGTACAGTTGGAGGAGGGGAGGGAATATACAGTTTGTATAGTAGAAACATCATTACATCTATGAGAGTCCCCACTGGGATATAGGAGCCAGTCTGAGTGTGTGTGTGTCTGTACTGGTTTTGGTGGTTTACAAGAACAGACATTTGTAAAATGACATGAGTAAGGCCTACTGTAGGTATTACAGCATTGATGTGGTTTATGAGGACAGGCCTT…	AGAAACTGTTTAATCTCC	High	Non-ATG
ENSDART00000126084	78	6.39232	42	0	0	3	3	0.12	0.04	GTG	1564	1641	ENSDARG00000089646	ctdspl3-201	chr11	5819947	5839031	+	19085	1679	44.73	11	4259	ENSDARP00000105921	Standard	1083	361	360	48.11	1	ATG	TAA	5820161	5838649	215	1297	382	215	266	38	GGGTTTATGTTCTGATTGGCTAAAGCTCGCTTACGTTTGATTCAGTTTAAACTGGGGTCAGGCTGTCAGGCTGTCTGGAAGTGAAAACGGCGAGATCAAACTGATGATTTAATTCATGGAGATTGATGCGATTCTTGTAATTTTACGGTTTCCCTGAGAGTTTGAAGTCTCCGTGTCTGTTTATCCGGTCTTTTTAAATCAGGATTAAAGGAAAATGAGGCTTCGCTCGAGAACTGTTTTAAACGAAAACACAACGACACCGATTCGCCGCCGCCGAGCCGCTCCGGAGACACCGAGCCGGGAGAACGAGCCGGTCCAGAACCAGGATGACCCAGAGGTTCTTCAAGACTGCTCAAATCTGGACCCTGATGATGTCCCAACAGCATCCAAACGTCCACG…	ACCCTGGATTAGGTGTAAATACATGTACAGCCATCCTAATAAATGCAGTAAAATTGCCCATCTACAAGCTAGCTAAGGCTAAATGTGTAGTATGGTGATTCACCCTGGTATAACCAAAGTGTTTGTTTGATAGGCGATAGTGTTAATGCTACCTTTATTCACCCTGGTGATCAGCTGGTGTTCTGACCCATTTTGAAGATCAGGACTAGAATCCTGCCTTTAATTTATTCAACTATGAGATATTGTACAGGTGCCACTGAAAGTGTGTGTTTTTTACACACTCAACTCTTGTTTTCAATGTGCGTTGCACTCAGAGCTCTAGTTTTAAAAGTCATTTAGGATGATTTTCGGTAACCAATAAATTTTTGTTTCACTGAAGTAA	GTGTTTTTTACACACTCAACTCTTGTTTTCAATGTGCGTTGCACTCAGAGCTCTAGTTTTAAAAGTCATTTAGGATGA	ACCCTGGATTAGGTGTAAATACATGTACAGCCATCCTAATAAATGCAGTAAAATTGCCCATCTACAAGCTAGCTAAGGCTAAATGTGTAGTATGGTGATTCACCCTGGTATAACCAAAGTGTTTGTTTGATAGGCGATAGTGTTAATGCTACCTTTATTCACCCTGGTGATCAGCTGGTGTTCTGACCCATTTTGAAGATCAGGACTAGAATCCTGCCTTTAATTTATTCAACTATGAGATATTGTACAGGTGCCACTGAAAGTGT	TTTTCGGTAACCAATAAATTTTTGTTTCACTGAAGTAA	High	Non-ATG
ENSDART00000157136	51	6.39232	42	0	0	3	3	0.18	0.06	TTG	1255	1305	ENSDARG00000038672	tcf7-207	chr21	45227301	45296307	+	69007	1327	58.4	10	42352	ENSDARP00000128252	Standard	1068	356	355	57.49	1	ATG	TAG	45227356	45296103	56	1123	204	56	131	22	GCGCGCCGAACGGGTACGAGCAGCACCGAAGAGACGTCTTGAGAAAGTTTGGATCATGCCGCAGCTGAACGGCGGAGGAGGCGACGACCTCGGCGCGAACGACGAGATGATCGCGTTTAAAGATGAAGGGGATCACGAGGAGAAGATCCGGGAGAGCGCGTTCACGGAGAGCGACCTGGCCGACCTCAAATCATCACTGGTCAGCGAGACCGAGATCAGCCAGAGCCCAGCCGTGATCAGAAGAGGACAGCAGGACGAGCAGAGAATCTACAGCGATAAACGAGAACATCTGGACGACGTGCCCAAACATCACGATGGAGGGATGTATAAAGCGCCGTACTCCGGATACCCGTTCCTGATGCTGCCGGAGCCGTATCTGCCCAACGGACCCGTCTCTCC…	ACTCCCCCCCTTCACCTGTCTATCACCTGACAAACCCCACCTCCCCCTCACGATGCCTAGCCTCCAGCCCCTCCTCCCCCGCCGGCAGTCCCCACCCACATGGCAAACGCCCCGCCCCTCCGGCCAGACTCTTGCTGGACTTCAGCAGAATTAAATCGGAGAGTGCGATTCGTCCACAGTGAGACTCCACCCCCTCCTCAAGCC	TTGCTGGACTTCAGCAGAATTAAATCGGAGAGTGCGATTCGTCCACAGTGA	ACTCCCCCCCTTCACCTGTCTATCACCTGACAAACCCCACCTCCCCCTCACGATGCCTAGCCTCCAGCCCCTCCTCCCCCGCCGGCAGTCCCCACCCACATGGCAAACGCCCCGCCCCTCCGGCCAGACTC	GACTCCACCCCCTCCTCAAGCC	High	Non-ATG
ENSDART00000162748	192	6.39232	42	0	0	8	8	0.12	0.04	TTG	1601	1792	ENSDARG00000102110	CABZ01080375.1-201	chrUn_KN150387v1	1051	13914	-	12864	4657	42	4	3637	ENSDARP00000130348	Standard	1419	473	472	48.98	2	ATG	TAG	13831	4206	84	1502	3155	84	98	2865	GCTGCACACAGTCTCCTGTGATGGTTGGGTTTAGGGGTGGGGTGGGGTGAGGGCAATATAATATACGGTTTGGACTGTATAAAATGAATGGAAACCTATGTAATGTCCCCACTTTTCACAAAAACAAACGTGTGTGTGTTTCAGGCACAGTGCAGATTCAGGAGAGGCAAAGGATTGTGGAGAAGAGTCGTGTGATTGAGCTGGACGTGCCTTGTAAAAGAGAGCTGGATGTTATAAATAAGGCCCAAAGACGAGATTTATTCGAGCAGCTCATGCAAACCAAAAGCCGGATGGAGAGCCGGGAGAAAGATCTGACCGCCGAGAACCAGAAGCTTAAAATCTCTCTTGAGCGAGAAGAAGCGTCTCTGTCGGCCCTTCAGGAGGAGCTGTTGGTCCTGC…	CATCTGCATGTTGACACGCATGAGTGAACCACGCGTCAGGCTTTGTGGCAAAAAAAACCCCTAAAACTATTTCCTGTTTGTAAATTTGCAGTCGCGCCTTGGAAGGGCCGGGGTCAAAGGTCAAGGCGTGGCGTCCCTGCCAGCGCCCACAGAGAAAGCAGCAGCATCAGCCTCGACCTCGACCTCACAGAGCCAAGAAATGGAGCCAGCACTCAGGACGAGACCCGAACCGACAGTTCGCAGATGTCAAAATAGAGCTGGGCCCGATGCCTTTCGATCCCAAATACTAGAATAAACATTTCTCTGCTTCTCAAACACCATCATCCGTAGTTTAGTTTTGCATTGGAGGAAGCTTCAAGTTCACTTTTCCCTGCGAATATTTGTAGTTTTTTGCACATG…	TTGGAAGGGCCGGGGTCAAAGGTCAAGGCGTGGCGTCCCTGCCAGCGCCCACAGAGAAAGCAGCAGCATCAGCCTCGACCTCGACCTCACAGAGCCAAGAAATGGAGCCAGCACTCAGGACGAGACCCGAACCGACAGTTCGCAGATGTCAAAATAGAGCTGGGCCCGATGCCTTTCGATCCCAAATACTAG	CATCTGCATGTTGACACGCATGAGTGAACCACGCGTCAGGCTTTGTGGCAAAAAAAACCCCTAAAACTATTTCCTGTTTGTAAATTTGCAGTCGCGCC	AATAAACATTTCTCTGCTTCTCAAACACCATCATCCGTAGTTTAGTTTTGCATTGGAGGAAGCTTCAAGTTCACTTTTCCCTGCGAATATTTGTAGTTTTTTGCACATGGAAATGTCCTAATGCTGGTTGACTGATTTCTTTCTGCACTTTTTCATGCAGATCTCATTTTTTATGTCATGCAATATTTAATTTGATGTTTCCCGGATTCTCTAAACTCGGATTCTCTAAACCAGGGGTGCTCAAACCTGCTCCTGGAGATCCTGCAGATTTCAGTTGCAACTCTGACCAAACACACCTGCCTGTAATAATCAAGTGCTGTTTGGGTTCTAATTGATTGGTTCAGGTGTGTATGATGAGGGTTGGAGCTGAACTCTGTAGGAACCCTGCTGAAAAATCCA…	High	Non-ATG
ENSDART00000109065	39	6.36651	45	2	0	4	5	0.31	0.13	TTG	1708	1746	ENSDARG00000076667	ccng1-201	chr14	21835143	21842968	+	7826	1941	40.96	6	2213	ENSDARP00000101848	Standard	900	300	299	47.33	1	ATG	TAA	21836594	21842099	173	1072	869	173	635	195	ACTGCCTGACGCCAAGGGTTGGGGTGTGCAGGGCAGAAGTAAAACTTGCTTTAAACTTACATACTGAGAACATTCTTCTTTTTTTTCCCACTTTTAATAGTTTCTTCTTTAATATTTTATTTAATAAACTCTTAAATATTTGTTTTAAAAAAAGTCATATAATCGCCAAAAGATGATTGACCAGGTGACCGAAACGGGGGCTTTGCCCTTTACAGTCCAGCTCAAATCTCTTCTAGACCAAGAGTCCAGATATCAGCCCAAACTCTGTGGACTCCGCGTCATCGAGTCCGCTCAGGATAATGGTCTGCGAATGACCGTCAAGCTGAGAGACTATCAAGTGAGAGAGCTTCTCTCCTTGACTCGATTCTTTGGCTTCTGTGCGGAGACGTTTTCCTTTGC…	GACTATTAGTGTTGAGTGCCCATAACTGAACAACATTCAGTCCTATGGGTGAATGGCTTGACTGTCATCACATTTTCTGCCTTCAGACTATGGTTTTATATAGTTTGTAAAGATGATGTTATGGGTACCTAACTCTAAATTCCTACTCACTTCCCCAGTCTTTATATTTTCACGTTAACACTTTTCCATAATTGTATTCATTTACATTGACATTGATTCTATCTTGATTACTAGTCAAAAGTGGTTTTCAGCAAGTTACTTATGGCTTCTACTGGTAAGGCTTGCTCATGTACAGTATGTTCATTTGGATCGGTGCAAAAAGCGCTGGTTGTTTGAAGCAATGAAGTATAGAACCGCCTAGGTCCTCAGTCCACTGTGTGGAAGAGGAGGGAGAAGGGT…	TTGTTTTTGGACATTTGGTTAATACTACAGTATCTATGA	GACTATTAGTGTTGAGTGCCCATAACTGAACAACATTCAGTCCTATGGGTGAATGGCTTGACTGTCATCACATTTTCTGCCTTCAGACTATGGTTTTATATAGTTTGTAAAGATGATGTTATGGGTACCTAACTCTAAATTCCTACTCACTTCCCCAGTCTTTATATTTTCACGTTAACACTTTTCCATAATTGTATTCATTTACATTGACATTGATTCTATCTTGATTACTAGTCAAAAGTGGTTTTCAGCAAGTTACTTATGGCTTCTACTGGTAAGGCTTGCTCATGTACAGTATGTTCATTTGGATCGGTGCAAAAAGCGCTGGTTGTTTGAAGCAATGAAGTATAGAACCGCCTAGGTCCTCAGTCCACTGTGTGGAAGAGGAGGGAGAAGGGT…	CCATTTGTTTTACGCCTGGTTTCAATAAAACTAACACAAAACAAAAAAAAAGAGTGACACAAATAAAACTGTTGAAATGGATTGTGTTATTTGAAATTGCTCCTTTTTGTTTTGGCTCTAATCTGGAATTTGAAAGCAGTTTTCTGCAAATTGATGTAGTTGAACCTTTCAATAAAACTTTATTGAAATGTAAAA	High	Non-ATG
ENSDART00000003834	84	6.35755	41	0	0	3	3	0.11	0.04	ATG	1501	1584	ENSDARG00000013705	ccm2-201	chr20	18876223	18895206	-	18984	1886	49.1	10	5888	ENSDARP00000022543	Standard	1368	456	455	52.63	0	ATG	TGA	18895167	18876702	40	1407	479	40	93	302	ATCTAATACAGCGAAAATGAAGAGCATTTGTACGTAGAGATGGAGGAGGATGTAAAGAAAGTCAAAAAGCCAGGTATCGTGTCTCCGTTCAAGCGGGTGTTTCTGAAAGGGGAGAAGGGTAGGGATAAGAAGGCTCTGGAGAAGTCCACTGAACGCAGGGCCCTCCACACCTTCTCTCTCTCTCTCCCAGACCACCGTATCGACCCAGATATTCTGCTCAATGACTACATCGAGAAGGAAGTTAAGTATCTGGGACAGCTGACCTCAGTTCCTGGATACCTGAATCCCTCCAGCCGCACTGAAGTTCTGCAGCTCATTGACAATGCCAGGAAGTCTCATCAGTTGGCTGGGCAGCTGACCTCAGAGCAGGATGCTGTTGTCAGTTTATCAGCGTACAAT…	TGCCACGGCTCTCGGTGAGCTTTTGCCAATCGCCACACACAGGCCATCGGTCCGTATTGCTGTCTGTTTGAATCTGACAATGCTGGAGTTTGGATGCTGTATGGATGCCACTTCCTGACCGTCAATTTTATTTTTGTTTGTCGTGCCATATTGTTGAGCGTTTTTAAAGAGCTGTGATGGAAGGATGTGTATTGCTGTGGACAGCAATCGTGTTCCTCTGGGATGTTTATTGGCAGTATCTGCTACCACTGAAGAGAAACCTTGTTGTTGGGTAGATGCGGCTCTTTCACACTGATCTGAGTTTGCTAGGTTCCCATTTAATAGCAAGTAGGGCTTGTGATATGTCGAAATAAAAATAGCAGTGTATACTTTCATCTATACTTTTCACTATCTAATAAA…	ATGCTGTATGGATGCCACTTCCTGACCGTCAATTTTATTTTTGTTTGTCGTGCCATATTGTTGAGCGTTTTTAAAGAGCTGTGA	TGCCACGGCTCTCGGTGAGCTTTTGCCAATCGCCACACACAGGCCATCGGTCCGTATTGCTGTCTGTTTGAATCTGACAATGCTGGAGTTTGG	TGGAAGGATGTGTATTGCTGTGGACAGCAATCGTGTTCCTCTGGGATGTTTATTGGCAGTATCTGCTACCACTGAAGAGAAACCTTGTTGTTGGGTAGATGCGGCTCTTTCACACTGATCTGAGTTTGCTAGGTTCCCATTTAATAGCAAGTAGGGCTTGTGATATGTCGAAATAAAAATAGCAGTGTATACTTTCATCTATACTTTTCACTATCTAATAAACATTTAAAGCCCTTTTACATAAGGATTATAACAATAATGTCAGATATGTTTTTAATATTGCTTTAAAGAGTCTACACTCA	High	ATG
ENSDART00000004626	42	6.35755	41	0	0	3	3	0.21	0.07	GTG	2500	2541	ENSDARG00000019951	sec62-201	chr2	37262925	37283446	+	20522	3005	44.29	8	11988	ENSDARP00000027503	Standard	1185	395	394	50.13	1	ATG	TAA	37262995	37281696	71	1255	1750	71	1244	464	GTGAATATCGCGAGAGTTCCCTCTTCACTCTGTTCGTGACCACGTCAAGGGAACCCAGAAGTTAGAAATCATGGCGGAGCGCAGGCGACACAAGAAGCGAATTCAGGAGGTCAGTGAACCTACAAAGGAGGAGAAGGCAGTGGCCAAATACCTGCGCTTTAACTGCCCCACCAAATCCACCAACATGATGGGACATCGAGTAGATTACTTTGTCGCCTCTAAAGCAGTCGACTGTCTGCTGGATTCAAAGTGGGCCAAAGCAAAAAAGGGCGAAGAAGCTTTGTTCACAACCAGAGAGTCGGTGGTGGACTATTGCAACAGGCTCTTAAAAAAACAGTTTTTCCACCGAGCCCTGAAAGTGATGAAGAAGAAGCCAGAGAAAGACGTCAAGAAAGAAAA…	AGCTTTTCCTCACGCCGCACACACATTCTCTCATTCTCCATGTGGACCTGCTGACGTACTTCTGCCATGTTCAGAAGAAGTTTCCCCATTTCCGTTCTGGCTGAGATCTTCTGGCTTAAAGCTTAGATGAGAGCAGGAAACAGCTCACGATGATGACTATGGAAATATCGCAAAGGCTGTTTTGGAAACGCTTCCCCTGCGCACACACACAATAAATGCAACAACACAAGTGTCCCTCACCTCATGTTTTTCTTGGCTTTATTTTGTGTGTTCGCATCGTCTGACGTCAAGCTTTGTTGTGTAAACGTGATCATACAGACTGGAACGGTGAGCTTTCGCATTGGTTGATCGTTCGCCACTCAATAGAGTCAATGTTTCTTGCTTTTGGATCATTTGGAC…	GTGAACGTCTCTCGTTCTTCTTCAAATGGTCTGAACCTTTAA	AGCTTTTCCTCACGCCGCACACACATTCTCTCATTCTCCATGTGGACCTGCTGACGTACTTCTGCCATGTTCAGAAGAAGTTTCCCCATTTCCGTTCTGGCTGAGATCTTCTGGCTTAAAGCTTAGATGAGAGCAGGAAACAGCTCACGATGATGACTATGGAAATATCGCAAAGGCTGTTTTGGAAACGCTTCCCCTGCGCACACACACAATAAATGCAACAACACAAGTGTCCCTCACCTCATGTTTTTCTTGGCTTTATTTTGTGTGTTCGCATCGTCTGACGTCAAGCTTTGTTGTGTAAACGTGATCATACAGACTGGAACGGTGAGCTTTCGCATTGGTTGATCGTTCGCCACTCAATAGAGTCAATGTTTCTTGCTTTTGGATCATTTGGAC…	CCACGTCTGTAAGTAGATGATCTCGTCGGTTCCTGTAGAAATGCTGTGTTTTGTCCTCCGTCGTTGACTTTGAAGACCTGGACTGACTGGGCTTGACACCATTCGTGGAACTAAAGACGTTTGTTTTTACTTTCTATGGATCTTCGCTCACTTTTGTTTTCTGTTTTATTGTCTTTATGAGAGATAAAGATGATGATTTATGTGCCAGATTTGTTTTTGTTTTTTTAATTGGCAGGTTATTTCATTCGTTACTGGCTCATGTAAAAACATGTAGTTGCAGCATTTATAAAAACAAAATGAAATCCCATTATTCTGTTGTTTTTATGTGGTCAGCATCTTCAACTAACTAATCGTCCGTATTTGGATCAGTGTTGAGGACTGTCGTTTTTGCAATATCTG…	High	Non-ATG
ENSDART00000016860	78	6.35755	41	0	0	3	3	0.12	0.04	TTG	2191	2268	ENSDARG00000032430	ppp2r1bb-201	chr15	21808948	21837107	+	28160	2927	47.25	15	7296	ENSDARP00000017693	Standard	1770	590	589	52.49	2	ATG	TGA	21809016	21836018	69	1838	1089	69	352	659	GCCCTTGAGTCGAGCGGAAATAGGGCAGCGCAGCTTCTTTTCGGCGAACAACATCATCCAGGTCTAAAATGGCAGGAGCAGAAGGAGACGATTCTCTTTATCCCATCGCGGTTCTAATCGACGAACTGAGGAACGAGGATGTTCAGTTGCGGTTGAACAGTATTAAGAAGTTGTCCACTATTGCCCTGGCACTGGGTGTGGAGAGAACACGCACTGAGCTCCTGCCTTTCCTCACTGACACCATATATGACGAGGATGAAGTTCTTCTTGCCTTGGCTGAGCAGCTCGGGAGCTTCACTGTGTTGGTTGGAGGCCCAGAGTTTGTGCACTGTCTCTTGCCTCCCCTGGAGAGTTTGGCCACAGTGGAGGAAACGGTCGTGCGGGACAAGGCCGTTGATT…	CTGACCTTCTATCGACATCCAGTGAAAAACTGACAACACAAAACCTGTTGCATTTCTATTTATTGTTCATTTTGAATGATTAAAAATCGTCTGTGTGTTCTTGTTTACTCTCCATGATATTGAATGATCAAAGGTTGGACTTTGGGTCAAGTTTTGCTTCTCAAAACACAGCTCAGCTCTGCATGCTTGTACAGTATAGCTCTTCTTAAACATTACCCCATGAGCCATTCCAGTGCGATCGTATCATAATCGGTACATGCCTGCTTCAGCATGCCATTTGCTTTTCTTAGACCAGAGCTCATCCTGCCAGTAGCAGATGGTGTGAAATGCCTGTTTATTTGCTTTAGTAGATTTGCTAGCATACAGCACATTGTTTACATGTGTTCCCTCTCTAGAGAG…	TTGCTAGCATACAGCACATTGTTTACATGTGTTCCCTCTCTAGAGAGGGGAAAAAAACTCTTGTGCTCACATGGTTAA	CTGACCTTCTATCGACATCCAGTGAAAAACTGACAACACAAAACCTGTTGCATTTCTATTTATTGTTCATTTTGAATGATTAAAAATCGTCTGTGTGTTCTTGTTTACTCTCCATGATATTGAATGATCAAAGGTTGGACTTTGGGTCAAGTTTTGCTTCTCAAAACACAGCTCAGCTCTGCATGCTTGTACAGTATAGCTCTTCTTAAACATTACCCCATGAGCCATTCCAGTGCGATCGTATCATAATCGGTACATGCCTGCTTCAGCATGCCATTTGCTTTTCTTAGACCAGAGCTCATCCTGCCAGTAGCAGATGGTGTGAAATGCCTGTTTATTTGCTTTAGTAGAT	ACCGCAGAATCCGGCGTGCGCACAGGGTAGATAGTGTTCTGAGCACATAGTTAGATTGGGGTCTCTTGAAATGTGCTTTATGCGGTGAAATCACCCCTTTTATCATAAGATTTTGCCATTTATGACGTATAATTGAATCTGTTGTGCTCGAACACATTAACATTACATAATTCATGCAGCTTTGTCTGCAATTTTGGTTCGTAATAGCTCAATTTATAGACCTTTGTGCCAATAAAATATCTAGTTTTTAACTTTTTCAAGTCAAAGGCATGTTAAAGGGATGGTTCACACAAAAATGAAATTGTCATCATTCACTTGCTCTAAATCTCCTTAAGTTCCTTCTCCTGAAGATATTTTGAAGAATGTAAGAAAGCAGCAGTCATTGACTTTCATTGAACC…	High	Non-ATG
ENSDART00000020582	33	6.35755	41	0	0	3	3	0.27	0.09	CTG	994	1026	ENSDARG00000004261	tmed9-201	chr14	26106535	26113813	-	7279	2010	39.85	5	3113	ENSDARP00000004205	Standard	672	224	223	45.24	0	ATG	TAA	26113708	26107768	106	777	1233	106	216	984	TTGGTGTTACGCTTTCCGCTTGTGATTGGACGATGGCCGACGATGGGTTACGTGGCATAGGAGTTTCTGCGCAGGCGCGGTGCGCTTTTCACCGGCAGTGTCAAGATGGTGGCAATCAGAATGCAGTTTACACTTTATTTTCTGGTGTTGTTAAACATTTACAACAGTTTGGTGTCTGCCTTGTATTTCCATATTGGAGAGACTGAAAAGAAATGCTTCATAGAAGAAATCCCCGACGAAACTATGATAATAGGTAACTACCGCACACAACTCTATGACAAGCAGAAAGAAGAGTATTTGCCTGCAACTCAAGGACTTGGGATGTTTGTGGAAGTAAAAGATCCTGATGAGAAGGTGATCTTGTCCCGCCAGTATGGATCTGAGGGCAGGTTTATCTTC…	AACTGTATTTGGATTGGTTTTTAACTTGTGATTATCAGTTGATACAGTACACACGCGATTTTGAAGATTGCCTGCTTCATGTGTGGTCAAGACTGCTGAAAACTCAACATGCTCTCGGTTCAGATCCCACCCTAAATTGCCCTGTATTGAGATACACTGTTCCTTTTGTGTAATGTGAATCTAGTTTTCCTGTAATGCAGTGCAGTTTGTTCTGAACTGTCCGCAGGTAATATGCACTCAACCAAGTAGTTTACTGGATTCAGAACGCAAAATCGCATAGTGGTTGCCTTACATTTTTATAGCCCCTTTACTTGTTACAGTAATATCTGACATTTGTTTCAGATCGATGAAGATTATATTGATGCTAAACTGGGTTGTGAGTGTGATGTTTCTCCCAAA…	CTGTCCGCAGGTAATATGCACTCAACCAAGTAG	AACTGTATTTGGATTGGTTTTTAACTTGTGATTATCAGTTGATACAGTACACACGCGATTTTGAAGATTGCCTGCTTCATGTGTGGTCAAGACTGCTGAAAACTCAACATGCTCTCGGTTCAGATCCCACCCTAAATTGCCCTGTATTGAGATACACTGTTCCTTTTGTGTAATGTGAATCTAGTTTTCCTGTAATGCAGTGCAGTTTGTTCTGAA	TTTACTGGATTCAGAACGCAAAATCGCATAGTGGTTGCCTTACATTTTTATAGCCCCTTTACTTGTTACAGTAATATCTGACATTTGTTTCAGATCGATGAAGATTATATTGATGCTAAACTGGGTTGTGAGTGTGATGTTTCTCCCAAATGACTTTAGTTTTTTTCCCTCAAACATTTTCAAGATAAACGTATCTGAGCTTATCCTGGTGGCAGGTGTAAATGTCTTCTGTTGTTTGGTAATGCAGTAATTAGTTTGCTATTTAAAGTTTTTCTCCGAGTGAATGTTTCTTGGTGTTTTCTTTTATTCTTTATTCAGTTGGTCCATGCTTTATCTTCTGTACCCCATTTTATTATATCTTTTCTAAGAATCATGATCACTCATTAGTATTAAGTCTTC…	High	Non-ATG
ENSDART00000061775	57	6.35755	41	0	0	4	4	0.21	0.07	ATG	1719	1775	ENSDARG00000042147	rbbp5-201	chr22	732278	746387	-	14110	1999	53.83	14	2720	ENSDARP00000061774	Standard	1539	513	512	57.76	0	ATG	TGA	746246	732597	142	1680	319	142	38	224	GTTTTGGGGTCCTTTATCGCAGCTCAGCGCCAGTCGCGCAGCGGTGTTTTACGGGAGTGTTTGGATATTCTGAATCTTCGCATATTTTCGGCTTTACATTTGTTTATTTCGGCGGTTTTCTGTGTTCGTGGAGCCGCAAGGATGAATCTGGAGTTGCTCGAGTCGTTCGGGCAGAATTATCCAGAGGAGGCTGATGGGACTCTGGACTGCATCAGTATGGCTCTGACCTGTACGTTTAACCGCTGGGGAACACTACTCGCTGTCGGCTGCAATGACGGACGCATCGTCATCTGGGACTTCCTGACCAGAGGAATCGCCAAAATCATCAGTGCACACATACACCCTGTGTGCTCGCTCAGCTGGAGTCGGGATGGTCATAAGCTGGTCAGCGCCTCCACT…	AGCTGAAGGCCATTGGCGCCCCCTGTTTGAGTGGATGAATGACTTTTTATGAACTCTATGGACTGGAATTGTTGTATAATTTCAGAAGGACTTAAACGCCGCAACCGATTGATTGGTTTCCACACATAGAGTGAGTGTTGGAAAGATCGAAGCATGTTTTTTTATTGTTTTATATCTAGAATAGATGGATCTGTCTCAGTCTACAAGCACTAGTTGGGTCATAGTCAGATATCTTATATTTGTTTTGTGTGCTTTTTTTCCTGTGAGCTCTCTTGACTGGTCTTTTGTTTATAAATATTAAACCAGCTTGTTTTTTTGA	ATGACTTTTTATGAACTCTATGGACTGGAATTGTTGTATAATTTCAGAAGGACTTAA	AGCTGAAGGCCATTGGCGCCCCCTGTTTGAGTGGATGA	ACGCCGCAACCGATTGATTGGTTTCCACACATAGAGTGAGTGTTGGAAAGATCGAAGCATGTTTTTTTATTGTTTTATATCTAGAATAGATGGATCTGTCTCAGTCTACAAGCACTAGTTGGGTCATAGTCAGATATCTTATATTTGTTTTGTGTGCTTTTTTTCCTGTGAGCTCTCTTGACTGGTCTTTTGTTTATAAATATTAAACCAGCTTGTTTTTTTGA	High	ATG
ENSDART00000128433	33	6.35755	41	0	0	3	3	0.27	0.09	GTG	1533	1565	ENSDARG00000037846	hm13-201	chr23	467630	480591	-	12962	1953	47	12	3431	ENSDARP00000109113	Standard	1101	367	366	50.95	0	ATG	TAA	480429	468320	163	1263	690	163	269	388	ACCCGCCAGAAGAAGAGGAAGAACACTCACCGGGCTGATTTTAGGAAACGTGGCCTTAACAGCGATCGGTTCCCCCTCAATGAGCAGCGCACTCAGTGACACTCTAATTAAACCGCTTGTATCTAACGTTAAGCCTATCCCGGTAACCGAGCGCGCTGAAACATGGCGGATGTGGAGCAGACCGCGCCGGCGCCCGACGGCTCAAGTAATGGGTCGGATTTGGTAAACGGGACTGCGGGCCGGTTCGTGTCCAGCGCTGAGGGTACGGCTCTGGCGTACGGCAGCCTGCTGCTCATGGCCCTGCTGCCCATCTTCTTCGGGGCGCTCAGGTCTGTGGGATGCTCCAAATCCAAGGGATCTTCTGATATGCCCGAGACCATCACCAGCAGAGATGCAGCT…	AAGCCCCAAATCAGCCCTCATTCATGTTTTGCATTTGTCATAGTGATGTGGTCGCGCACAGACTCCTCTCCGTCTGCTCATGGCGGTGACGTTGTGTATTTCTGAACTTCTTTTAACGCCGCGCAACAGCTTTCTCAGTGCCTCTGTAATGAAATCCCCCTGTTCCTTTATTCACCTCAGCATTTGGAAACATTGGTTATATTCACTTCCAAAGTTATATCTGTTAGAATTATGAAGTATTTGGTTGGTAGACGTAAGACTTTCCGCATGTGATTCGATATTCAGATATCATCCGAATCTAAGGTCCGGCACCTACTCCATGTACTCCTATTTTGTTTGTTTTTATTGTAGGATCTCATGAGGGATTCGGTTTCTAGCTGTCTGTTTTATTTAATAAGA…	GTGATTCGATATTCAGATATCATCCGAATCTAA	AAGCCCCAAATCAGCCCTCATTCATGTTTTGCATTTGTCATAGTGATGTGGTCGCGCACAGACTCCTCTCCGTCTGCTCATGGCGGTGACGTTGTGTATTTCTGAACTTCTTTTAACGCCGCGCAACAGCTTTCTCAGTGCCTCTGTAATGAAATCCCCCTGTTCCTTTATTCACCTCAGCATTTGGAAACATTGGTTATATTCACTTCCAAAGTTATATCTGTTAGAATTATGAAGTATTTGGTTGGTAGACGTAAGACTTTCCGCAT	GGTCCGGCACCTACTCCATGTACTCCTATTTTGTTTGTTTTTATTGTAGGATCTCATGAGGGATTCGGTTTCTAGCTGTCTGTTTTATTTAATAAGACAAAGGCATTCTGGATTACATGTGTTGTTTTATTTTATGCAAACTGTGGGACCAATAAGAAAGAGACTGTTTGTTTTTCTCCCCCTGACGGAAGTTAAAGGATGAACTTGAGTAGTGCCATATTGTTTCTTGCTCATATTTAATGCACCTCATGCTCGCCATGGTTTGACCGTCTCTTCTTGTGTAACGCTTTTCTCAGTGTAAATGTTTGAGCTTATATGAGGAGCACTGTTTTGATTTTGTCTTTTATTTGCATTAAATGTGTGGTGTTTACCAATCTGGAAAAACACA	High	Non-ATG
ENSDART00000106636	63	6.34118	57	7	3	6	9	0.29	0.14	GTG	607	669	ENSDARG00000059360	srsf3b-201	chr22	575530	583903	-	8374	1002	49.8	6	2361	ENSDARP00000097414	Standard	495	165	164	58.59	0	ATG	TGA	581954	575938	100	594	408	100	12	333	TACGTCCGCGTTTCCGCGCTGCGCCATTTCGGAGCAGACCCGTGCCAGGAATCAAACACACACACACGGCCAGAAATACGCGATAATTACGATTGAACCATGCATCGCGACTGCCCCCTGGACTGCAAGGTTTACGTTGGGAATCTGGGGAATAATGGGAATAAGTCTGAGCTGGAGAGGGCGTTTGGCTACTACGGACCTCTGAGGAGCGTCTGGGTGGCCAGAAACCCTCCTGGTTTTGCGTTTGTTGAGTTTGAAGACCCTCGTGATGCCACAGACGCCGTCAGAGAGCTGGACGGGCGGACCCTCTGTGGTTGCCGAGTGAGGGTTGAATTGTCCAATGGCGAGAAGCGGACTCGTAGCCGGGGTCCACCTCCTTCTTGGAACCGCCGCCCACGG…	GCGTCGATGTTTGTGACTGAAACCTTGATCAAACATGTTGGAGAACTTTGGAGAGACAGTTTATTGCCCGTGTAAATTTTGTTTTTTTATTATCTTTATTTTAGCAGTTCTTTCACCTTCAGTAGCTGCGGTTATGAGTGTTTTATGTGATGGCATCTCACCTTTTTTTAAGACTCGTTTTATTTGTATTTCTGATGACGATTGTGATTGGTCCTGCTGCACTGCGCGCGAGTGTTTGGTTTATTTGTGCGATCAGAAGCAAAGCGATGGAATGGCAACATCATGGCAGTAGCGCGAGGAATCAAGGACGGCTTTCGTTCTTATGTTTATTTTATTTCCCTTGTAGTGTTTGTAAGGTTTATATTGTGGATCTGAAATAAAACCCATTAAAAAATCCTT…	GTGACTGAAACCTTGATCAAACATGTTGGAGAACTTTGGAGAGACAGTTTATTGCCCGTGTAA	GCGTCGATGTTT	ATTTTGTTTTTTTATTATCTTTATTTTAGCAGTTCTTTCACCTTCAGTAGCTGCGGTTATGAGTGTTTTATGTGATGGCATCTCACCTTTTTTTAAGACTCGTTTTATTTGTATTTCTGATGACGATTGTGATTGGTCCTGCTGCACTGCGCGCGAGTGTTTGGTTTATTTGTGCGATCAGAAGCAAAGCGATGGAATGGCAACATCATGGCAGTAGCGCGAGGAATCAAGGACGGCTTTCGTTCTTATGTTTATTTTATTTCCCTTGTAGTGTTTGTAAGGTTTATATTGTGGATCTGAAATAAAACCCATTAAAAAATCCTTCATCTTTAC	High	Non-ATG
ENSDART00000108950	60	6.3375	62	11	3	4	6	0.2	0.1	CTG	3680	3739	ENSDARG00000078935	ttll4-201	chr9	14141272	14172167	-	30896	3887	48.19	19	6522	ENSDARP00000103885	Standard	3213	1071	1070	49.11	2	ATG	TGA	14166046	14141776	171	3383	504	171	296	148	GTCAGACACAGTAGACAGGCAGCGGCGCAGGCAGCAGCAGCACGAGGGAAAACGGCACGAGGCGCGAGACATTACCCTGTCATCCCGAGCCGCCTTGGCCCTTCTACCCTTTGCTTCTTCACTTATGTGTGTGCCTGAGCCCATGCCAGGGGGGTGTGAGATGGCAATTGATGGCCTCCAGTGGAGCTGAAGACGTAAGGAATGGGGCATCCTGGCCAGCCCTCATAGTCCAAGCCAAGTCTGCTGTAGTTCATTCGCCCAATGCACGAGGCGGCTTCATCGCTGAAAGAAAGAGATCGCAGGGCAGCTCGAGTGATTCAGTGCCTCACCCCAATGTGAGAGTGCTGTACGATCAGCCCTACTGTATCTCAGGGACCCCCACACAACGTGCCTATCCAC…	CCTCGACCCAGATAAACCTAGACATTCAGAGCTTCCAAGGCGTGTGTATTCATGCCACATCTCAAGAGTTGAGCATTTCTGCCTTCAAGACCAGAAAGCAGATCTAACAGATTAACTGGCCAGATGAATGGGCGTTAAAACCCATATTTTGAACAAGGATTTTGTTGCCAGACCACACTGCGGTGTGTATTCACAGCACATGTGGGTGGTAGAAGTTCTATTTGCTTCCTGTTTGGGGTTTCAATTGTGTTATGCTATGAGCCTATTGATACTTCTGCTTTGTTTACATCACATGTCTGTGTACAGTACAGGCATCTGTTGGGCTGATTATTTTTAACGTGTGGAATGAAATGTAAAGTTTGCAAAAAAATCAATATTGTAAAAAAAAAAAAAAGAAAA…	CTGTGTACAGTACAGGCATCTGTTGGGCTGATTATTTTTAACGTGTGGAATGAAATGTAA	CCTCGACCCAGATAAACCTAGACATTCAGAGCTTCCAAGGCGTGTGTATTCATGCCACATCTCAAGAGTTGAGCATTTCTGCCTTCAAGACCAGAAAGCAGATCTAACAGATTAACTGGCCAGATGAATGGGCGTTAAAACCCATATTTTGAACAAGGATTTTGTTGCCAGACCACACTGCGGTGTGTATTCACAGCACATGTGGGTGGTAGAAGTTCTATTTGCTTCCTGTTTGGGGTTTCAATTGTGTTATGCTATGAGCCTATTGATACTTCTGCTTTGTTTACATCACATGT	AGTTTGCAAAAAAATCAATATTGTAAAAAAAAAAAAAAGAAAATAAAAAGTCACTGTCTCATGTCTGTTAATGACATCTGCATGCCCTTCTCCATGGAGACAACATGCTCAGGTTCAAGTTTTTAAATTAAAGTTGTTGTTTGAAATA	High	Non-ATG
ENSDART00000131616	63	6.32444	42	1	0	3	4	0.14	0.06	ATG	1256	1318	ENSDARG00000011553	atp5f1-202	chr8	25310354	25319570	-	9217	2256	42.77	8	2144	ENSDARP00000122284	Standard	759	253	252	51.78	2	ATG	TAA	25316953	25311378	474	1232	1024	474	23	938	TGGAGAATGTGCTAACCGTTGTTATGGTTATTTTTACTGAGAGAAAGCGTAAGCTGTCAATATTTGTTTACACTTGACGATACAACGCAGTTCCTTTATTAGAAATAGATAAGGAGAAGGCAAAAGTAAAGTGTATATACCCGGGAGAAACTTAATACGACACGGTGACTCAGTGGCCTCACAGGAAGAGTGTTTCGAGTCCCGGCTGGACCAATTGCTATTTCTGTAGTGGAGTTTGTATGTTTTACGTTACCCATGCTGGCGTGGGTTTCCTCCGGGTTCTTCGGTTTCCCCCACAGTTTAAAGACATGCAGTGCGCTGTGGACTTAAGAGTCTCCCGGATGTGGCAGACGCTGGTTCCAAAACATCTCGCGATAGAAGCGCTGAGAGTTTCTCATC…	ATCTGTGTCAGTTTTCATCCTAAATGAACCTTTTCCTCGTCAACACGCCAGACTGGCAGTGTCGTCAAAAATGTACATACCCGTAATAAATAAAAGATTTGGTTATTCACTAAATGTGCTTCCTGTTTGTCTTTAACATTTTGAAGATGTCCAGCTCTCTGTCTTGCAGTTTTATGTAGCTAAGAGGTGTCATTTAGATGAGTTTAATGACTAAACAAATTAAGCCCCAAAATGTGTCATTTCAGGTCTTTTAGATAGCAAAGCGTCAAACTGTGTGGCATTTGTGACGCTTCACATTCAGTACATGCCAACCTTTTTCTTTTAAAATCCATCCTGTTTGGTTTATGATTTTTATCTACTACAGCAACAAGCTTTCGATATGATGTAAGTGTTGAAATG…	ATGAACCTTTTCCTCGTCAACACGCCAGACTGGCAGTGTCGTCAAAAATGTACATACCCGTAA	ATCTGTGTCAGTTTTCATCCTAA	TAAATAAAAGATTTGGTTATTCACTAAATGTGCTTCCTGTTTGTCTTTAACATTTTGAAGATGTCCAGCTCTCTGTCTTGCAGTTTTATGTAGCTAAGAGGTGTCATTTAGATGAGTTTAATGACTAAACAAATTAAGCCCCAAAATGTGTCATTTCAGGTCTTTTAGATAGCAAAGCGTCAAACTGTGTGGCATTTGTGACGCTTCACATTCAGTACATGCCAACCTTTTTCTTTTAAAATCCATCCTGTTTGGTTTATGATTTTTATCTACTACAGCAACAAGCTTTCGATATGATGTAAGTGTTGAAATGCATTTTGGATCATAGCATGCCACTTTGTTGTAGACGTCAGAGCTGTCTAATAATGACCATACCTTTGAACTCAAGAATATAAATGG…	High	ATG
ENSDART00000105726	102	6.32411	202	60	183	12	37	0.35	0.36	TTG	1166	1267	ENSDARG00000092553	slc25a5-201	chr14	32541311	32543824	-	2514	1335	49.51	4	1015	ENSDARP00000096504	Standard	897	299	298	52.51	1	ATG	TAA	32543688	32541613	137	1033	302	137	132	68	CTCGCGAGACGAACCTTTTAAAAACGTCGTCTCAACTTTTCAATCGGCCATTTCGAATCAGCCGGCATTCCACGCTAGTCCTGCGGCAGAGCGGGATTGACCTCTTCAAGCGACACCTCTCCAAGAACATCCAACAATGAGTGAGACCGCCATCTCCTTCGCCAAGGACTTCTTGGCCGGTGGTATTGCCGCTGCCATCTCTAAAACCGCCGTGGCCCCCATTGAGAGAGTCAAACTGCTGCTTCAGGTGCAACATGCTAGCAAACAGATTACAGCAGATAAGCAGTACAAGGGCATTATGGACTGCGTGGTGCGTATCCCCAAGGAGCAGGGCTTCCTGTCGTTCTGGAGAGGAAACTTGGCCAACGTCATCAGATACTTCCCCACACAGGCCCTCAA…	ATGTTTTCCTGTCCACCATTCAATGTGAGATGTTTAACTGTAACATATCTTGTACATTTGGAAGGACTCTCAAATTCCGCCTTATTTATAGGGACCAACTAGTATGTCAGTACTAGTTGTACTGGGGGAAATTTGTTTTGCGGTTTTTCTTTTGCCCCGTTCATCTCTCCTTTTTGTTCCCCTCACCGTACTGTCATTCCCAGAAAGAAAGAACAAAAGAATGCCAGGTACTAAAATCTACCTGTTTTCCAGCCGGTCTGTTTTTAGTCTTCATCAATAAAGACCCACTGAATGAACCTACA	TTGTTTTGCGGTTTTTCTTTTGCCCCGTTCATCTCTCCTTTTTGTTCCCCTCACCGTACTGTCATTCCCAGAAAGAAAGAACAAAAGAATGCCAGGTACTAA	ATGTTTTCCTGTCCACCATTCAATGTGAGATGTTTAACTGTAACATATCTTGTACATTTGGAAGGACTCTCAAATTCCGCCTTATTTATAGGGACCAACTAGTATGTCAGTACTAGTTGTACTGGGGGAAAT	AATCTACCTGTTTTCCAGCCGGTCTGTTTTTAGTCTTCATCAATAAAGACCCACTGAATGAACCTACA	High	Non-ATG
ENSDART00000061299	78	6.32193	40	0	0	3	3	0.12	0.04	GTG	2058	2135	ENSDARG00000041830	tsn-201	chr9	23118806	23128641	+	9836	2359	40.86	6	5254	ENSDARP00000061298	Standard	684	228	227	49.42	2	ATG	TAG	23119039	23127199	234	917	1442	234	1140	224	TGTTAACCAACCTGCCAGAAGAGAAACGATATTTACGTCATCACTGCGCGTCAAGCTGAAGAAGGACAGATGTGGATGTGCACGCTGATGACTCCAGTTATTATACCTGCAGGCTGTTTGCATCGAGAGCACAATTAATAAGCAGTCTCGGTTTACAGTGTTTGCATCATCCGTAGATTGGACATTGGGATTAGCTCGACACGGCAAACAGCACAAGCTAACAGCGTTTGAAGATGTCTGTAACGGAGATGTTTAGTTATATTCAGGGCTTTCTGAGTGCCGATCAAGATATTCGAGAGGACATAAGAAAGGTTGTCCAAGGTCTGGAGCAAACAGCCAGAGAGATCCTTACTGTCCTTCAAAGTGTCCATCAGCCAACTGGCTTCAAAGACATTCCAA…	AGTTGTTGTGGGAATGCAGGAGGCCCTGGCTGCGATTCGCCACATCTGAAGAAGAGTGCTTGAACCTGATGGCGGGCAGGTGGACAGTTGAAGAAGGGGAGGGAACGGAGGTCCTCAGACGGTGTCTTTTAAACCACCTGCTTACCTTGACAGAGAACAGGTTTCAATGGGAAGATGTTTTCTTTCTCACTTCTGTTGAGAGATGCTTTTGTACAGGTGCGTTCTGTTTGCCTGTTCTGTTTGATTGGATGTTTTTATACTCTTATTGATATTTTTGTCTCAGCCACGTGTATTTCAAACCATTTTATAGTCAAGCAACATGAAGAAATTTGGGAAATGTTGGGGGAAACAGAGGTTCTGTGCTTGTTTTGTTCATTTCAGTCTAGAAGGACATCAAGA…	GTGTTCTGTCAGTGCATTGCCTTTTTATTGCAGATCTTGTCTCTTTTGTATGTGCATGTTTCATCTGATCTTCAGTGA	AGTTGTTGTGGGAATGCAGGAGGCCCTGGCTGCGATTCGCCACATCTGAAGAAGAGTGCTTGAACCTGATGGCGGGCAGGTGGACAGTTGAAGAAGGGGAGGGAACGGAGGTCCTCAGACGGTGTCTTTTAAACCACCTGCTTACCTTGACAGAGAACAGGTTTCAATGGGAAGATGTTTTCTTTCTCACTTCTGTTGAGAGATGCTTTTGTACAGGTGCGTTCTGTTTGCCTGTTCTGTTTGATTGGATGTTTTTATACTCTTATTGATATTTTTGTCTCAGCCACGTGTATTTCAAACCATTTTATAGTCAAGCAACATGAAGAAATTTGGGAAATGTTGGGGGAAACAGAGGTTCTGTGCTTGTTTTGTTCATTTCAGTCTAGAAGGACATCAAGA…	TGTTGGGGGGCTTTTACTTTTATTTTCTTAGTATTTGTAAGCAATAATGCTTTGTTTCTCCCCAAAGAAAGACTTCTGTCTGACAGTATTTGCATTTGAAATGCCTGTTCATGTGGTGATTCAACATTTGACTTTGCTTTTCAATAGGAAATCATGTTTTTCTTGTTCAGTAGTGTTATATAATAAAGATTATCGTTGCAAACGATGTTCTCAGAAAACACAGA	High	Non-ATG
ENSDART00000110097	36	6.32193	40	0	0	2	2	0.17	0.06	GTG	645	680	ENSDARG00000073787	si:ch73-303b9.1-201	chr11	1520638	1524121	-	3484	1364	44.72	2	2120	ENSDARP00000097500	Standard	609	203	202	55.5	2	ATG	TGA	1524107	1521379	15	623	741	15	21	684	TCCACACTTTCCTAATGGACGCAGGACGGGACAGACCTGAGCTGGCCAGAAGCTATGAGGGCCCGTCGTGGTCTGACTTTGACCGAGGTTTTTGCACAGACCAGAGTCTCTCCATTTCCACAGCTTCCTCCGACGGGCTCCTGAAGCCAAACAAAGGCATCGTTCTGGAGTATTCCGAGCCCAATCCTGCAGTCCCTCCATCATTAAACTTCTCCACGGGTCTCCTATCTCCACTTGTGGCCCTCAGTAAAGCTCTTTCTCCAGGAAACGTGCTGAACGCTGCGCTGAAGAGCCCGGTGGAAGGTAAATCCTCCACGCCCTATGAGAGAATGCGCTTCCAGAAACCAGTCCTGGGGAACTCGCTGGACCTCTCCTGTGTGGATCTGACTGCCTCGCACC…	TGGATGTGCTGTTTTATGTGTGTGTTTAATGCAACACTTTCAGTGAAGAATTTATAATGTTCTTTTTAAAGGGATAGTTCACCCAAAAATGAACATTTCTCAGCATTTACTCCCTCAAGCGCCTTCTGTCGAACACAAAACAAGATGTTCTGAAAAATATTGGCAAACACATTAGGAAACACAACAAATACACTATGGAGATCAATTGCTGTTTTCCAGTATATCCTTCTATGGCAGGGGTGTCAAACTCAATTCCTGGAGGGCTGCGGCCCTGCACAGTTTAATTCCAACCCTGCTTCAACACACTTACCTGTAGGTTTCAAACAAGCCTGAAGGACTCAATTAGTTTGATCATCTGTGTTTTAATTAGGGTTGGAACTAAACTGTGCAGAGCTGCGG…	GTGTTTAATGCAACACTTTCAGTGAAGAATTTATAA	TGGATGTGCTGTTTTATGTGT	TGTTCTTTTTAAAGGGATAGTTCACCCAAAAATGAACATTTCTCAGCATTTACTCCCTCAAGCGCCTTCTGTCGAACACAAAACAAGATGTTCTGAAAAATATTGGCAAACACATTAGGAAACACAACAAATACACTATGGAGATCAATTGCTGTTTTCCAGTATATCCTTCTATGGCAGGGGTGTCAAACTCAATTCCTGGAGGGCTGCGGCCCTGCACAGTTTAATTCCAACCCTGCTTCAACACACTTACCTGTAGGTTTCAAACAAGCCTGAAGGACTCAATTAGTTTGATCATCTGTGTTTTAATTAGGGTTGGAACTAAACTGTGCAGAGCTGCGGCCCTCCAGGAATTGAGTTTGACATCCCTGTTCTATGGTATTAAATAGAAAACAAGAT…	High	Non-ATG
ENSDART00000110507	42	6.32193	40	0	0	3	3	0.21	0.07	TTG	3626	3667	ENSDARG00000015998	wdhd1-202	chr17	15141832	15181464	-	39633	3849	48.87	26	4256	ENSDARP00000099718	Standard	3345	1115	1114	50.97	2	ATG	TAG	15178446	15142238	99	3443	406	99	182	182	AGCGCGGGAGATGTGAGCGAGAGGGCGAAGAGTGCTGAGAATTACCGCCAAACTAAAGCTACACTCTCTCTGTATCTGATTGTCCTCCTGAGAGCATCATGCCTTGTGAAAGGAAGCCCATGCGTTATGGTCACTCTGAAGGCCACACTGATGTCTGCTTTGATGACCAGGGAAAATGTATTGTGACCTGTGGGAGTGATGGGGATGTCCGCATATGGGAAAGTCTGGATGACGACGACCCCAAGTCCATAAATGTCGGGGAAAAGGTCTATTCTGTAGCCTTGAAGAATGGAAAGCTGGTAACGGCGGTTTCCAACAACACGGTTCAGATTCACACTTTCCCTGATGGAGAGCCAGACGGCATTCTCACTCGATTCACCACCAACGCAAACCACGTCA…	TACTTAGTTTAACGCTTGTACATTTTTACATCTTATTTTAATATTGATTGTGGAGTTAAAAAGAAAACTTTTAAAAGTTTTTGCATATTTACTGTAATTCTGCCTACGTATTCTGTTAAATAAACTAGCTGCTCATTCATAATCCACTCATTCTGTGTAAATTTTCTCGAGTTTGAGCTCTTTTGAAAGCAGTTCCTGTCTCGCTTCATTTGCATTTGAAATGAGGCAAGAGGCCCTTTGTTAAACAATTTTCAATACAGCAGAATGGTTGAAAACCAGATCCCATTTCTGAACCCAGTAGTCTCTTTTCCTTTGTATTTTTTTGGGATGAATTGTACATATGTTTTTGTGAAGTTTTGTACAAATGATCATAATAAAATATTAAAAATATCAAATTGG…	TTGAAAGCAGTTCCTGTCTCGCTTCATTTGCATTTGAAATGA	TACTTAGTTTAACGCTTGTACATTTTTACATCTTATTTTAATATTGATTGTGGAGTTAAAAAGAAAACTTTTAAAAGTTTTTGCATATTTACTGTAATTCTGCCTACGTATTCTGTTAAATAAACTAGCTGCTCATTCATAATCCACTCATTCTGTGTAAATTTTCTCGAGTTTGAGCTCTT	GGCAAGAGGCCCTTTGTTAAACAATTTTCAATACAGCAGAATGGTTGAAAACCAGATCCCATTTCTGAACCCAGTAGTCTCTTTTCCTTTGTATTTTTTTGGGATGAATTGTACATATGTTTTTGTGAAGTTTTGTACAAATGATCATAATAAAATATTAAAAATATCAAATTGGAGCTGTG	High	Non-ATG
ENSDART00000163991	72	6.32025	66	20	0	5	7	0.21	0.1	CTG	1745	1816	ENSDARG00000098622	ccne1-201	chr7	45747414	45757513	+	10100	2372	45.11	12	2148	ENSDARP00000141259	Standard	1233	411	410	47.12	1	ATG	TGA	45748370	45756855	482	1714	658	482	30	556	TCAACACCGCCCCCGCAAGACGTCATCAAACACACGCCTCATTTTGCCGGCAAAATCTTCATGTTTCTAAACTTTGTTTTATTGGCCACTTAATGTCTGATGTACAACGCTGATATTTTGCACGCTCGTTGCGCGCTGTTGTCAGTCCTTCGGCGTTTTTAATCGCGGTGCTTCGTTGTCATTCTAGGAGAGCGGGGATTTTAAATGACCCGCGTTGACGGCCCCTTTTAACGACTGCTGGCGGGTTATAAGACAAGGCGCAAAAATACTGGCGCCAGCGCAGAACGAGCGGACTGCGGAACACATCACATCCCGGCCATATGCTGCCTGCTTACAGACTACTGGAGGAGTTTTACCAAATAATGCCTCGTGTAACATCATACTAACTTTTGCAGTCGA…	CTTCCTTCATGTATGGAATAGGACGCAGTGCTGACTGATGAATTCAGCTCCGATTTAACAAATCAGTGGCATTACAGGATGCATTCACAAGCATTGGCATAAGACTCGAGACCAAAAATGTGTTTTTTTTTTTTTTTTTTTTTTTACATTTTGTTTCCCCCCTCATCTCTTTCGCTCTATGCGACTTGAGAAAAGGAAATACTTTTAATGGTCCAAATGTATGGTATTTTAATCTTTTTTAAATTTTCAAACATAGACTACCTGCCAAAATATCAGAGCTGTTATGGCTCTGATTGCTGCTAAAAAAGGGTGGGTCTGGAGCAGATGGAAAGATGACCATAGAGATCCCCCCCGACACAAACACGGGCATGACTCTCTGTGGCTCAGGTTGCCATTTGG…	CTGACTGATGAATTCAGCTCCGATTTAACAAATCAGTGGCATTACAGGATGCATTCACAAGCATTGGCATAA	CTTCCTTCATGTATGGAATAGGACGCAGTG	GACTCGAGACCAAAAATGTGTTTTTTTTTTTTTTTTTTTTTTTACATTTTGTTTCCCCCCTCATCTCTTTCGCTCTATGCGACTTGAGAAAAGGAAATACTTTTAATGGTCCAAATGTATGGTATTTTAATCTTTTTTAAATTTTCAAACATAGACTACCTGCCAAAATATCAGAGCTGTTATGGCTCTGATTGCTGCTAAAAAAGGGTGGGTCTGGAGCAGATGGAAAGATGACCATAGAGATCCCCCCCGACACAAACACGGGCATGACTCTCTGTGGCTCAGGTTGCCATTTGGACCAGCAAAATCCTGACAGGTTGTCATGGGGACTCGAGTCTCCACTGCCAGAATAGACCAGAGAAATCACCAGCTTCAGAAGCTAGGTCTCAGATTTTTATA…	High	Non-ATG
ENSDART00000083710	51	6.30655	131	20	106	2	7	0.12	0.14	ATG	2863	2913	ENSDARG00000059866	cactin-201	chr2	49874566	49892869	-	18304	3139	51.07	10	4204	ENSDARP00000078145	Standard	2508	836	835	54.9	0	ATG	TGA	49892869	49875197	1	2508	631	1	354	226	ATGGGATCGAAAAAGCATCGTAGGAGCCGATCGCGGTCCCGCTCTCGAGAAAGAGCCCGTGTTGTTAGACATGATCGCTCGCCCGGGGACAGACACAGTCGCAACCGCTCTCCGGTGAAAAGTTCCCGCAGGCGAGCGCGGTCCGACAGCGGCGGCTCCAGGAGCAGCGGGGGCTCCGCGGGCCCCAGCCGACAGAGAGGCAGAGAGTCCGGCCACTCCAGCGACTCTGACCGCCAGCACAGAAACACACACGGAAGAAACAGAGACAGCTCTTCAGATGACGACTACCATGATAAGAAGAAACAGGCGTTGAAGAAGAAACACAATGATGAAAAAGACAGCAGAAGCAGGAGAAGAAAGAGCAGAAGTTCTTCAGGTTCCAGCACAAACTCCAGCAGG…	AGAGGATGATCTGAGAACGGTTGAGTCGTGTTAGAGAAGAAGCTGTAACATTAGGGTCGATGTAAAACCACAAACACAGACTGTTTATTAACGCCACATACATCTGCTGATAGTGGAAAAGCAGGTTTTCACTGACGCAGACTTAAATATTTCGACATTTTCTGATTTCCAGGCACTCAGCTTGCATTTGAGACCATGCTAATTGTTTTAAAGCAGTGCTTCTCAACCACATTCCTAGAGGACCACCAACACTGCATGTTTTAGATGTCTCGTTTGTCTGTTACACACATAACAGGTCTTTCAGTCTCTGCTGATGATTTGAATCAGGTGTGTTTGGTTAAGGAGGCATAGAAAATGTGCAGAGCTGGTGGTCCTCCAGGAACGTGGTCGAGAAACACT…	ATGTGCAGAGCTGGTGGTCCTCCAGGAACGTGGTCGAGAAACACTGTTTAA	AGAGGATGATCTGAGAACGGTTGAGTCGTGTTAGAGAAGAAGCTGTAACATTAGGGTCGATGTAAAACCACAAACACAGACTGTTTATTAACGCCACATACATCTGCTGATAGTGGAAAAGCAGGTTTTCACTGACGCAGACTTAAATATTTCGACATTTTCTGATTTCCAGGCACTCAGCTTGCATTTGAGACCATGCTAATTGTTTTAAAGCAGTGCTTCTCAACCACATTCCTAGAGGACCACCAACACTGCATGTTTTAGATGTCTCGTTTGTCTGTTACACACATAACAGGTCTTTCAGTCTCTGCTGATGATTTGAATCAGGTGTGTTTGGTTAAGGAGGCATAGAAA	AGGGATAGTTCAACCAAAAATAAAACCTATCATCATTTAATCACATTTATTTGTTCAAAACTAAAGAAAAAATAAACTCAAAGGTTTAAAAATACACGAGGGAGGGGAATTTGTGACTTAATTGAAATATTTGGTTGAACTATCCATTTAAGTATTCCTTAAAAAATTTATTTCTTGTATTTTGTGTAATTGAAATGATTCATTAAAGATTGTTTGCTAATTTTTA	High	ATG
ENSDART00000099994	108	6.30471	375	167	282	22	56	0.61	0.52	TTG	2152	2259	ENSDARG00000068992	hspa8-201	chr10	29963157	29967488	+	4332	2453	47.45	9	745	ENSDARP00000090766	Standard	1950	650	649	50	1	ATG	TAA	29963993	29967076	92	2041	412	92	110	194	CCTCTTATTGAAGCAAGGCGAGGCAGTTTGTCGCCATTCCAGCTCTCCAACCGGCATCTTCATCCATCTCTGTTTTATCAAGCTTGACACAATGTCCAAGGGACCAGCTGTTGGTATTGATCTCGGGACCACCTACTCCTGTGTAGGTGTCTTCCAACATGGAAAAGTTGAAATTATCGCTAATGACCAAGGAAACAGGACCACACCAAGTTATGTAGCTTTCACAGATACTGAGAGATTGATTGGAGATGCCGCGAAAAATCAGGTGGCCATGAACCCCACCAACACAGTCTTTGATGCCAAGCGTCTGATTGGCCGCAGGTTCGATGATGGCGTTGTTCAGTCTGATATGAAGCACTGGCCTTTTAATGTCATCAATGACAATTCCCGTCCCAAGGT…	GCCATTCCAAAGCCACTATGCTACCTCCATAGCAATGTTTACTGTTGCCCTCTGTTGTTGAACTCCTCTAAAATGTATTACTACTTGTAAAGGTTTTAGAGGACCTCAACTTGCAGAGAGATTGTTGCAATTATAAAAAGAAAAGGGGATTAAAGGATCACACTTCCAGATCACAGGGAACAGACTTTCTACCTAGATTGCACAGTTTAAACTTGTGACGTTTCACAAGCCTTTTTTTTTTCCAACTGCCTTGATGCTTTGAAGGACAAGAATAAAATGGTGACTTATTCCCAATTATATTTGTTGTCTTTTTACCTTTACATCTCAATGTGTTAGATTAAACCCAAAGCAGTTACTGACTTCCGCTTTGAGTTATTTTAATAGAATAAAAATAAAAGA…	TTGCAGAGAGATTGTTGCAATTATAAAAAGAAAAGGGGATTAAAGGATCACACTTCCAGATCACAGGGAACAGACTTTCTACCTAGATTGCACAGTTTAAACTTGTGA	GCCATTCCAAAGCCACTATGCTACCTCCATAGCAATGTTTACTGTTGCCCTCTGTTGTTGAACTCCTCTAAAATGTATTACTACTTGTAAAGGTTTTAGAGGACCTCAAC	CGTTTCACAAGCCTTTTTTTTTTCCAACTGCCTTGATGCTTTGAAGGACAAGAATAAAATGGTGACTTATTCCCAATTATATTTGTTGTCTTTTTACCTTTACATCTCAATGTGTTAGATTAAACCCAAAGCAGTTACTGACTTCCGCTTTGAGTTATTTTAATAGAATAAAAATAAAAGATGTTTTCTTTGCA	High	Non-ATG
ENSDART00000062359	105	6.29123	82	22	10	5	8	0.14	0.08	ATG	983	1087	ENSDARG00000042527	unga-201	chr5	66672850	66687381	-	14532	1246	44.06	7	3810	ENSDARP00000062358	Standard	876	292	291	48.74	1	ATG	TGA	66687287	66673126	95	970	276	95	12	159	GCAGCTCTTCAAACGCTACTACGCGTGCACTCTCGACACTCGAGTGTTGATTTTTAATGTTTATTGCGTTTAATTAATCGTTTTATTTGTGGAAATGATCGGACAGAAAAGCATCAAGTCATTTTTTTCGCCAGCGTCTAAGAAAAGGAATATTGACGAGATAAATACAGGGGAAACAAGAGATGATGTGAAGAAACAGAAGTTGGAAAGCGGAAATGAGGCACCCCTGAGTCCTGAGCAGTTGGAGCGCATCGCCAAAAACAAGAAGGCGGCTCTGGAGCGGCTTCAGAGTGCAGCTCCTGACGGGATTGGAGAGAGCTGGAGGAAAGCCCTCAGTGCTGAATTCGGGAAGAGCTACTTTAAATCATTGATGTCATTTGTTGGCGAAGAAAGGAAAAA…	TGGTTTTCCTTCATGGTTATACATGGAATGCAGTCTGTCCTGTTTCTGTTTTCATTTCCTGCTGAAATTTTCATACGTGCATTTCATCTTGTTTGTTTGTTGCTCTTATGTTATTAACTCAAGAGTCAGTTTTTTTAATGTACAATTGTTCATTTTACATCTACTTTTTGTGTGTTTACGCCTTCAGCTGTTACTGATAGCAGTTAAACATTTAGAACACTACTAACAACAGTAAATGTTTTCATGTTTATCACAATAAACTATTTTTCTACTGAA	ATGGTTATACATGGAATGCAGTCTGTCCTGTTTCTGTTTTCATTTCCTGCTGAAATTTTCATACGTGCATTTCATCTTGTTTGTTTGTTGCTCTTATGTTATTAA	TGGTTTTCCTTC	CTCAAGAGTCAGTTTTTTTAATGTACAATTGTTCATTTTACATCTACTTTTTGTGTGTTTACGCCTTCAGCTGTTACTGATAGCAGTTAAACATTTAGAACACTACTAACAACAGTAAATGTTTTCATGTTTATCACAATAAACTATTTTTCTACTGAA	High	ATG
ENSDART00000009500	42	6.2854	39	0	0	3	3	0.21	0.07	CTG	1845	1886	ENSDARG00000009336	aif1l-201	chr5	33949212	33975349	+	26138	2248	40.3	6	8911	ENSDARP00000021771	Standard	447	149	148	46.09	1	ATG	TAG	33949378	33973714	167	613	1635	167	1231	362	CTGCATTCCTGGCGGCCAGTGAGCGCATCACAGGGAGACCTGCGCCTCTAAATAACAGCGTGAGATTCATTCCCTCTCTCTGTCTCTCTCCCGCATAACCGACGCAAGCGGCCAGCAGACGCCAGCGTCTCTCCTCTCTCCACCACCGCCTCTCGACCTTCCCAGCATGCCTTCCAACATGGACTTACAAGGCGGAAAAGCCTTCGGGTTGCTCAAAGCTCAGCAGAGGGACAAGCTGGAGGAAATCAATAAGGAGTTCATGGAAGATCAGAAGTACAGAGACGAAGAGGACTTGCCTGAAAAGCTGGATTCTTTTAAAAATAAATATGCAGAGTTTGACCTGAACGATCAAGGGGAAATCGACATGATGGGCTTGAAGCGAATGATGGAGAAGTTGGG…	ACCAGTGGAGATGAATATGGTCGACGTCCCTACATTCGCAAATCCCGTCCATTTAACATTAGGGACTAGGTTTCTATAGCCTTACCTAGAAACTTTTTTTGCCAAGATCCAGGGAAAATCTTAGTTCATAGATGGTCAAACTGAAGAAAAAAAAAAAAGTGAAAGATGTTTATATATTTGCTGTGAAAAAGTCGAAGCGCAGAGTAGCTTTTTATAAGTAAACAAATGTATATATTTATATGAGAAGTGTTTTTGAATAGTGTTTGCAAGCACAAATCTTGTGAGTGAAGTACTAGTGAAGTTTAGTGTACTAAGTTTAAGGTTTATGGGATGACAATTAGCTTGCAAGAGATTTTGCGAATTAAGTTTGCGAAGTAAGATTTTTCATCTTTCCCCAAA…	CTGGCCTCATCAGCTTTTCTTTCAATAACATGTGCTTTGTAA	ACCAGTGGAGATGAATATGGTCGACGTCCCTACATTCGCAAATCCCGTCCATTTAACATTAGGGACTAGGTTTCTATAGCCTTACCTAGAAACTTTTTTTGCCAAGATCCAGGGAAAATCTTAGTTCATAGATGGTCAAACTGAAGAAAAAAAAAAAAGTGAAAGATGTTTATATATTTGCTGTGAAAAAGTCGAAGCGCAGAGTAGCTTTTTATAAGTAAACAAATGTATATATTTATATGAGAAGTGTTTTTGAATAGTGTTTGCAAGCACAAATCTTGTGAGTGAAGTACTAGTGAAGTTTAGTGTACTAAGTTTAAGGTTTATGGGATGACAATTAGCTTGCAAGAGATTTTGCGAATTAAGTTTGCGAAGTAAGATTTTTCATCTTTCCCCAAA…	GGAAAACAATGTGATCTCATTTTTTATATACAGAAATAAGGACATGAGTCAAAAGTAGCAGGTGTGGCTTTCACTTCCATTTCATACTTTATCTGTAATGAAATTGACTTGTTTACTTTACATATTCTGTTTTATGAGTTTTATTTCTGTGCCTCTTTTCAAGTTTATCTCTTTAATGTTTTTTTTTTCTTAAATCATGTACATGTGAGTTAATGGCTGCACTGTATTGCTGTTTATTAGACTTGCCCTTTTAAAGGGTTATTAAACATCATGAATAATTTTCAGCTTATTAGTTAGCAGAGGCATTTGTATTTTTTTTCTGGAAACACCAAAGGAAGTAAATACCCTGCTGTTACACCTGA	High	Non-ATG
ENSDART00000026135	39	6.2854	39	0	0	3	3	0.23	0.08	CTG	6337	6375	ENSDARG00000053113	ly75-201	chr11	11136911	11209491	+	72581	6546	44.82	35	14581	ENSDARP00000011500	Standard	5181	1727	1726	47.1	2	ATG	TAA	11137156	11208371	246	5426	1120	246	910	171	CAGCATCTCATAGGCTGGCTTTTGCGCAATGACGCGCCTGACAGCTGGCCAATCAGAGCAGCCCTTCTTCTGCGTAGCAATAAACAGAAACAGAAAATGTTTCAGGAGTGGCGAGGCAACATCGGTTAAGAGGGATTTTCTGCCACTTACCAACGTGAGAGAACACAGACCCGGCCTGTGAACGCGTATGTAGTCTGGGAGAAACGCATGACTGCGGCGAAGTGGCGTTGTTTACATTTGTGACTATGTATTGGAGCACGCAGCTGCTGTTTTCCTCTATAATATTCCTACTCTCCGGAGGTCATTTAGGAAGTTGCGCATCTGCTGCAAACAGCGGAGATGACACTTTCAAAATTCAGCACAGTACCGATGGGAAATGCCTCCTGGTCCAGAATGGAG…	CTTAACCAAATGAAGCAGTAGCTGTATTAATGTGCCTTTACTATAAACACTCCTCTACGACGTCAACACAAACTCCCGCCTCAGTGCTGCAAAACATACTTATTTATTGATATTCAGCAAACATCTTTACTGTCTGGGTAAATTTAAAAAGGAGTGACATTTATTAGAGGGTTTTTTTAAATTGTTGTTGTTTAAATTAAAATGTTTGAAAATCTTGTGTATATTTTAATGGGAGGAATGCAGGTACTTACTGTACTAAATCTGGTTCTCTTGAAGTGATCAGGGTCAGGGTTTTTCACTCCTGTTGAGCAGCACTGAAATTGAACTGAAAGCTTTTAAGAATGTACATTTTAGATTTCTAATTTCCTTTTTGAAGATGTGATTTTAACAGAGCAAAAC…	CTGTATTGCAAACCCACAAATCTCCACTCAAGACGATGA	CTTAACCAAATGAAGCAGTAGCTGTATTAATGTGCCTTTACTATAAACACTCCTCTACGACGTCAACACAAACTCCCGCCTCAGTGCTGCAAAACATACTTATTTATTGATATTCAGCAAACATCTTTACTGTCTGGGTAAATTTAAAAAGGAGTGACATTTATTAGAGGGTTTTTTTAAATTGTTGTTGTTTAAATTAAAATGTTTGAAAATCTTGTGTATATTTTAATGGGAGGAATGCAGGTACTTACTGTACTAAATCTGGTTCTCTTGAAGTGATCAGGGTCAGGGTTTTTCACTCCTGTTGAGCAGCACTGAAATTGAACTGAAAGCTTTTAAGAATGTACATTTTAGATTTCTAATTTCCTTTTTGAAGATGTGATTTTAACAGAGCAAAAC…	TGCTTTTGCCAAGAATTTTTTGTGATCTTTGTTTTTGATTTGATCACATATCCGCTCTTCCTCTGTTTTGACCACCGCAGAAGATGCTCAATAAATACATTGTATGTGTTCAAATTTTGTCATTTGTTGGTTAATATTAATATAAATGCTTTTAAGTCATAAAAATTAGTT	High	Non-ATG
ENSDART00000036461	66	6.2854	39	0	0	3	3	0.14	0.05	GTG	2944	3009	ENSDARG00000024324	arhgap1-201	chr7	38490785	38514487	+	23703	3653	41.61	13	8020	ENSDARP00000034827	Standard	1305	435	434	48.12	0	ATG	TGA	38498910	38512244	106	1410	2243	106	1533	644	ACACCAAACTACACGGACCGCAAACCGGAAGTGCCGCTTGAAATTCGCAAGATTGGCAGAGTTGTGAAGACTTCAATAGGGAGCACTGAAAACTAGAGGACCGTCATGTCCTCTGACCTGCTGGTGGATCTTCATGATGATCTGGGAGGAGACGACTCTCCTAGTGCTGCTCTGGACCAGCTCAAACTGGTACAGGACAAACAGTGGCCACCGGATGACCCTTCCAGCCTGAGCAAATCTGCTTCAGACATTAAAAGTCTTGGTGACACATCACATCTGCCCTGGGACGACCCCTTTTATGACATCGCCAGACATCAGATTGTGGAGGTGGCAGGTGACGATAACTTTGGCCGGAAGGTGATTGTCTTTAATGCTTGCCGTATGCCACCTCAACATCAG…	GGAGCAGGAGAACGTTTTCACTCCGTTTTGCTACGGTGTCCCATCCTTTGTGTCTCCCTCAGTATTGCCAAAAGCATGAGTATTTTAACTGGGTGAAGCTACGCAAAAAAAACAAAACAAAAAGGATCCTGAAGGGCACAGAGCAGTCAAGCTTTCACTCAAACTTAGGCTGTGATCAAATTTCGACAATCGTCTCCTGTTCTCACGAAGCTGCTATCAGACATAATGGTACTGCGCAGGCACACAAGTTTTATACGGTCTTTTAGCAGAGACCCGATCAATAAACCAACAAAGAGATTTTATTTTTCATTCTTTTGTGGTAGCTCATCCAAGAAAGTCAGATTTCAACTAAATGCACACGTTTTGTAAGCCATAGCTTGCACAAAGCTATGGACAAGT…	GTGCTTTTATCTGTGAGGAAACATATCAATGTGCGATTAGTTATTACCAGTGTCTTGAGTACATAA	GGAGCAGGAGAACGTTTTCACTCCGTTTTGCTACGGTGTCCCATCCTTTGTGTCTCCCTCAGTATTGCCAAAAGCATGAGTATTTTAACTGGGTGAAGCTACGCAAAAAAAACAAAACAAAAAGGATCCTGAAGGGCACAGAGCAGTCAAGCTTTCACTCAAACTTAGGCTGTGATCAAATTTCGACAATCGTCTCCTGTTCTCACGAAGCTGCTATCAGACATAATGGTACTGCGCAGGCACACAAGTTTTATACGGTCTTTTAGCAGAGACCCGATCAATAAACCAACAAAGAGATTTTATTTTTCATTCTTTTGTGGTAGCTCATCCAAGAAAGTCAGATTTCAACTAAATGCACACGTTTTGTAAGCCATAGCTTGCACAAAGCTATGGACAAGT…	AAAAAAATGAATTAAAAAAACACAAGTACAGAAGCAGTTTTATCACAGGGCTCTGTTTGTGAAGGTCGACATTTCCCTTCGCATGAATTCCATGATTAATGGACACAAACGGTCTGGATTTCGCACAAAGGAGGCTTGTTTCATGGGTCTGACGTCCAAAAGAACCTTAAAGCAGGTACTTGGGTACTGATAATTTAGCACTAATGAGTTGTGTGTCATATGCCTTGATATTTGAATTGTAACTGTTTACTGTAAACGTCCCGTTCATGTCAATCCATCCGTTGAGCATTGACATGTGGACCAGTGGCTTAAATAGTTTTAGACAAGCTCCCTCAAACCCAAGTGTCTGTGTGCCTTACTGGAGTGAACTGGCGATGATCTATATTAGCTGTTGATTCC…	High	Non-ATG
ENSDART00000009507	153	6.28406	49	0	6	7	8	0.14	0.05	TTG	1624	1776	ENSDARG00000018985	gatsl2-201	chr5	60677094	60719092	+	41999	3197	44.51	9	13629	ENSDARP00000005214	Standard	990	330	329	50.81	0	ATG	TGA	60677421	60717212	328	1317	1880	328	306	1421	GTTACCAGCTGCTGGCCCATTCCAATCCTTGTCGGAGTGGAAACACGGGGGCCGACAGTCCTCTTTTTTTCTCCCTTCCCGTTTACCTCGTTGTGCTTTCTTTTATTTCACCCCGCTTTACTCTCTTTCTCTCTTTTCCTCGGCAGACAACTTTTCCTTTTCTCTCCCCTCCTTTCCGCTCCGTTTTGAAGGTTTTAAAGCCCCGTCCATACGCTCCAGTTATTTATTTATTTATTTATTCTCTCTCTCTCTCTTCTTTTTTTTAAATGCAAACGAAATAGGCAGGTATGTTTTTTTAGATGTACCACAAATGAGAAGACGCAAAAGATGGAACTGCACATTTTAGAGCACAGTTTAAAAGTAGCAAGTATAGCCAAGGAGGGCATCCAGATTTGCACT…	AAAAGCATTCACGTCCCAGAAAAACATTTAGGTTTCTAATGTCAAAATTTCTTAAAGTGCCAAGAGCTTACCTGAGGACTGCTTCTGGGGGGTGGTGAAGGGAGATGGATCTGAAGGGGCGGGCTTTCTAGGCTTGCAGTCAGTATTGAGCAACATCACTTCCTGTCCATTTCCTGCAAACAAACGAAAATATCCCGAATCCACAGAGGGTGTGAATCCAGTGTTTGTTCTCTTCTTTCTTCTGCTCATCCACTCCTCCTCTGCAGCAGCACATCATTTTATCATGCAGGGCAACAGGGCCTGGACTTGACTAACCGTGATGTATTAGCGGCAGGTGCTCCTCCTAGAGGACGCAGAATGTACTCCAATGTTTCCCCCTCCTCACCCCCTCTCTTTTCC…	TTGACTAACCGTGATGTATTAGCGGCAGGTGCTCCTCCTAGAGGACGCAGAATGTACTCCAATGTTTCCCCCTCCTCACCCCCTCTCTTTTCCTTGCAGTGCCAAGACATGGAGCATAAACAGACTGCTTGTCTAAAACGGGATGTTTTTTGA	AAAAGCATTCACGTCCCAGAAAAACATTTAGGTTTCTAATGTCAAAATTTCTTAAAGTGCCAAGAGCTTACCTGAGGACTGCTTCTGGGGGGTGGTGAAGGGAGATGGATCTGAAGGGGCGGGCTTTCTAGGCTTGCAGTCAGTATTGAGCAACATCACTTCCTGTCCATTTCCTGCAAACAAACGAAAATATCCCGAATCCACAGAGGGTGTGAATCCAGTGTTTGTTCTCTTCTTTCTTCTGCTCATCCACTCCTCCTCTGCAGCAGCACATCATTTTATCATGCAGGGCAACAGGGCCTGGAC	GATGTGATTTGATGGTTCATGGGTTGTTTTTAGAAATTGTTTAGTCATAAGATCAGCCTCTGAACGAAGCTTGTCATGCTCATTTGGAAAGTTTCCCTCCTATTTTTTTGTTTCGTCTTACCTCAATCCTATATTCACTCTTCAATGCCAAGTGGTCATGAATTAGTTGTTTTGGCCTTCAAAGTACAATCAATGTTTTAGATATTTTCATTTCCGTTCACTTCAGACCAACTTGGCTGTGATTGTGCGCTGAGGATTCAGGTGAGGTGAAACTATCCTACACTTTGTTCAGGTTGTAGTCCACGGATCGTGCAGTTTACTGTATCATGTTTTTAAACGCTCATTGTTTTGTTTTTTTATTTCACCACTATTTGCTCTTTGAGTATTTGGTGAAGCTGT…	High	Non-ATG
ENSDART00000037749	114	6.27444	90	3	56	5	9	0.13	0.08	ATG	1233	1346	ENSDARG00000025033	stx5a-201	chr14	8288253	8310549	+	22297	3477	41.1	11	8956	ENSDARP00000034979	Standard	909	303	302	49.61	2	ATG	TGA	8297460	8308232	252	1160	2317	252	72	2131	GGAAGCGGTCAGGACTGGAAGTGAAACCCCGACCTCCGTAAGATCGACTAGCCGGGAATACTGGAAAAAACGACGAAATGACACAATAACCATGTTGCGTGGAGTCGCTGAAGGACTGTCAGCCCTGGCAAGCTCTTAGTAACACCCGAAGCCATTAATACACCAGCAGAGAGTTTCACAGCAGCCGGACCACTTTAGATTCACTGCCACGTCCTGATATCTTTGAGGGGGAAAAACAGTTCTACAGCACTATGACGTGCCGGGACCGCACACTTGAGTTCCAGTCGGCTTGTAAGTCCCTGCAGGGGAGACAGTTACAGAATGGAACTCACTCTAAACCTGCCAATAATGCCCTTAAACAGCGCAGTGACTTCACTCTCATGGCCAAGAGAATTGGGA…	GGTGGAACGACCTCAACTGTAAGAAGGGCTGCAAACAGAGCCAAAGGGTTTGAAGGAGGGAAGGAGCAGGCGATGGACTTATGGGCGAACGTGCAAAAAAACACAAACTCAAATGGACCGGGCCACAGAGACTCTGGCTCTCGGGATAGGGGGGATGGGTTGGGATGGGGTAACGATGCTCATTAATAGAAATGCTTTTAGTCCGAGGGACTGGACTCAGTTGTAGATTTCTGTCCCATTCTGGATGATGATGAAGGTGGAACTGAGATTTACTGTGTGTTTAGATGGAGAGGAGAGTGTTTGATTTCACTCTGTTCTCTTTAAGCTTCATCTGCATTAATACTTGAGCCTTCGTTTCTTATTAATCATCACATATTAAACGAGAAGGCTTTTTTTTCC…	ATGGACTTATGGGCGAACGTGCAAAAAAACACAAACTCAAATGGACCGGGCCACAGAGACTCTGGCTCTCGGGATAGGGGGGATGGGTTGGGATGGGGTAACGATGCTCATTAA	GGTGGAACGACCTCAACTGTAAGAAGGGCTGCAAACAGAGCCAAAGGGTTTGAAGGAGGGAAGGAGCAGGCG	TAGAAATGCTTTTAGTCCGAGGGACTGGACTCAGTTGTAGATTTCTGTCCCATTCTGGATGATGATGAAGGTGGAACTGAGATTTACTGTGTGTTTAGATGGAGAGGAGAGTGTTTGATTTCACTCTGTTCTCTTTAAGCTTCATCTGCATTAATACTTGAGCCTTCGTTTCTTATTAATCATCACATATTAAACGAGAAGGCTTTTTTTTCCCCAAGTGGTTTGATTCTCCAAACTGGTTTAGTTTTTTTTTTTTTCTCTTGGACAGTGTTATTCGTAATCCCACGGTAACATTTTTTATGGTAAATTCAGTGAGATCTGATTCTTTTCAGTAGATATTCCTGATGATATTAATAATACTCCTGGTAATTAATTTAAATTAATCAGTTTTTATATAAA…	High	ATG
ENSDART00000139385	105	6.27294	100	20	29	5	9	0.14	0.09	ATG	1521	1625	ENSDARG00000070959	si:ch211-288g17.3-201	chr19	9536293	9541397	+	5105	2618	44.77	2	2487	ENSDARP00000118910	Standard	1137	379	378	53.91	0	ATG	TGA	9538990	9540126	211	1347	1271	211	173	993	GAGAGGGACGAAGAAGAAGTGGCATTGCCTTTCAAATAATCACAGTCGCCCGCCCACTGTCCGATGCTGTTTGCATCGAAAATATTGTCGAATGCATGAAAAAGATCATCTCTGCTGTCGTGAAAGCGCTTTTTGAGTAAGGATCTGACCTCCAGATAGACAAGAGTGGCACTGAACCGCCTGAAGTTGTGAGCGAGAAGCTGCAACGTGATGGAGGTTGATAAAGATCGATCTGGGAGCCCTCTGCCCAACGGCAGCCATCAAACCAAACGTGGACGAGGCCGGCCACGGGGATCACTCAACAGGAAGTTCACCACCGAGAAAGCCTCCTCACACAATGCCAGGCCATCCAAAAAGGTAGACTTCTTTTGTCCTGACATTGTCATAAAGGCCAAGGTG…	AAAGATGAGGGGCTTCGTTGAAAATTGGTGGGTATATTTTTCGAAGGGTTTTAATAGGCTATGTCAATAATTCTTTTTTTTTTTATCTGAAAAGTGTGCTTTTGGTGTTGCCTGCCATGCCAGACTGTATTCCCCCTCCACACTTTTTACTTTGAAGCTCATTAATACCTGAAATGTTTGCTCACGATCTAATTGAGCACAGTCGATTTCCTTTGTTTTTTTTGCATGGGGAAATTTGTCTGTATAATTTGAAGCATGCAAAATCGAAGGACATGTAGCAGCCTGTAAACATCATGGGATCCGAATAACGTGGATGCACAATTAACAGTTCCATTGAAAACGTTATCATACGAAGCACACCTTTATTTGCTACCAACGGTTCGTGCCAATAATTTGAAA…	ATGTTTGCTCACGATCTAATTGAGCACAGTCGATTTCCTTTGTTTTTTTTGCATGGGGAAATTTGTCTGTATAATTTGAAGCATGCAAAATCGAAGGACATGTAG	AAAGATGAGGGGCTTCGTTGAAAATTGGTGGGTATATTTTTCGAAGGGTTTTAATAGGCTATGTCAATAATTCTTTTTTTTTTTATCTGAAAAGTGTGCTTTTGGTGTTGCCTGCCATGCCAGACTGTATTCCCCCTCCACACTTTTTACTTTGAAGCTCATTAATACCTGAA	CAGCCTGTAAACATCATGGGATCCGAATAACGTGGATGCACAATTAACAGTTCCATTGAAAACGTTATCATACGAAGCACACCTTTATTTGCTACCAACGGTTCGTGCCAATAATTTGAAAGCAACTACCAAACCAGACTGTTTCAGACGTAGTAGTGTCATACCTGTGCAGTAGTTTTGTGTGCGCGGGATCTTAAAATACTCAATTTTTAAATTTGTTAAATTGCCCTGACGGTTTTAGTCGATGTTGATGTGGTTGCGGAATTCGAGGATGACGGTTAAGTGCGTCTTTGCTGTAGTTTGTGTTTCTTTTATCATCATCCTTCAACTGTAAATCGATCCCGCTGGAATCAGTGTTTTATAGTGAAACAGTCTTATTTTATGCTTCATCAAATGTTC…	High	ATG
ENSDART00000155252	111	6.27213	73	6	19	5	12	0.14	0.11	TTG	869	979	ENSDARG00000097102	si:ch73-281n10.2-203	chr15	5910559	5913663	-	3105	1407	38.24	6	1248	ENSDARP00000139237	Standard	282	94	93	50	0	ATG	TAA	5913501	5911522	163	444	963	163	424	428	GGGAGATCCAATCCGGTTTCAGCTAGTTTCCGTTCCGATAGAACATTTAAGCTTGCTTCAGTGTTTCCTAGACCTGTTTTTTTACTCTTTACTAATCGGTGCTGAAGCTGCTGTAATTTATTTCCTATTTTTGTTCTAAAAGCACACACGCTTTAAGCAGCCATGCCTAAAAGGAGCAAAGCTAACAATGACACTGAAGCAGCTGGGCCCAAGAGACGGTCTGAGAGACTTCAGGGTAAACCACAAACGCCAAAGTCTGAGCCCAAGCCAAAGAAAGCACCTGCACGAGGAAAGAAGGCCAAGGATGTAGAAAAGGCCAAACCAGAAGAGAAGAAAGAGGACGCAAAGCCAGAAGCCGAGGAGAAAACTCCAGCGGAGAACGGAGAGACCAAAGCTGAT…	CGTTAATATCATTTCACCAGAGCTCCCATACCTCTTTTCTTGTACAATACAGAGGAATATTTTTATTGACTATTTTCTAAAAAAAAAAAAGGTTTTGTTTTAGTAGTTCAAAAATTAGAAGCTCGTTTTATAGACGATGTTCAAGAGAAAAGCCTTAGAAGAGAGATTCCATCTTTTCCCACTCCAGTTTTTCCTGAAGAAGAATTGCAATCATGAAACAACTAATGACTTCCCTTTTATTATTATTATTTTTTTGTCTCTGTTTTGGGAGAGGAATGGAACAGGTTGCGACAATGTGATTTGTGCCATTTTTAAACCTTTTTAAAAATGAAATTTCTTAAGTCATTCAATTGTAACTGGGAGCGTTTGCCTGAGACACTAACATTCCATAGGCAATAT…	TTGTTTTGGAAGGGGTTCTGTAAGAAAATGCTTTTTGTTTTTTTAGGGGGGATGGGACTGATTGTAAGCTGTGTTCTGCAAATTGAAACCTCTTTATTCAAGCCGTTTTAA	CGTTAATATCATTTCACCAGAGCTCCCATACCTCTTTTCTTGTACAATACAGAGGAATATTTTTATTGACTATTTTCTAAAAAAAAAAAAGGTTTTGTTTTAGTAGTTCAAAAATTAGAAGCTCGTTTTATAGACGATGTTCAAGAGAAAAGCCTTAGAAGAGAGATTCCATCTTTTCCCACTCCAGTTTTTCCTGAAGAAGAATTGCAATCATGAAACAACTAATGACTTCCCTTTTATTATTATTATTTTTTTGTCTCTGTTTTGGGAGAGGAATGGAACAGGTTGCGACAATGTGATTTGTGCCATTTTTAAACCTTTTTAAAAATGAAATTTCTTAAGTCATTCAATTGTAACTGGGAGCGTTTGCCTGAGACACTAACATTCCATAGGCAATAT…	TGAATCGACAGCTTTTGATTAATGATCCTGCTCGCTAGTACTGGAACACTCATCTGACGTGTGATTTTTACTTTTGTCTGTGTGGTGATAGCATTGCAATAACGTTGTATAGCTGCTGAAAAGGTTTTCATGATTTCTATATGCAGTATGTGATGGTACTTTTAAGAGGATGAAAAATGGAATTGTGTGTGTTAGCAAAGCTAATGGCAGAGCTGTGTTACAGTGTTAAACATGCAGGTTGTAGCTGACATTATACAAAAGAATTACTGTAATTTCATTCTTGTGAACATGCCAGCAGTAGCTAAATCACTCAAGGTTTTTAGGTTAAAAGTACATGTGTACAGTTTTCTTTTTCTTCCCATTTTTATGTAGTTGTATCTGTAATGATTGGTTGACTTG…	High	Non-ATG
ENSDART00000175513	150	6.26806	68	7	13	6	8	0.12	0.05	ATG	1724	1873	ENSDARG00000044304	prrc1-202	chr10	16207058	16229192	+	22135	3366	44.36	10	4589	ENSDARP00000144236	Standard	1278	426	425	53.68	1	ATG	TGA	16210407	16227549	446	1723	1643	446	0	1493	GGAGAGCCACATACTTTCAAGTGGTGCTCGCTGCAGAGCCATTTGAGGTCAAAGGGCCACATGTGGCTCCAGAGCCATAGGTTCCCTACCACTGCTCTAGTGTGAGAAGAACAGTTTGGAAAAAAATTCAGTCAAAATGAATGATTCAAAAGAGCCGATTCGCTAAAACGAGTCAGTCTTTGTGACTTCCGATGTTACCATTTTGTTTTGCTTTTTTTTTGTTTAACCGTTTTGTGTGGTGTTTCTACAACTTCTTAACAGCTTCTAAATTATTTGCTGCTACATTATAAAAACTCTAAACTGTTTTGTTGAATCGCACGTCTCAGCTTCAGACGTGGCACTGCGTGACGTCATCAGAGCGCCGCCGTGTCCACTGTATTTCGCACTTCAGCTGCTCCC…	ATGACGAATGCCATTAATTACAGACCACAGATTCTTACAACGTCACACTTCCAGCTCGAGGTGTTCTGTGTCTTTTTTTCATGTGTCATCATGAGTTTTGGCTTCAGGTCTGAAATAAACCAGTTACAGGGCAGTATAACTGTAATCTAACTTTTAAATTATTGATTGAATATTTTTTCCATTGATTGCATTCGAGTTGGATTGGTATTAAAAATTGACCACAATATCCCAATCTGATGTAAATAGTTGAATATGAAACGCGTGTTGTGCGTCATGATCTAATTTCATACAGAGTGACATCCTTTAGAATATTCATATCTCACCAAGGAAATGATGACTTTCTGTATGCCAATGTATAACACTTTCGTTTAAGTTTACAATCAAATACATGGAGGATTT…	ATGACGAATGCCATTAATTACAGACCACAGATTCTTACAACGTCACACTTCCAGCTCGAGGTGTTCTGTGTCTTTTTTTCATGTGTCATCATGAGTTTTGGCTTCAGGTCTGAAATAAACCAGTTACAGGGCAGTATAACTGTAATCTAA		CTTTTAAATTATTGATTGAATATTTTTTCCATTGATTGCATTCGAGTTGGATTGGTATTAAAAATTGACCACAATATCCCAATCTGATGTAAATAGTTGAATATGAAACGCGTGTTGTGCGTCATGATCTAATTTCATACAGAGTGACATCCTTTAGAATATTCATATCTCACCAAGGAAATGATGACTTTCTGTATGCCAATGTATAACACTTTCGTTTAAGTTTACAATCAAATACATGGAGGATTTTAAGGATAGCTAAAATTCTTAACATTGTGAATATATTGTTTTGATGTTACGGTTTGGAGTTCATTTTGTAGCATTTCTCTTTAGCTGAACTGCCGTTACAGAAGTGTGTCTGCACGTTTGTTTCTTTTATACCTACAGCAGGTCTATGTT…	High	ATG
ENSDART00000145781	105	6.26167	68	12	8	6	8	0.17	0.08	ATG	566	670	ENSDARG00000094300	ENSDART00000145781	chr5	1732440	1734163	-	1724	699	45.49	2	1025	ENSDARP00000141443	Standard	231	77	76	49.78	2	ATG	TGA	1734062	1733832	102	332	367	102	233	29	AACGAAGACACACGTGATGCTCGTGTTTGAGAAAACCGTGTGACTTCAGCGATGTTGTTTACACGCATTAACAGACTTGCAGAGAGAAGCTCCTCAAGAAAATGGCTGCAGAAATGGAAAGATTCACTTCATTCGAAGAGGCGCATTACGACCAATATGATTATTATAACCTGGAGGATTATTCCTCTCACGCTGGAGGGAAAGGCAGGAGTAAGAAGGAGATCTGCCTGAACACGAATCGCCATTCTCCAGCGGGACACGAGCGCAAAATCGCTGGAAAACTGCAGAACAGCGAGCTGAAACGCCGGAGAACCAAGAGCTGCTCCTCCTGAGGACATTCCCGGAGAATCCGACTGCTCGTACTGGAGATGGACGAAAGAAACCGGATTGTGGTCCAAG…	GGACATTCCCGGAGAATCCGACTGCTCGTACTGGAGATGGACGAAAGAAACCGGATTGTGGTCCAAGAAATGTCTGTTTTGCCTTTTTCCACTCGATGTTGATGTCGAGGACTCGCAATGTCGTTCATGCGCATGCGCAACTGTGTCACATTCTGCAGCCGCCGTCACGCGACCTGCTGCAGCAGTGTGTATGAGAGAGTGAGAGTGTGTCTGTGTGTGTGTGTCTGTGTGTCATGTCTTATAAACGTTTGTTGACTTTTATAACTATTAAAACGTGTTCAGCTGAAGGAAACTATTCTGAGAGTAGAGAATATGTAAACTTGTGTAATGGAAGATAAATTATTATAATAAAGACATTTTGCATTCA	ATGTCTTATAAACGTTTGTTGACTTTTATAACTATTAAAACGTGTTCAGCTGAAGGAAACTATTCTGAGAGTAGAGAATATGTAAACTTGTGTAATGGAAGATAA	GGACATTCCCGGAGAATCCGACTGCTCGTACTGGAGATGGACGAAAGAAACCGGATTGTGGTCCAAGAAATGTCTGTTTTGCCTTTTTCCACTCGATGTTGATGTCGAGGACTCGCAATGTCGTTCATGCGCATGCGCAACTGTGTCACATTCTGCAGCCGCCGTCACGCGACCTGCTGCAGCAGTGTGTATGAGAGAGTGAGAGTGTGTCTGTGTGTGTGTGTCTGTGTGTC	ATTATTATAATAAAGACATTTTGCATTCA	High	ATG
ENSDART00000161062	114	6.26127	56	12	0	4	5	0.11	0.04	ATG	2166	2279	ENSDARG00000075559	ppm1g-203	chr13	6060299	6077107	+	16809	2822	45.29	11	2744	ENSDARP00000130988	Standard	1578	526	525	50.19	0	ATG	TGA	6060743	6076307	445	2022	800	445	143	543	ATAGACTTCCGCTTCCGGTGTGCCTAAAGTCCGCTCTCTGCGAAATGGGTTTGTTGCTGGACTGTTGATTATGTTGACTCACACGTGTTAGGGGCTTTTTTGCTTTTAAAAAGAGGCTCTGACTGCATCAACGTTTATCCCCATTCGCGTTTAATGTGAGCTCGCTCAGTTTCAGGCAGGCCTGCCCGGACTCTCCATCATACCTGAGTGATTGTTCATTTAGAAACTCCAGCAGCATCAGCAGTGTTAGCAGCAGCCCATCAGCTAGCAGCAGTAGCAGGGTAAAACACCGGTTTACTCTCATCCAAGCTTCACTTCGCTCTGAAATGTGACCAGAATCTAGTTTTTACAGACGTATTACCTTCTTTGAAGTCAGTGGATTGGATTAAGTGGATTTAT…	GAAAGAGCATTTTACTTTTAAATGATTCAAAGACACAACTGTTAACTTGTTTTTTTTTCCTGGTTTAACAATCCCATCAGCAACATTTATATTTGATGATAATGGAGTGAACGGAGCAGTATCGGTTTCAGAGGTGACGACACATGAATTTATGTGCTCCTCATTTATTTGTCTCGTCCATCGTACCATTGTTTTGTGTACATAGTATTTTTCCAGTAAATGTCAATTTGATTTTTCTTTTTTTTTATATGCAGTAGTGGATCCTTGTCAATATTTGTGATGTTTTCCCTGGACACCAGTGTGTAACTGATCAAATACATTTTTTTTAAATAATGTGATTAAACACATGCTGGTCTTTTTTTATTTTTCCTCCCCCAAAGCCATCACATAGATGTGGGA…	ATGAATTTATGTGCTCCTCATTTATTTGTCTCGTCCATCGTACCATTGTTTTGTGTACATAGTATTTTTCCAGTAAATGTCAATTTGATTTTTCTTTTTTTTTATATGCAGTAG	GAAAGAGCATTTTACTTTTAAATGATTCAAAGACACAACTGTTAACTTGTTTTTTTTTCCTGGTTTAACAATCCCATCAGCAACATTTATATTTGATGATAATGGAGTGAACGGAGCAGTATCGGTTTCAGAGGTGACGACAC	TGGATCCTTGTCAATATTTGTGATGTTTTCCCTGGACACCAGTGTGTAACTGATCAAATACATTTTTTTTAAATAATGTGATTAAACACATGCTGGTCTTTTTTTATTTTTCCTCCCCCAAAGCCATCACATAGATGTGGGATAAAATTAATCCTGTGGAAATGATCTCAGATGATGATGAGTTACTCCGACATTCCTCTCTCCCTTGTTTCATATTCGCTAAAAATAACTTTGTTTGCAATGCCATTTTTCCCAAAGTCCATAATTACAGGCTTCTTTGAATTATGCGGACGGCAGGCCGGCGTTTGGATCAATGTCTTGTTCTGAACAGTTCCAGCGTGGACGTCTTCAAGGCAAGAGTTTTCGTTTTACATTGTCCTCACTCTTAAAGCATCCCTC…	High	ATG
ENSDART00000138470	81	6.25824	42	0	2	3	4	0.11	0.05	TTG	2914	2994	ENSDARG00000013025	ints6-201	chr9	24014571	24030835	+	16265	4069	45.29	18	2955	ENSDARP00000113971	Standard	2565	855	854	49.43	0	ATG	TGA	24014901	24029661	331	2895	1174	331	18	1075	AGTGTGAGGAGAATCATGGACGTAAACTAAACAGAAAGTTACCATGACAAAAGTTAGGCATTTATTTAAAATTACAGCAACAACACCCGTTTCCCTTGTAAATCAACAACCTTTCCCCCCCAGGGTCTGAGGTTTGCTTAAGTTTACAAGGCATCGCTCTTTCAACAATAACTACAGTTACACTCTTGACAGAAAGAATGCGCGAGTCAGTTAGCATTAGCCGGCTAGCAGCGTGCTGACAGCAGCGACAGGAGGCGAACAAAAGATTGCTCTGCATTTGTCCGATTTCACTGACACTCGGTCCATGTAGAAGGGGCGAATATCAACACAATGCCCGTGCTACTTTTTCTAATAGACACGTCCGCCTCCATGAACCAGCGCTCCCATCTGGGCACTAGC…	GCACTCCATCTGCCCTACTTGAAGGACTCGAGCACTGATCTGCACTATTTATGTAACGTTACATGGGACTCGTGTGTCTCCGGTCTTTATCAGTATTGAATCTGATTTTATGGACAAGGACTTTTGTTGGGTTGTCTCTAAACCTCAGGATTGTGGAATATGGGAAGTGTTGCCCTTTCTATAACACATGGTCATAAATATGCACTGCTTTCTTAAGCTCTCTTCTCCCCTCATCTGCTCATTTGTGTTGTTGCATTTACCAACATTGCCAATGATTGCCAATATAAACATGTCATTCAGGAATATGCTCTGCAAGCTCACCAAACCAAACACTCGTATAAAGAAACTAAATCAGCAATATTCTACACCAATAAACAGGCCAATTCTTTATGTTTGGAG…	TTGAAGGACTCGAGCACTGATCTGCACTATTTATGTAACGTTACATGGGACTCGTGTGTCTCCGGTCTTTATCAGTATTGA	GCACTCCATCTGCCCTAC	ATCTGATTTTATGGACAAGGACTTTTGTTGGGTTGTCTCTAAACCTCAGGATTGTGGAATATGGGAAGTGTTGCCCTTTCTATAACACATGGTCATAAATATGCACTGCTTTCTTAAGCTCTCTTCTCCCCTCATCTGCTCATTTGTGTTGTTGCATTTACCAACATTGCCAATGATTGCCAATATAAACATGTCATTCAGGAATATGCTCTGCAAGCTCACCAAACCAAACACTCGTATAAAGAAACTAAATCAGCAATATTCTACACCAATAAACAGGCCAATTCTTTATGTTTGGAGATATGACCGAGGTTTTATAATTAAATATAGACTTGCACACTCCAGAAGTCGTCATTGTTTGAAAAATAACATCTCAGGAATGATGGTGTTGCAGAAGAC…	High	Non-ATG
ENSDART00000159899	81	6.25712	57	13	0	10	13	0.37	0.16	ATG	1604	1684	ENSDARG00000102730	mapk10-201	chr21	9483459	9620407	+	136949	1887	48.6	14	32566	ENSDARP00000129891	Standard	1155	385	384	49.44	2	ATG	TGA	9544161	9620073	399	1553	334	399	50	203	TAATGGTACAGGCATCATCCTGCAGCACAATGGTGAGCGCGCAGTGATTCAGCATCGCAAACTCAGGCTTTAATCCAGCGTTAGACTTTCTTTTCATCTGTTTGATACAGTGGTTTTTAAAAGATTCGCCTGCCGGGATGTTTTGAACAGGACTGGACTGTCACCGGACCGGGATCATCGGACGGGCAGCTGGCACGGAATGATTTTTGGTTTTGGAGGTCTCCAACAACAGGCTGACATGCATGCAAGGTATTTATGAACAGACGTTTCTTATATAACTGCAGTGCTCCAGTCCTGGATGTGAAGATTGCCTTTTGTCAGGTGTGTGTTCCATACAGGTAAATTAAAAGGGTTTTGGCAAACAAGTTGATGTTTCTTACATTGCCCAGCATTACAACA…	ACAGCAGCGAGAGCCTCCCCCCGTCCTCCTCCGTTAACGACATCTCCTCCATGTCCACCGACCAGACCCTGGCCTCCGACACCGACAGCAGCCTGGAGACCTCGGCCGGCCCGCTGGGGTGCTGCAGGTGACTAACCGCCTGCCTGCGCAACCCCATGTTCTTCAGAAGGTGAACGGCTGAAAACAAGTCCACACAAAACCTCCAGATGAAAACAATATATGCGTCAAAAAAATAATAATGTTTGCATTTTCATTCAAAGAAATGTCTGAATATGTATATTTATGACTCTCCACTAGTTGCTTTGCATCCCCTCATATCTCTGCTGAAAAAAAA	ATGTCCACCGACCAGACCCTGGCCTCCGACACCGACAGCAGCCTGGAGACCTCGGCCGGCCCGCTGGGGTGCTGCAGGTGA	ACAGCAGCGAGAGCCTCCCCCCGTCCTCCTCCGTTAACGACATCTCCTCC	CTAACCGCCTGCCTGCGCAACCCCATGTTCTTCAGAAGGTGAACGGCTGAAAACAAGTCCACACAAAACCTCCAGATGAAAACAATATATGCGTCAAAAAAATAATAATGTTTGCATTTTCATTCAAAGAAATGTCTGAATATGTATATTTATGACTCTCCACTAGTTGCTTTGCATCCCCTCATATCTCTGCTGAAAAAAAA	High	ATG
ENSDART00000043932	60	6.2507	40	1	0	8	9	0.4	0.15	ATG	3176	3235	ENSDARG00000020574	atp2a1-201	chr3	26013911	26026192	+	12282	3390	50.03	24	2297	ENSDARP00000043931	Standard	3018	1006	1005	52.05	2	ATG	TGA	26014163	26025942	123	3140	250	123	35	155	TGCGCTCCAGAGGGAGGAGAGGAGAAAGAGAAAGAGAGAGGGGAGAGAGTATTAAGGGGCCATCTGTTTTGTCCCTATCCTTCACTTTTAAAAAAGTGTTGTCTCCCCTTTGAGCAGACAGGATGGAGAACGCACACACCAAGGAGACACCAGAATGCCTGGCCTACTTCGGCGTGAGCGAGTCCACAGGCCTCACACCAGAACAGGTCAAGAAGAACCAAGCCAAGTACGGATTCAACGAGCTGCCAGCTGAAGAAGGTAAGAGCATCTGGGAGCTGGTGGTGGAGCAGTTTGAAGATCTGTTGGTCAGGATTCTGCTTTTGGCCGCCTGCATCTCTTTTGTACTGGCCTGGTTTGAGGAAGGTGAGGAAACAGTCACTGCCTTCGTCGAGCCCTTCG…	AAAGGAAGAACTAAAACAGCACTCCACGCAGAAAAATGACATTCACCAGGAGTGATACAGAATCCAACCGGGAACCAGTGAAAAATCACCCATAAAATGTAAAACCTTACAGAACAAAATGAAAAAAAAATATTTAAGTAAAAAAAAAAAGTGTTATGTATATGTATTAAGACTTAATTTAATATATATAATGTTATGAACAGTATATTCTAATGAAAATGCTATTCTTAAAATAAAGATGTGTATAAAA	ATGACATTCACCAGGAGTGATACAGAATCCAACCGGGAACCAGTGAAAAATCACCCATAA	AAAGGAAGAACTAAAACAGCACTCCACGCAGAAAA	AATGTAAAACCTTACAGAACAAAATGAAAAAAAAATATTTAAGTAAAAAAAAAAAGTGTTATGTATATGTATTAAGACTTAATTTAATATATATAATGTTATGAACAGTATATTCTAATGAAAATGCTATTCTTAAAATAAAGATGTGTATAAAA	High	ATG
ENSDART00000112082	45	6.24793	38	0	0	2	2	0.13	0.04	GTG	2234	2278	ENSDARG00000078685	rufy1-201	chr14	6710207	6738282	-	28076	2407	50.39	17	5473	ENSDARP00000101331	Standard	2094	698	697	51.38	1	ATG	TGA	6738257	6710495	26	2119	288	26	114	129	GAGTCACATGTTTTGACAGGCAAATATGGCGGACGAGGATCCAAACACGAAAGTTGAAAGCGGAGACGTTCCTGCAAAAGAAGAAGAACCGGAGGTAACGGAAACCGGGCAAGAAGATGTCGCCAACAACACCGACGAGCTCCAAAAGGACAGACCGGCAGACAGCTCTTGGTCGGCGCCGATTTTGTCGTTTGCTCGTAAAGCGACGGAGACGCTGAGCAGTGGAGTGAATCATTACAGCGCGGGGTTAAAGACACCTGACACAACACAACAACACTCCTCTGATCCGGTCAAGATAGCAGCTGTGAAGGATCCTGTGGTGGTGGAGAGATCGAATCTGCTCAGCATGATGAAGCTCAGCATTAAGGTGTTGATCCAGTCCTCTCTCAGTCTGGGCCG…	CAGCACTCTGAATGAGCACGTGTGTGTTTGTGTGTGTGTGAGAGAAACTACAGGCCGACTGCATTAATTAACGCTCCATCTTTGTGTTTTTAACACGTATGCATTAAAGCACAGGTGTCAAAGCCAGTTCCTGGAGGGCGGCAGCTCTACACTGTTTAGTTCCAACCGTGTTTCAAACAAGCCTGAATCAATTAGTTTGCTCAGGTGTGTTTGATTAGGGTTTAAACTAAACTGTAGAGCTGTGGCCCTCCAGGAACTGGCTTTGACACCTGTGTATTATAAGAACAT	GTGTCAAAGCCAGTTCCTGGAGGGCGGCAGCTCTACACTGTTTAG	CAGCACTCTGAATGAGCACGTGTGTGTTTGTGTGTGTGTGAGAGAAACTACAGGCCGACTGCATTAATTAACGCTCCATCTTTGTGTTTTTAACACGTATGCATTAAAGCACAG	TTCCAACCGTGTTTCAAACAAGCCTGAATCAATTAGTTTGCTCAGGTGTGTTTGATTAGGGTTTAAACTAAACTGTAGAGCTGTGGCCCTCCAGGAACTGGCTTTGACACCTGTGTATTATAAGAACAT	High	Non-ATG
ENSDART00000132923	57	6.24793	38	0	0	3	3	0.16	0.05	GTG	4765	4821	ENSDARG00000010784	ppp1r12a-203	chr4	21768015	21863183	-	95169	4846	48.43	26	38950	ENSDARP00000118021	Standard	3354	1118	1117	52.71	0	ATG	TAG	21863183	21769507	1	3354	1492	1	1410	25	ATGACGTCATGCTGCAGATCCGGAGCTGTGACGTCGCACATTCTCGCGATATCTCGACGTAACCAGGTTTGTTCACCACCAGTCACCCCCCTCTCTTTCGTACCGTACCGTCCCCTCCCACGCCCCAGCGCGCCGAGTCGGGATAGTGGCAGTATAAAGTATATCTTCCATCCGAGACAGATAAGAAGCGCCAGGCTCGAGGGGATGAAGATGGCGGACGCCAAGCAGAAGCGGAACGAGCAGTTAAAGCGCTGGATAGGCTCGGAGACGGACCTCGAGCCGCCCCTCCTGAAGAAGAAGAAGACGAAGGTGAAGTTCGACGATGGCGCCGTGTTTCTGGCCGCCTGCTCGAGCGGAGACACGGAGGAGGTGCTGCGAATGCTCGATCGCGGCGCCGAC…	AGCCGACCCTCCGGCAGTAACGGTATTGCACATCTAGATATTAACACGAGACAATGGCGACAAAGAAGGCTCCGTCTCCCCCCATTGCGTTTCCCAGCTTTCCCCTTGCTTCTCACCACACAGAACCACTGCGTTTATGGAACTAAGGAAAAAAAACGTTAAACGAACGAACGGCATCCAACACTTCATGGGCGGGAAAAAGCCTCGAAAAACTATTTAACCAATAAGCCTTAGTTGTACATATGTCACTCGCATCGGAAAAAAAAATTGGCTGTCACAGAACACCAGATTTTATTTGTGCCACACTTTTCTTTTTTTCTTTTTGTTTATTTTTTTTTCCTGTATAGATGTGGTTATGCAATGTGCAGCTCTCTTTCCCTCGATTTCCTCTTCCTCTCC…	GTGTGGCTTCATCCGTGCAAGCTGTGCTGTGACTACCAACCACTGAGAGTTAATTAA	AGCCGACCCTCCGGCAGTAACGGTATTGCACATCTAGATATTAACACGAGACAATGGCGACAAAGAAGGCTCCGTCTCCCCCCATTGCGTTTCCCAGCTTTCCCCTTGCTTCTCACCACACAGAACCACTGCGTTTATGGAACTAAGGAAAAAAAACGTTAAACGAACGAACGGCATCCAACACTTCATGGGCGGGAAAAAGCCTCGAAAAACTATTTAACCAATAAGCCTTAGTTGTACATATGTCACTCGCATCGGAAAAAAAAATTGGCTGTCACAGAACACCAGATTTTATTTGTGCCACACTTTTCTTTTTTTCTTTTTGTTTATTTTTTTTTCCTGTATAGATGTGGTTATGCAATGTGCAGCTCTCTTTCCCTCGATTTCCTCTTCCTCTCC…	AATAAACTTGTACATTGTAAAAATC	High	Non-ATG
ENSDART00000093031	78	6.24054	110	33	27	3	11	0.12	0.14	GTG	1595	1672	ENSDARG00000069878	snu13a-201	chr3	58088071	58094730	-	6660	1706	39.92	3	2787	ENSDARP00000087463	Standard	387	129	128	58.91	2	ATG	TGA	58094584	58089244	147	533	1173	147	1061	34	GTATTTCAGAGCACACACACGCATTAAACGTTCAGTAAACGAATCATACTTTTAAACCCGCCGCGGTCTGTTTGTCCTCCGTGAAGCACACGCCGAGAGGACCAGTTTATCACACTCATAACTTATCTGAACCACAGCTCGAAGAAATGGCTGAATCTGACGTGAACCCTAAAGCGTACCCTCTGGCTGATGCCACCCTCAGCAAAACCATCCTGGATCTGGTGCAGCAGGCAGCCAATTACAAACAGCTGAGGAAAGGGGCCAACGAAGCCACTAAAACCCTGAACCGGGGAATCTCAGAGTTCATCGTGATGGCGGCCGACGCAGAGCCGCTGGAGATCATCCTCCATCTGCCGCTGCTGTGCGAGGACAAGAACGTCCCGTATGTGTTTGTGCGCT…	CCCCTCACACTGTGTGCCTTTTACGTCTCATTCTCATCTCACTTCTGGGGAACACAATGCTAATGTAAAGGAGTAGTTCACTTCCAGAATGAAAGTATACAATTTATTTGTTTTAAAGATAACTCATGGACAAAATGTAAGGTGGTTATGATGTCTGTTAAAGGGATTATGAAGGAAAAATCCTGCATGTTTTCCATTAAAACACTTTTTTTTTCTTGACTAAAGGAGGAGAGAAATAAACTATTTAGATTAAAACGACTCTCAAAAAGATGATTTTGCTGCTTGTTGAAACTACTCATGCAAAATGAGCTTAAACAATGCAATTCTTCAGATTTATTGGGAGAACTTCATTGTTTTTTGTTCAATCCAGTTAAATTTGTTAATCCATTTGTGTTGGGG…	GTGCAGAGCTGGTCGTCCTCTAGGAACGTGGTTGAGAAACACTGTTGTAAGCGACTGGTCAAACTTTTTTTTTCTTAA	CCCCTCACACTGTGTGCCTTTTACGTCTCATTCTCATCTCACTTCTGGGGAACACAATGCTAATGTAAAGGAGTAGTTCACTTCCAGAATGAAAGTATACAATTTATTTGTTTTAAAGATAACTCATGGACAAAATGTAAGGTGGTTATGATGTCTGTTAAAGGGATTATGAAGGAAAAATCCTGCATGTTTTCCATTAAAACACTTTTTTTTTCTTGACTAAAGGAGGAGAGAAATAAACTATTTAGATTAAAACGACTCTCAAAAAGATGATTTTGCTGCTTGTTGAAACTACTCATGCAAAATGAGCTTAAACAATGCAATTCTTCAGATTTATTGGGAGAACTTCATTGTTTTTTGTTCAATCCAGTTAAATTTGTTAATCCATTTGTGTTGGGG…	GCAAATATTGTAAATAAAATATTTCCATGTAGTT	High	Non-ATG
ENSDART00000175266	60	6.23886	53	10	0	4	5	0.2	0.08	CTG	1747	1806	ENSDARG00000039997	ptp4a3-208	chr19	25504776	25564854	-	60079	2166	44.18	6	35378	ENSDARP00000144460	Standard	522	174	173	50.38	1	ATG	TGA	25528956	25505900	521	1042	1124	521	704	360	TCCGGCTGAATCATTTGAATTAGCGAATCGGTTCGTTTGATTCATGGAAATGAACAAGTTGAATAGAACAATTCGCTCGCGTCTCGGACATCACTACGATCGCATGGCGAGGCGTGAGTCGCCAAGACATTGTAGATTATTTGCGTGAACCTTTCGCTCTGTCCTTCAGTAGTGGATTTGTCCATGGCTTTCCTGCAGAGGACCGGAGATTACTGCCACGCTCAACATCTGCACATCTAAACACAGGGAGAACACCGAGCTTCGCTGATCTCTGGATGCACCGAGACGCTCTTCCCTTCACTGCCTGTGGTCCTGCCACCCAAAACTCCTCACTAATCTAATGGGGTGATCTTACCTCTCTGGCTACAGTAAGCCATTAGAGAGGGGATTCAAGATATC…	CTGCGAAAGCAAACTCCACTGTTCTGAAGCCAGATCAAGCTGATGGACTGGGCCACAACCCATGCACTTTGCTGATTTGCTATTAAAACAAGAACTGATTTGGTCTGGACGAAAACCCCACTGGTGCCTCAATCCTCCTCACTTTGATTGTGGTGTGGAAACTGCCATGGCTTTTCTGAGGTCTAAAAGGCTGTGTATCTCCAAAGTTCAGGGGATAGAGTGAAAGCCGCCTTTGACCCTGCACCAGGACCGACTCCTAAATCATGCCTCAAATGATCGTGATTGTCTGAAAGAGCCAGTCAGTGTGAAAATGTGAATTGTGGATTTAAAAAAAAAAAAATCTGTGCTCTCTCACTTATTTTTTTTCTTTCTACCGCTTTTCTGCTCTGCTTTTCCAGG…	CTGACTGCAGGGTCTGTTTATGATACTTGTCCATTCAGGTCAACAGAGATGGGATGGTAA	CTGCGAAAGCAAACTCCACTGTTCTGAAGCCAGATCAAGCTGATGGACTGGGCCACAACCCATGCACTTTGCTGATTTGCTATTAAAACAAGAACTGATTTGGTCTGGACGAAAACCCCACTGGTGCCTCAATCCTCCTCACTTTGATTGTGGTGTGGAAACTGCCATGGCTTTTCTGAGGTCTAAAAGGCTGTGTATCTCCAAAGTTCAGGGGATAGAGTGAAAGCCGCCTTTGACCCTGCACCAGGACCGACTCCTAAATCATGCCTCAAATGATCGTGATTGTCTGAAAGAGCCAGTCAGTGTGAAAATGTGAATTGTGGATTTAAAAAAAAAAAAATCTGTGCTCTCTCACTTATTTTTTTTCTTTCTACCGCTTTTCTGCTCTGCTTTTCCAGG…	AAAATGACCCTGTGTGAATGAATTCTGAGATGAGACTGTGGTTTAAAGTTGTTTTACTCTGTTTTTTTAAGGACACACCTCCAGCTGCATAATAAAAATAAAGGCTGTTGCAATCATGAATCCGGACTGTGTGTTTTGTTGTCAAGGGACTTCATCAGGTCAAATGGGAATGAATATTCCCTTACTGCCCTCTGCAGGACAAATATGCTCTGTGCTCTTGAAGAGCCCGCACAGACGGAGTCAAAAACAGATATTTTACCATAGCACTGACTTATGACATTTTTAGGTTAGAAAATTTAAGATTTATAATTGCCTTAATGGCTGAACATGAACTTATATCAAATACTTACTATGTTAATC	High	Non-ATG
ENSDART00000056074	66	6.23362	49	7	0	4	5	0.18	0.08	TTG	2284	2349	ENSDARG00000038422	entpd4-201	chr8	50162188	50191580	+	29393	2673	50.99	13	4960	ENSDARP00000056073	Standard	1836	612	611	54.63	1	ATG	TAG	50163242	50191086	344	2179	494	344	104	324	AGTCTGAACTGTTGCTCGGTAACTACCGGGAATTAGCGGCTTTTCTCCACCAAATTTGAACCACCGACGCTACCGGAGGAATTAAAAACCCGCATAGATGTGTTCACCGAGAGGATTTCAATTCTTGTCCTGAATTCACAAATCTCCGAGGATGGGTCTTAAATGAGGGCATCCGTCCCAGATGTAGCCGAACGGACCTGCCACGTCTCCTCGATTCACCTGCACACGTGTGATAGACCCTGATGATGATGCCTGGGGATATGACGTCATGGAGGAATACACCTGGACAGATACAAGGTTGCCAGTAAAGGGTTGATTGGACTCCTCTTCATACACTCCAGCAATGGGAAGGATTAGCATTTCCTGCCTGTTTCCAGCATCCTGGCACTTCAGCCTGTC…	GCCCTTTAACCTGTCAATCAAACAGCCGGCCAATCGCTGGAAGAGAAAGCCATCATGACACATCTCTTCAGTGAAGGCGCTTGGGGATTCTTTAACTTTTTTTTTTGCACCCCAAACTTCACATTGACCTCTTGCTGGCCAGATTTGCATTTCAAAATAATTTCCAATAGATACATTTGCATTTTCCGACAGGTGAGTGACAGGATTAATGTGAACACTGTATTTGTTACAGGACAGGACCGAATGGCTGCTTCTGATCATTTTTTTTCCTGAGGTATTTTTTTGTTGTTTTGTTATTTATTATTCGTCTGAGGTCTGCTGAGGCTGCCTTTGGATCTTTAACGTCACTTTCAATGTGTACTTTATTGGTGCATTGATTACGGTTTATATACACTCGTT…	TTGCACCCCAAACTTCACATTGACCTCTTGCTGGCCAGATTTGCATTTCAAAATAATTTCCAATAG	GCCCTTTAACCTGTCAATCAAACAGCCGGCCAATCGCTGGAAGAGAAAGCCATCATGACACATCTCTTCAGTGAAGGCGCTTGGGGATTCTTTAACTTTTTTTT	ATACATTTGCATTTTCCGACAGGTGAGTGACAGGATTAATGTGAACACTGTATTTGTTACAGGACAGGACCGAATGGCTGCTTCTGATCATTTTTTTTCCTGAGGTATTTTTTTGTTGTTTTGTTATTTATTATTCGTCTGAGGTCTGCTGAGGCTGCCTTTGGATCTTTAACGTCACTTTCAATGTGTACTTTATTGGTGCATTGATTACGGTTTATATACACTCGTTCTCAATTCAGATTCATGTGCTCCAGAGTTTTTAATACTCAAGACTGTACGCATAATTCAACATCGATTAAATGATTTGGATGTGCCAAAGAGAAA	High	Non-ATG
ENSDART00000027329	72	6.22567	116	77	15	9	18	0.38	0.25	GTG	831	902	ENSDARG00000015551	fth1a-201	chr7	12675224	12683988	+	8765	1091	46.65	5	3212	ENSDARP00000026092	Standard	534	178	177	52.06	1	ATG	TAA	12678683	12683678	248	781	310	248	49	189	ATTATCGTTTCAGCGACCACACGAGGACAGACTGAAGGTTACCTGCTTCAACAGTGCTTGAACGGCAACCGATCTTCTGTCTTTTTCGCCATTTTCATCAATCGACTTCAATTCCAAGCATTTTGTTTTCGGTCAAAATCGAAAGTTTTGTTTTAAGACGCTTTGCTTTGAAACATCTGCGCAAACCCGCGTCATTGACCATCTCTACGAATAACACCAGAAACGCAGTAAAACCGATCTAAGAAACATGAGCTCTCAGGTGAGACAGAATTTTGAGGAGGCCTGCGAAGCGGCCGTTAATCGTCAGATCAACATGGAGCTCTATGCATCTTACGTCTATCTTTCTATGTCGTACTACTTCGACCGAGACGATCAAGCTCTGCACAACTTTGCAAAGTT…	AGGCTCCGTCCATCTTTGTTTTCCTTTGCTGATTAGTATTGCTATATAAGTGTTTATTACTCTACATGCCATCCAACTCTATTTTATGTTAACCGGTCATCACGTGTGGCTGGATATTTAAGCAGAACCTCCTAGCTTGTTGGGAATCCGACATGCTTTGCTGTTTAAAGTTTCACTTCGTACCAAAAGCCATTGCATTTTCTCCAGCTCGTTCACAGTTTGACCTCTCTGCATCTGCATGTGCTGCTTGTGTGATCTGTCAATCAAATTATGCTCCAAACCCAATAAAGCAAAACCTCTGGAATCTGAA	GTGTTTATTACTCTACATGCCATCCAACTCTATTTTATGTTAACCGGTCATCACGTGTGGCTGGATATTTAA	AGGCTCCGTCCATCTTTGTTTTCCTTTGCTGATTAGTATTGCTATATAA	GCAGAACCTCCTAGCTTGTTGGGAATCCGACATGCTTTGCTGTTTAAAGTTTCACTTCGTACCAAAAGCCATTGCATTTTCTCCAGCTCGTTCACAGTTTGACCTCTCTGCATCTGCATGTGCTGCTTGTGTGATCTGTCAATCAAATTATGCTCCAAACCCAATAAAGCAAAACCTCTGGAATCTGAA	High	Non-ATG
ENSDART00000113574	69	6.22029	41	0	2	3	4	0.13	0.06	ATG	4952	5020	ENSDARG00000060917	anln-201	chr19	35846035	35863541	-	17507	5182	44.87	24	3059	ENSDARP00000102493	Standard	3462	1154	1153	49.57	2	ATG	TGA	35863401	35847615	141	3602	1580	141	1349	162	CTGAAGACGGAGCGCGTGGCGAGTGTGTGTATGTGTGTGTTAGAGCGAGAAAGAGCGGAGAGGATTTTACTCCCTCGACAGATAAATAAAGAAGAAATCAGAGGATTATACTTTACTTTCAGCTTGTAGCGTACACTAGGATGGATCCATTCACCGAGAAACTGTTGGAGCGCACACGTGCGCGTAGAGAAAATCTGCAGAAGAAGATGGCGGAGAGACCAACGGCAGCCAACCGTCCAATGGCTAAAAGAACAAGAGAGCCACTTACAGATACAAACAGTGTCTTAAGTGAGCCGACTATTGAAAAAGCGCTTCCCTCCTCCAAGCCATCCCCCTTCAAACGCCGCTGTTCAGACGAAAATACTTTTCTTGCTGGAGAAGAAAACAAGCAGCCGGTGG…	AGGTCACTTTTACACTGACTATATGTCTGATTTGGAAGTGCAATGCGGCATCACAGTTACAAAGCGTTTACGGAAGAATTTACACAGGTTTTTCATTCGAATTTTGACCGATGTCAAATCAATAAAGCCATAAATGTTGAGACATTTCAATGAAAGGACAGAATGCTTTGCCCCACAGGGGTATTCAGGTATGTTCTATCTTGATCTAGTGTGTAATACAAGCACGGCTAACTTAACGCGACTAATCATCGTTTGTTTGCTATGCTAGTTTGTGTATTTTTGAATGTCTTTTGCATGACTGCTGGAATTCCTGCTGTATTCAGATTTCTTCATCGCACCTCTGGGCAAAAAAAGTGGTCAAGCAAGCCAGTCTCCTGAATCTTTAAATGAACCACACAC…	ATGGGTTTGGGACAACATGAGGGTGAGATTTTTATTTTATTTTTTTATTATTATTTTGAGGTTCATTGA	AGGTCACTTTTACACTGACTATATGTCTGATTTGGAAGTGCAATGCGGCATCACAGTTACAAAGCGTTTACGGAAGAATTTACACAGGTTTTTCATTCGAATTTTGACCGATGTCAAATCAATAAAGCCATAAATGTTGAGACATTTCAATGAAAGGACAGAATGCTTTGCCCCACAGGGGTATTCAGGTATGTTCTATCTTGATCTAGTGTGTAATACAAGCACGGCTAACTTAACGCGACTAATCATCGTTTGTTTGCTATGCTAGTTTGTGTATTTTTGAATGTCTTTTGCATGACTGCTGGAATTCCTGCTGTATTCAGATTTCTTCATCGCACCTCTGGGCAAAAAAAGTGGTCAAGCAAGCCAGTCTCCTGAATCTTTAAATGAACCACACAC…	CCATTTAAGGCACTTTAATGTCATGGCTTCAGTTGTGTGTTATGGTATCTTAAACACTCCAAATGTGGCTTCCATGTATCACGCAGAGCTGCAGTTAAATAAATCAAGCTTTTGACAACATCTGCAGTCTGCTTCTCACTGCTGTATTTGTGTGGGACTATT	High	ATG
ENSDART00000163582	45	6.21237	39	1	0	2	3	0.13	0.07	ATG	701	745	ENSDARG00000089529	desi1b-202	chr12	18770521	18776539	-	6019	4382	33.77	7	874	ENSDARP00000134175	Standard	546	182	181	47.44	0	ATG	TAG	18776539	18774357	1	546	3836	1	154	3637	ATGCTGAACACCGCGTTGGACCTGTCAAACTTTCGTGTTGCCATGGCTAATGGAAGTTCTTACACCGTTCAGCTGTACGTTTATGACCTGTCAAAAGGACTGGCCCGTCAGCTGAGCCCCATGATGTTAGGAAAGACAGTCGAGGGAATATGGCACACTGGAATAGTGGCTTACGGGGAAGAGTTTTTCTTTGGAGGAGGAGGTGTTACAAGCTGCTATCCTGGTTGTACTATTCTTGGTATGCCTGATTCCACAGTGGACCTAGGAAACACAGAAGTTCCTCGGGACCTTTTTCAGGAATATCTGTCTTCGCTCGGGGAGTCCACTTATAGACCTGAAAAATACCACCTTTTTGAACACAACTGTAACACCTTCAGCGCTGAAGTTGCGCAGTTTTTA…	AAGATCTGGCTGCATCTAAGAATGTATTAATACAGCAGTCATGAAGAGTCACATTGTGCCTTTCAAGATCAAAAATAGCTTTTATATAAAGCAGGGCTTTCAGTTTCTCTGCTCTGCCTTTTCATAAAGTGATACATTTTCACTCTCTTTTTTTATGCTATCTTCAGTGATCTGCTGTGTAGACAGAGGGACCAATTAATCTGTATTGTTGACTCTTTAGAATAGAATATACAAATCCACTGGGACAAACAACCAGTGGATAGGAAATGTGAAAGAGGACATTTTTACCAGGACTGCAAATGAATTTTAAAATAAACAAAATCATGTGGTATAATTGGATAGAACACCCAAAAATGAACATTCTGTCTGTTACGCATTTTCTGAGTTCATGTTAAGCAC…	ATGCTATCTTCAGTGATCTGCTGTGTAGACAGAGGGACCAATTAA	AAGATCTGGCTGCATCTAAGAATGTATTAATACAGCAGTCATGAAGAGTCACATTGTGCCTTTCAAGATCAAAAATAGCTTTTATATAAAGCAGGGCTTTCAGTTTCTCTGCTCTGCCTTTTCATAAAGTGATACATTTTCACTCTCTTTTTTT	TCTGTATTGTTGACTCTTTAGAATAGAATATACAAATCCACTGGGACAAACAACCAGTGGATAGGAAATGTGAAAGAGGACATTTTTACCAGGACTGCAAATGAATTTTAAAATAAACAAAATCATGTGGTATAATTGGATAGAACACCCAAAAATGAACATTCTGTCTGTTACGCATTTTCTGAGTTCATGTTAAGCACAAATAAAGATATACTGAGGAATGTTGGAAAGTAGCAGCCATTGACTTTTTTTGTTCCCACTATGAATGTCATTTCCAACATTCTTCAGAATATGTTGTTTTGGGTTCAACGGATGTCAGAAATTCATAAATGTTTAAAGTCCGCATGAAACGGAAGCTGTGACAGCTTTTTTTTTTTTATATATATATATTGTGATGCA…	High	ATG
ENSDART00000010647	36	6.20945	37	0	0	2	2	0.17	0.06	GTG	2630	2665	ENSDARG00000011510	rcc2-201	chr23	21594955	21608489	-	13535	2908	44.33	13	4188	ENSDARP00000004838	Standard	1488	496	495	50.34	1	ATG	TGA	21607335	21596200	176	1663	1245	176	966	243	GAATCTCATCCTCGTGTGTTTGTTTTGTGGACTACACGCTCACTGCCATGAAAGTTACATGAGTGCTTAAACTGTACATTTGGACCTAAATTTACTTAAGGAATACACAGAGGAGAAATACCTCTTACGCTTAACATCCAACGTGTCGATCCCATCATAACACAGGATTTGGAATATGCCACGCAAGAAGGTGACAGATGTGTCTGGGAACGGTGGATTGAAGAGGAAAAGAGGAGGTGGAAAGAAAAAGGAAAGAGAGTTCAGCAGTGATGATGAGTTTGATGACTATGAACAGGAAAACACAAAGAAACCTGGAAAACCAGCAGCTAAAGCGGGTTTGCAACCGGTCACTGTCGCTGATGATGTGAAGGAGAAGATTAAACTCGAGGTTCCCAAAGT…	TGTGACCCCGCTCATTTCCTCCAGGGGCTTTTTGAAAGGAAATCCTCTGCTCGATAGGTCACCTGGGTAATCACAGTATGGTTGGGATGGGATTGTTTATTTTTCCTATATATTTTGGACATCAATTTACTTTTTTTGAGAGACAAGCCACGTGTCGGATGAAAGTTTTGAAGTTGCGTTAACTGATCTGCGTAGGCCGTGGCGTTTCAGATGCTAAATGTTTTAATTTCACAATACAGCCAGCAGCCGCTCAAAGCACTCGGATTCCACTGGATCCTTTCCTTTTACTTATACATTCCTAATGGAAGTTTATCACTTATTGTTTTGTTTGTTTGTTTTTCCATAACGATGACTGTGAGATCCGTGTCTGCTCTCTTCCAAAAAACAAAACAAACTGGT…	GTGCCATTTCTTTGTTCACCTGGGCTTAAACTGTGA	TGTGACCCCGCTCATTTCCTCCAGGGGCTTTTTGAAAGGAAATCCTCTGCTCGATAGGTCACCTGGGTAATCACAGTATGGTTGGGATGGGATTGTTTATTTTTCCTATATATTTTGGACATCAATTTACTTTTTTTGAGAGACAAGCCACGTGTCGGATGAAAGTTTTGAAGTTGCGTTAACTGATCTGCGTAGGCCGTGGCGTTTCAGATGCTAAATGTTTTAATTTCACAATACAGCCAGCAGCCGCTCAAAGCACTCGGATTCCACTGGATCCTTTCCTTTTACTTATACATTCCTAATGGAAGTTTATCACTTATTGTTTTGTTTGTTTGTTTTTCCATAACGATGACTGTGAGATCCGTGTCTGCTCTCTTCCAAAAAACAAAACAAACTGGT…	TCACATTTTTTTCTTTCATCATCTGAAAGTCCATGCAAGAGTCCATCCACTGTTTGTGGGTGAGTGACAAGCTCATGTGTGTTATGTTGTATGCAAACCGCAGTTTTAAATTGTGTACTTAAAAGAAATGTTCATTGGTTTAGGCAGCGTGTTTCCAGAAACTGGAATTCCAACTCATGTTTTGATTTTCTTAAATGTTATTTTGTTTTCTTAATATTAAATAAAAGTTAATGTAAATTGGTA	High	Non-ATG
ENSDART00000042049	33	6.20945	37	0	0	2	2	0.18	0.06	TTG	2096	2128	ENSDARG00000031915	hif1an-201	chr13	29822183	29849765	-	27583	2160	43.94	8	12594	ENSDARP00000042048	Standard	1035	345	344	46.76	2	ATG	TAA	29849565	29823108	201	1235	925	201	860	32	GTTATGAGTAGGAAAACACAGCCAGTGTTTCTGTTTTCACGCTGCTTGTATGACTGCGCGGGTCGCTCGTCTGTTCGTGCCTCGGCGGGGTGTGTGAAGCCCAGGAGCGGTTCTCGAGCTCGCCGGCTCCCCTTTCAGACCATCGGCCTCTCGAGGTTTCTTTGTGCTGCCCCAGTGATCCTCTGGCGGACTCGGAGGACATGGCGGAGACCGACGGAGCCGCCGCCTTCACGGAGCTGCGCGACCCGGACTGGGATGAGTCGCAGCTTCGACAGTATACTTTTCCAACCCGACAAATACCGCGACTGTCCCATACGGATCCGCGTGCCGAGGTGCTCATCAATAACGAGGAGCCTGTTGTACTGACAGACACCAGTTTAGTATATCCAGCTCTAAAAT…	TAGCCTGTACTGAAGCTTCTTTAGTGTGCTGCTACAACAGTCTGTTTATGTGTGTATGAGAGAGAGAATGTGAATGGGAGTATGTGCTTGTGTGTACATTCAGACTGTTGAAATGCCAGTGCATGGCAGTATTTTGGCAGTATAAAGACTTTCGCCTTTGTCTGCATTCACTTACTGGACCCATTGTCGTTAGTTCTGTGTTGGTGTAAGGAAAAATACCACTGTTGAGGAATCCTGATTTGATCTCTCCTTAACAAGCGTAACTAAATTCAGCATTATGTGCTAAAAAAGTAATAAAAAATAGACGAATGCATTAGCAGAGGCCTCTAAAGCACTTTTACACCACCCAGAGCGCCTGTTGTCAGGTTTTGTCCCATGTTGGGAAAAAGAAGGTGCCAT…	TTGCCAAGTGTTAACTGTCTCCATGAATTGTAA	TAGCCTGTACTGAAGCTTCTTTAGTGTGCTGCTACAACAGTCTGTTTATGTGTGTATGAGAGAGAGAATGTGAATGGGAGTATGTGCTTGTGTGTACATTCAGACTGTTGAAATGCCAGTGCATGGCAGTATTTTGGCAGTATAAAGACTTTCGCCTTTGTCTGCATTCACTTACTGGACCCATTGTCGTTAGTTCTGTGTTGGTGTAAGGAAAAATACCACTGTTGAGGAATCCTGATTTGATCTCTCCTTAACAAGCGTAACTAAATTCAGCATTATGTGCTAAAAAAGTAATAAAAAATAGACGAATGCATTAGCAGAGGCCTCTAAAGCACTTTTACACCACCCAGAGCGCCTGTTGTCAGGTTTTGTCCCATGTTGGGAAAAAGAAGGTGCCAT…	GGAAATAAAAGCTTTTGAATGGTTTGATCTAA	High	Non-ATG
ENSDART00000143364	57	6.20945	37	0	0	2	2	0.11	0.04	TTG	1239	1295	ENSDARG00000035631	sdf2l1-201	chr5	12808314	12815509	-	7196	1513	41.51	3	3086	ENSDARP00000113867	Standard	657	219	218	53.42	0	ATG	TGA	12815419	12809080	91	747	766	91	491	218	GTCATGCTGCGATTGGCTAGAAAGCGTGTCAGCGTTTGAATGGGACTCTCCGTATCCATTTTTCTGTGATGTACATAGACGCCGGCTGCAATGATGGGGCCGTTAAGAGTCATGTCCGTGTTTTTGGATTTAATTTTAGTGTGTTTGGTGTTTTCTCCGTGCGGCGCTCGTGATGTGGACTCCAGCTACGTGACGTGCGGATCTCTGGTCAAACTGATGAACACTCGGCACAGCGTCAGACTGCACTCGCATGATGTCAAATACGGCTCAGGAAGCGGGCAGCAGTCAGTAACGGGTGTGGATTCAGCTGATGATGCCAACAGCTACTGGCGTATTCGTGGAAAGCCAGGCAGCATTTGCCAGCGCGGGGCACCCATTCGATGCGGACAGGCCATCCGA…	TGATGCTGATACATCATTATTATGAGCGACTGAGAACTGCGCAAAACTTCTCTATATACATTTATCGGTCCAATTCTTATAGATGTGTTGCAGATTTATCACATTTGCTTTGAAGACGTCACACGCAATATGTACATCACAGACAAATAGATGAATTGGTTTGTTTTACTGGATTTCTTTTGAATGGAATTTTGTTATTTGTACATAAGGGAGTAAAAGGGCAAGGTTTCGGGCCACAAAATCGACTTATTTATTTTAGAATTAAATATTGAACTGGAACAAATTACATTATTGACTTGCAAAATCATTTGAGCCACTGTGAAATCCTGAAATATTTCTGGATTCACTGTGGGGAAAATGTAAAATGGCTATTTCTGTTTTTGGTAACACTTCACAGCA…	TTGCATTTATGTTCAAAACAAATACATTATTTGATTGTAATAATAAGTAAACATTAG	TGATGCTGATACATCATTATTATGAGCGACTGAGAACTGCGCAAAACTTCTCTATATACATTTATCGGTCCAATTCTTATAGATGTGTTGCAGATTTATCACATTTGCTTTGAAGACGTCACACGCAATATGTACATCACAGACAAATAGATGAATTGGTTTGTTTTACTGGATTTCTTTTGAATGGAATTTTGTTATTTGTACATAAGGGAGTAAAAGGGCAAGGTTTCGGGCCACAAAATCGACTTATTTATTTTAGAATTAAATATTGAACTGGAACAAATTACATTATTGACTTGCAAAATCATTTGAGCCACTGTGAAATCCTGAAATATTTCTGGATTCACTGTGGGGAAAATGTAAAATGGCTATTTCTGTTTTTGGTAACACTTCACAGCA…	AATGAACATGCGTTGATGAATGAACGCCTTAGTAGTTTTCATTTCATGTGCTTAACTAATGTCAACAAATTAAACCTTATTGTAAAGGGTTACAACGTTTTTATTTCCTAATATGACTGTGTTCTGTAGACTGTAATTTTCAATCCCTTTCATACTGTATGTGACCTGATATGTACATAAATTGATAAAAGCGTGAATAAATTTTTTTGAAATATTTA	High	Non-ATG
ENSDART00000156761	51	6.20945	37	0	0	2	2	0.12	0.04	GTG	8546	8596	ENSDARG00000039878	ambra1b-202	chr25	7764651	7794434	-	29784	8596	47.86	19	4475	ENSDARP00000129851	Standard	4083	1361	1360	54.81	0	ATG	TAG	7793222	7768753	412	4494	4102	412	4051	0	GAAATCCATTCAGCATTCGATTAACAGACCTAAAGTAGCTCTATTCACCCTGCACTCGATTAGTATGCCTGCCTACGCCGAGCTACCCACAAACCAGTTAGCTAGCATAATTTCACCTATAGCCAGCACAAAACATTTTCTCAATGTCCCGATAATCCAAACGGTTTGGTTGATAATCTCCTAAATGACGTGAATGTAATGAGCTCGGCGCTTCGGATCGGTCGGTTGTCAGTCCAGGTCGGGTAATAACGATCCAGCTCGGCTAACAGGCTAAGCGGCTAACAAGCGCCTTCGATGACATTTCACTGACAAACACAACAAAACAGTTTGCATGGCCGGCGTGCTGCTGAGTTAGTGTCCGGTCCGCGTGTGAGGGAGGCCGGCCGGGCCGTGGAGCAC…	TCTCAAGTTTGGTTTTCTCAGAGGCGAAAATCTCAAGACTGGTCTGCATGGTGCTGGAGCGGTTACATTGACAGAGCATAGCGTTTTGGGGCGGAGCTGCTGAAATTCCTGCCTCAGTTGTGACTCCTCCCACTCTGGCCTTATTTGGGAATGAATGAGTGCCAAGTTTCATGGCGTCGTCTCCTTGAATGGGGACACGTCAGCCTCACCCTTTCTGTCAAAACTGAACACTCGCTTTGAGGAAGCATCATTATTGCACTTGCGCGTTGCACTTAAGTTATAATTTTTCTTCTTTCAAGGTTGAGACATTTCATCATTCCATGCGAGAAAGGGCATCATACTTGAATCCTTCCCGTGCTGCGGTACGGAATTACACGGTTGTAGTTAAACACCCTTTCG…	GTGGTAATGATGATTATGAGAGTTTTAATAAAATGGGAATATGGAAATTAA	TCTCAAGTTTGGTTTTCTCAGAGGCGAAAATCTCAAGACTGGTCTGCATGGTGCTGGAGCGGTTACATTGACAGAGCATAGCGTTTTGGGGCGGAGCTGCTGAAATTCCTGCCTCAGTTGTGACTCCTCCCACTCTGGCCTTATTTGGGAATGAATGAGTGCCAAGTTTCATGGCGTCGTCTCCTTGAATGGGGACACGTCAGCCTCACCCTTTCTGTCAAAACTGAACACTCGCTTTGAGGAAGCATCATTATTGCACTTGCGCGTTGCACTTAAGTTATAATTTTTCTTCTTTCAAGGTTGAGACATTTCATCATTCCATGCGAGAAAGGGCATCATACTTGAATCCTTCCCGTGCTGCGGTACGGAATTACACGGTTGTAGTTAAACACCCTTTCG…		High	Non-ATG
ENSDART00000108647	51	6.19786	123	24	59	9	20	0.53	0.39	TTG	1181	1231	ENSDARG00000077732	alyref-201	chr3	59589107	59599428	+	10322	1254	55.18	6	2825	ENSDARP00000103201	Standard	843	281	280	61.09	1	ATG	TAA	59589216	59599126	110	952	302	110	228	23	GTTTCCTCTCGTGCGAGTGAGCGGTAGTGCAGGGACAGTGTAGTACTTCATCCGTGCTGATTTAGTGTTTTAGCTAACTGCAGTGTTTAGCGTTAACAAAGGCCAGACAATGGCAGACAAGATGGATATGTCCTTAGACGACATCATCAAGCAAAACAGACAGCGCGGGGGTGGAGGCGGCCGCGGAGGGAGAGGAGGCCGCGGGGGGCGCGGAGCCACAACCGGCGGCGGCCGCGGAGGAGGTGGCGGCGCCAGCGGACGGCTCGGAAATACAGGCGGAGGATTTGGAGGCCGCGGCGGGGGTTCGGGCCCCATGAGGAACCGCCAGAACCTGAGCCGCGGAAGAAGCAGACCGACACCGTACAGCAGGCCCAAGCAGCTCCCCGACAAGTGGCAGCA…	ATCTCACCGCACCGAGCCGCATTCCCCACTGTTACCACATTGGAGGGTGGTCCTCATCATCATCGTTGTTATAGCTTTGAACATGCCGGATGTTTTACACTCGCGTCTTCAGATTTAAATTTGTGTATCGATCTTTCTCCTTTTAAAATGCTGACGTGTTTTTTACCTACTTTGTTTTATTTGTTTTTCCTTTCTTTTTGAGAAAAAAACCTGGTTGGACTGTAGGATTTGGGGGATGGAGTTCTCTCCACCCCGTCCCTGTGTAGATCATTGAAATAAAACCTGCAGTGTTTAGTAAACCA	TTGGGGGATGGAGTTCTCTCCACCCCGTCCCTGTGTAGATCATTGAAATAA	ATCTCACCGCACCGAGCCGCATTCCCCACTGTTACCACATTGGAGGGTGGTCCTCATCATCATCGTTGTTATAGCTTTGAACATGCCGGATGTTTTACACTCGCGTCTTCAGATTTAAATTTGTGTATCGATCTTTCTCCTTTTAAAATGCTGACGTGTTTTTTACCTACTTTGTTTTATTTGTTTTTCCTTTCTTTTTGAGAAAAAAACCTGGTTGGACTGTAGGAT	AACCTGCAGTGTTTAGTAAACCA	High	Non-ATG
ENSDART00000171996	138	6.18657	89	5	52	6	11	0.13	0.08	GTG	1157	1294	ENSDARG00000099766	myl12.1-202	chr7	71572873	71580919	+	8047	1459	42.36	4	4548	ENSDARP00000137464	Standard	519	173	172	50.1	2	ATG	TAA	71577741	71580299	321	839	620	321	317	165	GTTTGAAGAAACCAACGCTGCAGGAAAAAAAGGGTGTGATATAATAAATAGAATTCTTTATTAAATCATTTTGCTTTGTAAAAAGGTAAAGCCATGCTATAGAACGCATTAAACACGATTTACTGTTGATAATTTGATGTCATGGGACGTTATTGGGAGTTTTTTTGGCTTTTGTTCGGGACACCCATGCAGCAGTGAGTTGGTCTGGTCAAAGCTCGCGGAAGCGACGCTGAAATCCGGAAGTTTGGGCGGTGGTTGAACGCGGCTGGGAACGGTCGATCTCTGTTGTTCGCTTGTAGGTAAAACCAAATACAGCCAAAATGTCGAGCAAACGCGCCAAGGGAAAGATCACCAAGAAGCGTCCTCAGCGCGCCACGTCCAATGTCTTCGCTATGTTCG…	AAATACATAAATAATACAACCCTTTTTAAGCATCCCCCCCCCTTTTAGGCTAGAGAAATCTTGTGCTGTCCGTTCACCCTCCAGAAACCAACGTTAACCTTTATTCCCAAATATACTGGAAGAGTAATGCATACGTGCGCGTTTATTCCTGCATATGTGAAGTATTCAGCTCATGGTTTATAATACAGAACACACAGTTAAAGTCGCTCTGTTGTGTAATACGGCTTTTAAAATCCAAGGTAAAGCTGCACTGTTTTGTTTTTGGTGGTGTTTTTGGCTAAATCTCATGTTCCAGTGTTTTGTTTTGATTTTTAGGTGTGTGCAAATTAAGCAGATTCCACTTTCTTCATCACACCTTTCTGTTAATTGGTGAAAGTATTAAGTTCAGGGCTCTCGTGG…	GTGTGCAAATTAAGCAGATTCCACTTTCTTCATCACACCTTTCTGTTAATTGGTGAAAGTATTAAGTTCAGGGCTCTCGTGGATCATGTGTTCACGTTTTATTCATGTCTGCGGTTTTTATGCTATAATGCGACGTAA	AAATACATAAATAATACAACCCTTTTTAAGCATCCCCCCCCCTTTTAGGCTAGAGAAATCTTGTGCTGTCCGTTCACCCTCCAGAAACCAACGTTAACCTTTATTCCCAAATATACTGGAAGAGTAATGCATACGTGCGCGTTTATTCCTGCATATGTGAAGTATTCAGCTCATGGTTTATAATACAGAACACACAGTTAAAGTCGCTCTGTTGTGTAATACGGCTTTTAAAATCCAAGGTAAAGCTGCACTGTTTTGTTTTTGGTGGTGTTTTTGGCTAAATCTCATGTTCCAGTGTTTTGTTTTGATTTTTAGGT	CTTGATGATCTCAGACCTCTCGTTTTTTTCCTCATTCAGGCAGTACAAATGTGAACGTGTTGATTGTAGTTACATGCATTCGATCTCATTTGATTTCATTGCCTAACTGAATTTTTACATTTTATAATATTAAGTATTTTCAATAAATCACTCTTATTAAAAGCT	High	Non-ATG
ENSDART00000045410	66	6.17642	101	29	24	7	13	0.32	0.2	GTG	692	757	ENSDARG00000035018	thy1-201	chr5	29193905	29203140	+	9236	835	42.04	4	8063	ENSDARP00000045409	Standard	462	154	153	46.32	2	ATG	TGA	29202078	29202877	111	572	263	111	119	78	ATCTCTGCCTTCCTGAAGGGATCACTACTGAGGGTATTGTGTCTATAACGCAACATCTCTAGCATTCTTGAGCAAAGAAGGATAAGGTTTTGCTGTGCACCGTGATCAGGATGTTCTACACCGCCTTTGCCACTCTCTTTTTACTTGGTGTTGTTACTGCCCAGACATCCCTTAGGATTACATCCTGCTTGACTAAAGACCAAAACCTTCAAATGTCCTGCACCTTCACTCCAGCTCCAGACACCAAGCTCTCAAAAACATGCTACTACATGACTGACAATAAATTGATTGGCAGTACCAACAGCAGCAGCACACCAGACAGCACGTTCAGGAACCGTGCCAATGTCACCATTACTGATAACAAGTGTGACCTGTATTTGAAGGGTTTACCAGATAGCA…	GCATGAATTGGATCTCCTGAAATAACTCTACTCCCACAAAACTTATTCTCAATCCTCTATCTTGCAGAAGTTTCATATAATTCTGAAATCCAAAGTCTTCTGACTGTTTTAATTTGTGTGTGTACACTGGTTCAGGTTGTGCTGATGTCAAACACTGTTATATCATGCATGTCCTTTTTAAATAACATGTGCTGTTGTAAATGTGAACCAAATGCTTGGCATTGTTTTAATTATTCTGAAATAAAATATTATTGTACTCCCTA	GTGTACACTGGTTCAGGTTGTGCTGATGTCAAACACTGTTATATCATGCATGTCCTTTTTAAATAA	GCATGAATTGGATCTCCTGAAATAACTCTACTCCCACAAAACTTATTCTCAATCCTCTATCTTGCAGAAGTTTCATATAATTCTGAAATCCAAAGTCTTCTGACTGTTTTAATTTGTGT	CATGTGCTGTTGTAAATGTGAACCAAATGCTTGGCATTGTTTTAATTATTCTGAAATAAAATATTATTGTACTCCCTA	High	Non-ATG
ENSDART00000167037	72	6.17467	50	9	0	4	5	0.17	0.07	GTG	3726	3797	ENSDARG00000099235	hook2-206	chr3	7877219	7935490	+	58272	4604	43.48	22	8276	ENSDARP00000136295	Standard	2130	710	709	54.27	1	ATG	TGA	7877274	7933071	56	2185	2419	56	1540	807	TGAGTGCGCGCATTTAGCAGCGCAGCTAGTGTGCGTTTCAGCACGAAGCGGCACCATGAGCCTGAATAAACATCAGCTGAGCGACTCTTTATTTATCTGGCTGCAGTCGTTTCAGGTGCCGTCGTGTGCAAGCAAACATGAGCTGACCAGTGGAGTGGCCATCGCACATGTGCTCAACAAAATAGATTCTACATGGTTTAATGAGACTTGGCTCAGCAGGATAAAAGAGGATGGAGGCACAAACTGGAGGCTGAAGGTCAGCAACCTCAAGAAGATCCTCCAGAGCATGATGGAGTATTATCATGACGTGTTAAGTCAGCAGGTGTCTGATGAGCATGTGCCTGATGTGTGTCTGATTGGAGAGATGGGGGACGTCACTGAACTGGGTCGCCTGCTCCA…	ACAAACCCCTCCGTCCCGTCACTTTTATTCTTTTACATCCACTCCTCCTCTACGTTTTTAGCCTAGTTGGTTAATTTCAAGCGTTAATCATGAATTTAAAGAGACAGTACATCCCAAATAAATGAATCTTTGAGTCTCTTCTGTTGAACACAAAAGAAGATATTTTGAAGAATGTTGCCAGAAACAAGCAGCTGTTGACTTGTTGGTACTTTTATCTTCAGCATTCTTCAAAATATCTTCTTTTGTGTTCAACAGAGGACAGAAATTAAAGCTTTAATCATGAGTTTAAAGGGACAGTACACCCAAAAAATTTTTAATTCTGTTCCGAATCTGTGGGTTTCACAACAGAAGGTATTTTGAAGAATGTTGGGGAAAAAAGACGTTGACTTTCATGGTATT…	GTGTGTTCATCAGGGTACGGCAAATGTGAACGCACTTTAGACACACCGTGCCTTCGATTATATGTTAGGTAA	ACAAACCCCTCCGTCCCGTCACTTTTATTCTTTTACATCCACTCCTCCTCTACGTTTTTAGCCTAGTTGGTTAATTTCAAGCGTTAATCATGAATTTAAAGAGACAGTACATCCCAAATAAATGAATCTTTGAGTCTCTTCTGTTGAACACAAAAGAAGATATTTTGAAGAATGTTGCCAGAAACAAGCAGCTGTTGACTTGTTGGTACTTTTATCTTCAGCATTCTTCAAAATATCTTCTTTTGTGTTCAACAGAGGACAGAAATTAAAGCTTTAATCATGAGTTTAAAGGGACAGTACACCCAAAAAATTTTTAATTCTGTTCCGAATCTGTGGGTTTCACAACAGAAGGTATTTTGAAGAATGTTGGGGAAAAAAGACGTTGACTTTCATGGTATT…	CAAACTTAATGCTGGAGCGCAGCACATCAGGTGCGTCTTTTTGTCATTTTTATGTAAATGTGGTTCATTTGCATGTGAAAACTGTTGCTGCTTTAATTATGTTTTACTTGACGTCACCAAAGTCTGCTGCTGAAGGACTGAATCTCTATTTATTACTCTTAAAGAGACAGTTCCCCTCAAAAATGAATGTTTACTCTCTATTTAAGTGTTTTGAAACTTTTTTTAAAAGTTTGTTTCTTAAATTAGTTTGTTTCTTAAATTGAACACAGAAGATACTTTGAGGAATGCTGAAAACCACTGACTTCTATAATATTTGTAAGGAAGTCAATGCTTGGAGGTTTCAAACATTCTTCAAAGTATCTTCTATTTTGTTCGACAGAAAAAATCGGTTTGATAACA…	High	Non-ATG
ENSDART00000076030	48	6.173	38	0	1	3	4	0.19	0.08	TTG	1195	1242	ENSDARG00000053912	fbl-201	chr16	42227627	42236061	-	8435	1436	47.14	9	1942	ENSDARP00000070509	Standard	954	318	317	51.47	1	ATG	TAA	42235955	42228003	107	1060	376	107	134	194	GCACATGTGGCCACCTGATCAGTGCAGCAGTAGACCGGAGGAAAAGCGGGTCTGAGTTAACGCCAGCTATTCGTACAGTTAAAACAACCGCACAAAATAAGATAAAATGAGACCAGGATTCAGCCCAAGGGGAGGTGGTGGTCGTGGAGGATTTGGTGGAAGGGGACGAGGCGGAGGAGACCGCGGAGGAAGAGGAGGATTTCGAGGAGGCAGGGGTGGTTTTGGTGGAGGATTCAAGTCTCCGGGAGGTGAAGGTGGCTTTCGTGGACGAGGCGGAGGCCGTGGCACTCCTAGAGGACGGGGAGGAGGAAGAGGGGGAGGACGAGGAGGCTTTAGAGGAGGAGCCAAGGTGACCGTAGAACCCCATAGACATGAAGGAGTTTTTATCTGCCGTGGTAA…	GGATTTATTGTGAAAACTTTCATCTCTTGTTCGCATCCTTCTTCGCTCCTGAAATTCTTGCTTCAGCCACTAGATGGACCCACAGTTTGCAGATGACAAAAGACTGATATAACTGAACCATTTTCCTGCATCCATTGGGACGGGAGTGCATCCCGCTGCAATATATTCTTTATGGAGAGTAACACAGCTCCCGGGTTTTTCTGTTTTGTTTTTTCTTTGTATGATTATCCTCTGTGTAATATACAGTACCGAGAGATGAATTTTGAGTTTTGCTTGTCAGAATTATTGGAATCTCGATTAACTAGATCAACAGTTTTCAGAAGCATACCTTTGTTATTGTTTCTTTAAATATTTTTAGTAAAACATTTTTATCTGA	TTGGGACGGGAGTGCATCCCGCTGCAATATATTCTTTATGGAGAGTAA	GGATTTATTGTGAAAACTTTCATCTCTTGTTCGCATCCTTCTTCGCTCCTGAAATTCTTGCTTCAGCCACTAGATGGACCCACAGTTTGCAGATGACAAAAGACTGATATAACTGAACCATTTTCCTGCATCCA	CACAGCTCCCGGGTTTTTCTGTTTTGTTTTTTCTTTGTATGATTATCCTCTGTGTAATATACAGTACCGAGAGATGAATTTTGAGTTTTGCTTGTCAGAATTATTGGAATCTCGATTAACTAGATCAACAGTTTTCAGAAGCATACCTTTGTTATTGTTTCTTTAAATATTTTTAGTAAAACATTTTTATCTGA	High	Non-ATG
ENSDART00000135472	84	6.17078	43	0	4	3	4	0.11	0.05	ATG	1941	2024	ENSDARG00000005098	zgc:86764-201	chr21	20273580	20286180	-	12601	2100	45.48	14	3103	ENSDARP00000120284	Standard	1743	581	580	48.71	1	ATG	TGA	20286050	20273807	131	1873	227	131	67	76	GAAGAAGAAAAGAAAACGTCAGCTGCAATTCAAATTTTACCGCTCGTCCTGTGCACAACGAGACGATAGTTGTTAATATTGATAGGTGATTTATTTTTAATATAATTACTGACGGTTGTCATACGGTCCAATGATGACTTGTCGAAAAAGTGAAGCTTTGGCGTTCTCTCTTGTGACTGAGATCAATCATGCGATGGCCAGGCTTGTGGACATATGGGACAGCATCGGCATCATGGAGGACCAGAGAGTGGAGAGAATGCAAACTGTAAAAAAGCATATAGATGGCCTTTTACATTCCATGATCATGGAGGAAGAGGCTTTAAGACATCGAATCAAAACAGATATCATCACCTTCCAGAAGCAACTGGACACGCTGTGCCTTGAACTGACTCTTGAACC…	TTGGATGGGGAAATTGTTTACCTTTTTTAAAATAAAATACAAGGTTTAGGTCAATGACAGGTCAATCATGTCAGAATTGAGAATGTACAGGATTCAATTCGCGGGTGTTTTTCTTATCGACATTTCATATGTAGTTTTTGTTTGTTTTTAAAAAAGGCACAATTATTTATATATATTTTTACAATAAAATGCTACTTTTAATAAAAAGCTTCTTTATACATTTTAAA	ATGTCAGAATTGAGAATGTACAGGATTCAATTCGCGGGTGTTTTTCTTATCGACATTTCATATGTAGTTTTTGTTTGTTTTTAA	TTGGATGGGGAAATTGTTTACCTTTTTTAAAATAAAATACAAGGTTTAGGTCAATGACAGGTCAATC	AAAAGGCACAATTATTTATATATATTTTTACAATAAAATGCTACTTTTAATAAAAAGCTTCTTTATACATTTTAAA	High	ATG
ENSDART00000011691	45	6.16993	36	0	0	2	2	0.13	0.04	TTG	1516	1560	ENSDARG00000020623	baxa-201	chr3	37634631	37644015	-	9385	1981	42.55	6	4194	ENSDARP00000023687	Standard	579	193	192	52.68	2	ATG	TGA	37643959	37635977	57	635	1346	57	880	421	ATATTGTCGTCACGCGGCGGAAGCGTCTTCTTCAGTTCGCTTATTTTCATGCTAATATGGCAGCGCCGTCGGGTGGAGGCGATACGGGCAGTGGCAATGACCAGATACTTGACTTGGGAGCTGCACTTCTCAACAACTTTGTGTATGAGCGTGTTCGTCGGCATGGCGACAGGGATGCTGAAGTGACCCGGAGTCAGCTTGGGGGCGTGGAGCTGTGTGACCCCAGCCATAAACGCCTCGCGCAGTGTTTGCAGCAGATCGGAGATGAGCTGGATGGAAATGCGCAGCTGCAAAGCATGTTAAACAACTCTAATCTTCAGCCGACTCAAGATGTCTTCATCAGAGTGGCCCGTGAGATCTTCTCTGATGGCAAGTTCAACTGGGGAAGAGTTGTGGCGC…	AGTAGCAGGAAGGTGGATAGAGCGAGAGAAAAAAGAGAGTTAAGACGGTGAACAGAGGGTGAAACAGACCAGCAAAAGATTAACAGAAAGACGAGAGGGAAGAGAAAGAGTTGGAGACAAAAAGCATTGAGAGGTGAAACCGCCTCAACCCAATGAAAGAGGAGGAAAGAGTGAAAGTTCAGCCAGATGTAGATGGTTCAAGCCACTCTTTTTTTACTCCAGAGTCTGTGCCCTTTCTTGTTCAGCTTCAAATCTTGAATACATTTGCACTGAGAATGAGAGATTAATGCAAAAGCGTTTAGGTTTAGGCTTCATTTTAGGTATTTATTTTTAGTTTGGGGCTAACTGGCTATCTAGAAAAGACTGTATCGGTATGTGATTTAATTTATTAGCATTATT…	TTGAACTTTCTAAAGAAGCAGATTCATTTCTCATCTGAGATTTGA	AGTAGCAGGAAGGTGGATAGAGCGAGAGAAAAAAGAGAGTTAAGACGGTGAACAGAGGGTGAAACAGACCAGCAAAAGATTAACAGAAAGACGAGAGGGAAGAGAAAGAGTTGGAGACAAAAAGCATTGAGAGGTGAAACCGCCTCAACCCAATGAAAGAGGAGGAAAGAGTGAAAGTTCAGCCAGATGTAGATGGTTCAAGCCACTCTTTTTTTACTCCAGAGTCTGTGCCCTTTCTTGTTCAGCTTCAAATCTTGAATACATTTGCACTGAGAATGAGAGATTAATGCAAAAGCGTTTAGGTTTAGGCTTCATTTTAGGTATTTATTTTTAGTTTGGGGCTAACTGGCTATCTAGAAAAGACTGTATCGGTATGTGATTTAATTTATTAGCATTATT…	AGAAACACCATTAGTTTGGCTGGAACTGGTGTAAAAGACGTGTAGTGTGTAAGGGTTAGTAAACCAGGCTTACAAACAGATGAGTTGAGCTCTTTCTCTCAGCATAGTCTTCTCAGTACTGTATTTTCACCATGGTTAGTCAGACCTATAATCTGAACTTTTTTATACACTTGTTTCTTTCTCTCTTGTTTGTTTGAATACAGTTTCATACTCTTTCTGTTTAGGATCTTTTCTTTTCGTTGACAGTGCCTTGGCCTTTTTATGATACTAGCCGCCACTTTTTCATCTTTTTCTACATCTTTGTAAAATGGTATGAATCGTGCACCCTAAGGTGGTCTACGTGCTGTGAGCCCATGAGTTTTTGTAAGATGTACGATTAAATAATAAATTGTTAAATTG…	High	Non-ATG
ENSDART00000011863	84	6.16993	36	0	0	3	3	0.11	0.04	ATG	4246	4329	ENSDARG00000009830	hdlbpa-201	chr6	26884278	26905189	-	20912	5109	47.39	28	3208	ENSDARP00000017412	Standard	3819	1273	1272	49.78	2	ATG	TGA	26901897	26885395	174	3992	1117	174	253	780	CGCCAGTGGAGTTTCACTACAAGCTTCTGCACCATACAGGGCAGACGGGAACACAAACACAAGCAAAAGCTGGCAGGCTGACACGAACGGGCAGCTTTACAGGACGGATTATCTGGTAACTGACCATTTAGCTGTGGCACACTCGGACTCCGTGTAAACGTGGGATTTCGACCATGAGCTCAGTCGCGGTACTTACGCAAGAAAGCTTTAACGAGCATCGCAGTGGCTTACTGCCAGAGCAGGTCAAAGCTGCTGCAGGAGGAGACCCTAGCAGTGTGGAAGATGATGACAGCCTTCCCACCTACAAGGATGCCTTTCCTCCTCTGCCTGAAAAGCCTTTGCCAGAGGGGGTGCAGGAAACTGAAAATGCCTGGACGACTAAGATTAAACCTCTGAAGT…	AATGAGTCTCCATCAGTGGTTTTATTCTAACCTCCTGGTTTTCTCCCCTATTATTACCCTCATTTTGACCCATTTGGATGTGGACCGACCACTTAATCTGACCCCAATATATCAGCACAGTTCCTCCGTTTAAATTAATTCTACTAATAAGGGTCCTGATGGTTCTCTGTGACCCTTTTAAAACAAAACAGGTGGTAAACACTTTCCTCTTTATGAGAGTGGCCTATATCAAATTGGCCTAAATTACTATGAAATGAGGCAACCTGTTTGCATTTTTAGAGAGAATCAAAAGTCAAAGGAAAACAAAAGTACGCCTGACTATGCTTCAGGTCTGTAACAATCCAGGTTTAAGTGATTTTTGATATGACTTCATTACAAAAAAAGAACATTATTTCATTA…	ATGAGGCAACCTGTTTGCATTTTTAGAGAGAATCAAAAGTCAAAGGAAAACAAAAGTACGCCTGACTATGCTTCAGGTCTGTAA	AATGAGTCTCCATCAGTGGTTTTATTCTAACCTCCTGGTTTTCTCCCCTATTATTACCCTCATTTTGACCCATTTGGATGTGGACCGACCACTTAATCTGACCCCAATATATCAGCACAGTTCCTCCGTTTAAATTAATTCTACTAATAAGGGTCCTGATGGTTCTCTGTGACCCTTTTAAAACAAAACAGGTGGTAAACACTTTCCTCTTTATGAGAGTGGCCTATATCAAATTGGCCTAAATTACTATGAA	CAATCCAGGTTTAAGTGATTTTTGATATGACTTCATTACAAAAAAAGAACATTATTTCATTACAAAGGTTATTTTTTTGGGTTTATTAAGCTGCTCTGTCTCATAGTTGCCTTTGCAATGGGGTTGGGGAAAATATACTGTATACCTCTGAAAGATGTTGCTTCTGGTTGAAGTCAGATTCATTCATAGGAAATGGGTAACCAGCTGTACTTTTGCCTCGTTCCCTAGGGTAGCCATTTTGTTGCCGTCATTTCACTTGTGTCTGTCCCAATCCCTTGTTTCCTGACTATGGGAAGTGGTTCCGTGCAGCCTTTACAACTCTCCGACCTACAAGAGGGACTCTCACTACAGAAGTATTTTCAAACTGCCATTAGCTTTGGAAGTCCCAGGGAGTTAGTC…	High	ATG
ENSDART00000025120	48	6.16993	36	0	0	3	3	0.19	0.06	TTG	2381	2428	ENSDARG00000021120	ndc1-201	chr2	26921219	26934994	-	13776	2748	45.01	18	2910	ENSDARP00000016349	Standard	2016	672	671	48.51	0	ATG	TAG	26934826	26921783	169	2184	564	169	196	320	CTCTGTACGGATTATACTTGTGTGGTTTTACTCAGGCAATTAGTCGGACGCCCTCGCCATGGTCCTTATGAGGTCCTTCGAATGTGTGGCGCGGGCACTGCTCTCACTTTTGCCATGTTGATTATGGATTTTACTCTGGTGATACAGAATTGAAACGAGCATGTCAAAATGTTTTCCATGAAACAGAATTGCTGGTTTATAAGAAAGGTTGTGATCTGGAGAGCGGTGGCGAGTATTGCATGGTCAGTTCTTCTCCTGCCCATCACAACTGCAGTCTTTGTGCTCTTGAGTAGATTCAGTCTGTTTCACCCCATACAATGGATTTCAGATTGCACAAATCTGCTTACGGCCTCCAGCACCATCTTTTCCCTGATGGTGCTGTGTGCCGTGGTTCTGATC…	AGCAGACAGCATCTTTATTTCAGACGTGTGTGTGAGGATGCAAAAGACAATATGCTTTACTCAAAGGATTGATTAATGGAATTTCGGCACTGTACATCACTTAAAGCCTTACAAACGTGTTGAACTTCACATTCTCGTCCATTCACATTCTTTAACTTTTACATCTTTTGTACACAATTCCACAGTTTGGGGATTTTTGTTTGTCTGTAAGTCTGGTGGGCTTCAAAAGCATGATGGGGAGTGAGATGATATGAAAATAGTGTCACCTTTTTCAGCATATTTAAATTTTATAATCTCTTAAAAAAAAAAAAACAAGGGAGAACACTTGCCTTTTTGCAGTTTTCATCTTCCATTATTATTTGTTCGTCGTTGTTTTGTATAAGTGATGTTTGTATTAGT…	TTGTTTGTCTGTAAGTCTGGTGGGCTTCAAAAGCATGATGGGGAGTGA	AGCAGACAGCATCTTTATTTCAGACGTGTGTGTGAGGATGCAAAAGACAATATGCTTTACTCAAAGGATTGATTAATGGAATTTCGGCACTGTACATCACTTAAAGCCTTACAAACGTGTTGAACTTCACATTCTCGTCCATTCACATTCTTTAACTTTTACATCTTTTGTACACAATTCCACAGTTTGGGGATTT	GATGATATGAAAATAGTGTCACCTTTTTCAGCATATTTAAATTTTATAATCTCTTAAAAAAAAAAAAACAAGGGAGAACACTTGCCTTTTTGCAGTTTTCATCTTCCATTATTATTTGTTCGTCGTTGTTTTGTATAAGTGATGTTTGTATTAGTTCTGGTTGGACTGTTCATTTTGATTTAATCTGGCTGCAAAATGCAAATATGAATGTGTTTGGATTTTTTTTTTGCCATGAGTATCAATTTGGTTATTTTGTCAATATTAAATTTTAAATGATCAGATACCTGAACACACTTTTAATAAACTTGTGTAAATGTTAA	High	Non-ATG
ENSDART00000036371	36	6.16993	36	0	0	2	2	0.17	0.06	TTG	2094	2129	ENSDARG00000016743	angel2-201	chr20	38017217	38030376	-	13160	2383	46.24	9	2585	ENSDARP00000033311	Standard	1710	570	569	51.7	1	ATG	TGA	38030279	38017793	98	1807	576	98	286	254	ATCTGGGTTTGTTTTGCTAGCTTGTAGCATCGCTAGACGTGATTTCACACTTTTTGGGCTTTCGCCTAGCTGAGATGGTGCCCAGAAAAGTGGGTTTATGAGAAAAGGGCGTCACATGCCTCGACACACTAATGCTAACTATGCCAGACCAGGAGTGTCTCCAAATCATCCCATGTTTGGCCGTTACCTGAGTACAGTAGGCTTCCCGCCAGCTCAGAACGTCTACAACCACTGGAGACACTGGTATCAGCCTGGTCATTTATGGTGGACGCAGCCACCACAGCTGCAGCATCCCTCATCCTCCTTCAGCACTGTCAGACACCCGTTCAATAGACCCCCGAGACCTCCGGATCCGTACCAGTGGAGCTCCTGGAGGCAAACTGGAGTACTGCCCCACAC…	CAGAACAAAAGTGCTTGTGAATATCATATGTGTTGCCTTTGAACATGTTTTGGGGCAGAATAAGAGGGAAGCAAAGAAATCATTTACAGATCCTTTAAGCTCGAGAAGTGTCATTATGAACATTGTTTTAGCTGGTGCATTATGGGATGGTGACATGCTTGCTGGAACAACCAAATGAGGGATGGTTTTTTTTTTTGGAACAAGGCAGCTTTGACACCAAGCAAGTGATTTCATAAAGATATTAATATTTTTTTATTTTCAAGGTTTTACGAAATGTCTCTTTCACTTGCGTCATTTTAAAGTGATAAAAAAAAGAGGATGAAAAATGAATAATTTTATCTTCAAGCTGGCATATGTGTAATTTTAGTTTCCTGAAATAAAAAGGACAATATATAAAAT…	TTGCGTCATTTTAAAGTGATAAAAAAAAGAGGATGA	CAGAACAAAAGTGCTTGTGAATATCATATGTGTTGCCTTTGAACATGTTTTGGGGCAGAATAAGAGGGAAGCAAAGAAATCATTTACAGATCCTTTAAGCTCGAGAAGTGTCATTATGAACATTGTTTTAGCTGGTGCATTATGGGATGGTGACATGCTTGCTGGAACAACCAAATGAGGGATGGTTTTTTTTTTTGGAACAAGGCAGCTTTGACACCAAGCAAGTGATTTCATAAAGATATTAATATTTTTTTATTTTCAAGGTTTTACGAAATGTCTCTTTCAC	AAAATGAATAATTTTATCTTCAAGCTGGCATATGTGTAATTTTAGTTTCCTGAAATAAAAAGGACAATATATAAAATTACAAACATTTTTTTCTGATGATCTAAGTTTGAAATATATTTGAGTTCCATTGTCTTAAGTTAACACAAATACCTTTCTCAATTACATTACTTGATTAATCGTATTTGTAAAAAAAAATTCTCCACCTTTTTTTTCATGATTTTTCCAATAAAAGCTAAAAGTCTGATCAACATGAA	High	Non-ATG
ENSDART00000064888	51	6.16993	36	0	0	2	2	0.12	0.04	GTG	616	666	ENSDARG00000044194	tcta-201	chr6	43018380	43021686	+	3307	1046	41.4	3	2146	ENSDARP00000064887	Standard	303	101	100	51.49	1	ATG	TGA	43018594	43021157	215	517	529	215	98	380	AAAAGACCAAAAGGAACTGCTCTACTCTCTCTACTCTAGATGGCGATGATCACACCTAAAACCCGAATCTTCTCATCCCGTGAAGAAGAGATAGCGGTTCTGCTTTGTTTACTTTAAAGATGGATGCTCAGTTACACCTATTTTCTGAATTAACGGGATAATCTGCTTTAAAATTAACGTTAACCCTTAGAATGTAAGATAGCAAATACCCAGAATGGAGGAATCGTGGGATTTCGAGTTCTTGTCTCGCATGGTTGACAGTCTGGTCTCCTTTCTGTCCGAGTTTGTGGATGACTGGCTGGCAAACGACATGAGAGTTGCCGTGTTTAAAATACTCTTTAGCTGGCTTGTCGTCAGTCTCGTAGCCATCCATTTTGCCTGGAAAGTGTACGGGAATAC…	TGAAGTACCTCCAGCTGACCTCAGAGCACAGACACACTAGATGGAAAAAGGCAACTGCATTCCTTCAAAACACTTGTGCCATTATAACAACTTTAACAGTGTGTTTGTCTATGAAGGAGTGGTGCCAGTTTCAAGCCCCAAACACATGAAAACGTGCTTGAAAATCCCTGACTGAATGGTGCAGTGCACTAGGAGAGTATTAAGGGAGTGAGCTATGACATACAGAAGCTCTGAATAAGTAAATAGACTTTAGAGACATGTTGGATTGAATTCTGTAAACAAATGGATAGACTTGAGCCACAGTTTCATCATTGATTAAAAACTGACATGAATACTAGTCAAAAGGAAGGTCCCATATGTTCACATAGTGATCTGGTCTGTTTAAAGGAATGTTTGATT…	GTGTGTTTGTCTATGAAGGAGTGGTGCCAGTTTCAAGCCCCAAACACATGA	TGAAGTACCTCCAGCTGACCTCAGAGCACAGACACACTAGATGGAAAAAGGCAACTGCATTCCTTCAAAACACTTGTGCCATTATAACAACTTTAACA	AAACGTGCTTGAAAATCCCTGACTGAATGGTGCAGTGCACTAGGAGAGTATTAAGGGAGTGAGCTATGACATACAGAAGCTCTGAATAAGTAAATAGACTTTAGAGACATGTTGGATTGAATTCTGTAAACAAATGGATAGACTTGAGCCACAGTTTCATCATTGATTAAAAACTGACATGAATACTAGTCAAAAGGAAGGTCCCATATGTTCACATAGTGATCTGGTCTGTTTAAAGGAATGTTTGATTTCAGTGGAAAATAGATTTAACTGTACAGAGAAATAAAGACAAGTACCTCTACCTGGCTTTCAGATATTCAAAAGAATACTGGTGTCTTTTTGTTTTGCAGTGGATTATATAATAAATATTATGAATCTAA	High	Non-ATG
ENSDART00000163741	75	6.16664	51	10	0	3	4	0.12	0.05	ATG	2703	2777	ENSDARG00000101080	pwwp2b-201	chr13	51484855	51505552	+	20698	5065	47.17	3	8787	ENSDARP00000133698	Standard	1794	598	597	55.02	1	ATG	TAG	51485309	51495889	455	2248	2817	455	454	2288	GCCATTTCTACTGTTGATCATCAGCTGTCAGCATTAACCCTTTAGATAGGCCTGTGCTGAAGGGTTTCTGTCTTTTATATGGAGCTCAATGGTGTAAAACAGCAGATTACAGTGTGTGTGCTTACACACACTTACCGTGTTCTGAGGGGATGAGTGTATACGTGTAGGTTTGCTTGTGTGTCTGTCTGTGTTTGTGGAGAAAGAGAGAGAGTGTGTGTGTATCTGTGTTTGTGTGTCCGACTCCATCCAGCACCCTTCCTCCTCTCCTCTCCTCTTCCTCCGCCGGCGAGATGACGTCACCGCGTCGGTGGATCTGCGGCTGCTGACGTCACCGCGCGCGTCCTGGAGCCTCCCGAGCGAGCGAGCGCGCGCGCTGACGGACCGCAGCAGCAGAAGGCC…	ATCTGGAGGCCGGCAGTGGACTGTCTGTTGTTCAGCGCTCTGCGGACGCTCCCGGTGTGTGTGTTGATCTCCCAGGACGGAGAACACCTTCATTTTGCCACGGATATCATGAGGGAAGGTGCTTTTCCACACACACACACACACACACACACGCACACACACATACACACACGCACGCCTCACCTGACTGTTGAAGACGAGGTGTGACCTGTGGACTGCATTACAGACGGACCATGAGGACGATCTGGGAAACACCTTCTGTTGGTCTCTCCATCTTTCATTGGTTTGTTTTTAGGACGTACGTTATATTAGAACAAGTAGCTCGACACTAAACTCCGAATGTATTTATTCACCTGAAAAAAACAAAACAAAGACAAAAAACAAGCAAACAAACACTCG…	ATGGATCTGCGTATTACAACACTTAAACGACGAGTCTTACCGCCTGTCTGTCTGTCTGTCTGTCTGTCCAGATGA	ATCTGGAGGCCGGCAGTGGACTGTCTGTTGTTCAGCGCTCTGCGGACGCTCCCGGTGTGTGTGTTGATCTCCCAGGACGGAGAACACCTTCATTTTGCCACGGATATCATGAGGGAAGGTGCTTTTCCACACACACACACACACACACACACGCACACACACATACACACACGCACGCCTCACCTGACTGTTGAAGACGAGGTGTGACCTGTGGACTGCATTACAGACGGACCATGAGGACGATCTGGGAAACACCTTCTGTTGGTCTCTCCATCTTTCATTGGTTTGTTTTTAGGACGTACGTTATATTAGAACAAGTAGCTCGACACTAAACTCCGAATGTATTTATTCACCTGAAAAAAACAAAACAAAGACAAAAAACAAGCAAACAAACACTCG…	TGAAAATGTGAAATTCCTTCTCTCTGTGTGTGTGTGTGTGTGTGTTGTGTAGGTCTTGCACCATGCAGTATGTCCGTTGTTTTTCTTCCTCTTCTCTCCTTTTATTACGCTCTGATCATGTGATTTTTGCTTTAATTATTTAATGAGTCACGTTAAGAGAAGCACTTTATCCATACCTTGGTGGCCTGCTGTGAAGATTGCAGCGTCTTTGAGGAGCTGACCCAAGTAATTTCTATTTTATTTTCATTTATTTTATCTTTCAATTATTCTGATGCAGGTTTCCGTTGCAGGACATGTGCGTGAGTGTGTGTACACTGTAAGCCACCGTCGCTGGTTCCTCCTTAAATGATGACACAACTGTGTGCACTGTCTCTTTAAGAAAGCATCAGAAGTGTGTGT…	High	ATG
ENSDART00000056642	153	6.16624	116	35	34	9	18	0.18	0.12	CTG	1432	1584	ENSDARG00000038787	tmub1-201	chr2	32577965	32591726	-	13762	1625	50.52	3	7412	ENSDARP00000056641	Standard	879	293	292	57.34	2	ATG	TGA	32586834	32578544	168	1046	579	168	385	41	GGAGAATTTTTTTTTAAACCGGAAGTCGCCGTTGTGGCATCGTTCTCTCCTGCCAGTGATCAGGAAGCGCAGACGTTAAACGGTGCGAATCATGGACCATCATACGATGTGAAATGTCAACGGTGCCTAGTCTGAAGTTGCCTTAGTCCAGGACACAGCAGACCAGGATGGCTCTAATAGAGGGGGTGGGTGATGAGGTCACCCTGCTCTTTGGAGTGGTGTTCCTGGTGCTCGTCCTGGTTCTGGCCTGGGCCTCCACTCACACTGTTGAACCCCCTGAACACCTCCTCTCACCCAGCCCAGGGGCCTCACCCTCCACAGAGACTGACAGCCAGGAGCCGCTTCCTCCAGGAAACACGGACTCATCGCCTGGCGGAGTCAGGGATGAGGATGATAAGA…	TGGCTGGCTTTGTTCACTCATATTCACCATACACGTGTTTGCACGCATATGGAAACACATTCGTTGCACTTACTCACTTACCAGTGCCAGTGGCAATGTCTTCTGGGATTTCTGGACTTTTCAGGTTCGCTGAAGGCTGTGATTTCAGAGGAACATCTCTGAGGTCATCTCTCTCTCTCTCTGTTTTTTATTTTTTGGTTTGTTTGTTATTGTGGTTTTCTTTTGTTTGCCATTTTTCATCTGCACCAAGTTTCTGCTTGTCAAAGATAGGATTATGCTATATATTTGATTTTTAAAAAGAAAACTAGAGATGCTTATTGTGCCTGTCCTCCTTTTTCTTTCCCCCTCCCCTTTTTTTAATTGTGTGCATGCTGCCAGTGTGAAACTGGGGCTTGCCTG…	CTGGGGCTTGCCTGTAAGAGGGTGTATGGATTGATGGTGTTCGAGTGTCAAACGGGCTCGTCTGGCTGTCTGCCGGACTCCAGCTGTAGTAAAGCAGGTCGGGTAGAGCTGCTATTATTTGTTGGGACAATTACAATAATTTGTGTACAATAA	TGGCTGGCTTTGTTCACTCATATTCACCATACACGTGTTTGCACGCATATGGAAACACATTCGTTGCACTTACTCACTTACCAGTGCCAGTGGCAATGTCTTCTGGGATTTCTGGACTTTTCAGGTTCGCTGAAGGCTGTGATTTCAGAGGAACATCTCTGAGGTCATCTCTCTCTCTCTCTGTTTTTTATTTTTTGGTTTGTTTGTTATTGTGGTTTTCTTTTGTTTGCCATTTTTCATCTGCACCAAGTTTCTGCTTGTCAAAGATAGGATTATGCTATATATTTGATTTTTAAAAAGAAAACTAGAGATGCTTATTGTGCCTGTCCTCCTTTTTCTTTCCCCCTCCCCTTTTTTTAATTGTGTGCATGCTGCCAGTGTGAAA	GGCTTTTGGAGATATAATCTATTAAATCATTCTTTTATTTA	High	Non-ATG
ENSDART00000103319	99	6.16248	61	0	20	6	7	0.18	0.07	GTG	815	913	ENSDARG00000016691	cd9b-203	chr4	4226081	4247387	-	21307	1125	45.51	8	6456	ENSDARP00000094096	Standard	684	228	227	51.02	2	ATG	TAA	4247274	4226409	114	797	328	114	17	212	GTTGGAATTTGTTTGTGTTCACACACTCGCTGTTTGAAAAGCTGGGAAAGGTACATTTCTCAGGTGCTCAGTTTTGGGTTTCTCCTCATAAAACTACACTTACTTTTTAAGCCATGGCCGCAGGAGGTGGACTTCAGTGTATCAAGTACTTGCTCTTTATCTTCAACTTCATCTTCTGGCTCGCCGGTACAGGAGTTTTGGCTGTTGGTCTGTGGCTGCGCTTCGATGCTAAAACTAAAGAATTCTTCACTGCGGAAAATGGCCAGACTGTGTTCCTCACAGGGGTTTATATCCTGATCGTGGCCGGAGCCGTCATGATGGTGGTCGGGTTCCTGGGCTGCTGTGGAGCAATAAAAGAGTCGGCCTGCATGCTGGGACTGTTCTTCATGTTTCTGCTGG…	ACCGCGGTTCGCCACAAGTGCCTGATTTCTGCTTTTCTTTTTATTTATCTTCGTTTGTGAATGTGCGCGAGTGGTTGTCCTGTTGTAAATGTCTAACAAAGAAAGTCCAGCATTAGTTGACCACTTGAAAACTGTTACAGTCTGTGCATATGAGGAGTCTGTTTTTAGTTTCTTTGTTTCGATTAACATTTATTTTGTCTCTTTGAATGCACTAGCAAGCTTTCTGGCATTCTTTTGTAACATTTTACATTTATTTTATGTACCCATATGGGAGTTTGGAGAGAAAGTAACATGTAGTAAACTACCAATAAAGTTGAAGACTAATCGA	GTGCCTGATTTCTGCTTTTCTTTTTATTTATCTTCGTTTGTGAATGTGCGCGAGTGGTTGTCCTGTTGTAAATGTCTAACAAAGAAAGTCCAGCATTAG	ACCGCGGTTCGCCACAA	TTGACCACTTGAAAACTGTTACAGTCTGTGCATATGAGGAGTCTGTTTTTAGTTTCTTTGTTTCGATTAACATTTATTTTGTCTCTTTGAATGCACTAGCAAGCTTTCTGGCATTCTTTTGTAACATTTTACATTTATTTTATGTACCCATATGGGAGTTTGGAGAGAAAGTAACATGTAGTAAACTACCAATAAAGTTGAAGACTAATCGA	High	Non-ATG
ENSDART00000054026	45	6.16225	66	20	3	4	7	0.27	0.16	CTG	1542	1586	ENSDARG00000037158	rcc1-201	chr16	34231583	34240972	-	9390	2049	47.19	10	2377	ENSDARP00000054025	Standard	1257	419	418	52.11	2	ATG	TGA	34239950	34232163	213	1469	580	213	72	463	AGTCTGTTTATTAGCGCGAATCCACCGGGTCACACGAAGTAGTGCAAGAGTGAGACACGCGTGCGTTACATTCACTCAATGAGTTATTGATGTTCACAAACCTCCTCGAGCGAACACAAACTTTGAACCTGGGAGATTTTCATACACAAGTGTAGCTCATCATCTCAGCTGCCTGTTGACGTTTCAGGTTTTGTCAAGCATCTGGGCTTACCATGTCTGCAAAAAAAGCTGTGAAGAGACAAACAGCGGCACCAAGCGATTCAACAGTTGCGAAAAAGCTAAAAGTCTCTCATATCAGTCATGGCCAGGAGAAGGGCCTGGTGCTTGTTCTGGGTCAGGGTGATGTTGGTCAGCTTGGCCTGGGAGAGGATGTGATGGAGAGGAAGAAACCAGCTCTAG…	TCATTAACTCCTCCACTAAAGACAGCTTAGCCAAACTACTGTATCAGTGGTATCTGTAACCTATAGGGGTGTCTGGGGTTCATAATGCTTCCTGTGCTGAGCCAAGCCAGTCAATGAGGGAGGATCATCTAATTAAACCTTTTGTCCCGCTTTATCGGGAGCCCAAATGTTCACTGGATATGCTCCGGTAGATGATCAAAGAGCCTTTTTTATGGACTTTTTTTTTTTCCTTGCTTTATTTTCTTAATTCTTTTTAACAAAGATCTTTAGAATGCTTCCTAGAGACTGCCTGTTGCGAATGATTGTATGCATGAATACGTGATTTAATAAGTCTTTTAAAATGAGTTTCCCCAGAAACTGTTTTTTTTTTAAATTCCACATTTTGGTGCGAGCAATAAC…	CTGGGGTTCATAATGCTTCCTGTGCTGAGCCAAGCCAGTCAATGA	TCATTAACTCCTCCACTAAAGACAGCTTAGCCAAACTACTGTATCAGTGGTATCTGTAACCTATAGGGGTGT	GGGAGGATCATCTAATTAAACCTTTTGTCCCGCTTTATCGGGAGCCCAAATGTTCACTGGATATGCTCCGGTAGATGATCAAAGAGCCTTTTTTATGGACTTTTTTTTTTTCCTTGCTTTATTTTCTTAATTCTTTTTAACAAAGATCTTTAGAATGCTTCCTAGAGACTGCCTGTTGCGAATGATTGTATGCATGAATACGTGATTTAATAAGTCTTTTAAAATGAGTTTCCCCAGAAACTGTTTTTTTTTTAAATTCCACATTTTGGTGCGAGCAATAACGGGTTACAATAGCAGGTTTAATCAGGATAATAACACATTCGGGGGGAGAAAACTAAACTGATTCAGTATTGCTGTACTTAACAGTGTTGAACTCTTTTTCTTAATCTCTTAAATGAA…	High	Non-ATG
ENSDART00000011657	78	6.16035	52	11	0	4	5	0.15	0.06	TTG	2022	2099	ENSDARG00000009942	cdc6-201	chr11	11799843	11809145	-	9303	2215	46.91	12	1964	ENSDARP00000008736	Standard	1686	562	561	51.07	0	ATG	TAA	11808070	11800198	175	1860	355	175	161	116	ACATACCAACGCACCAGCTGATCCGAGAAGGAGTTCACAACATCACATTTGGCGCTAGTTTGACGGCGGAGGAAGTCGGTTTCAGGAGCAGAGAAACTACAGCTTTTGATTATAGCACACACAGTCAACAAATTCAACTATTTAAAGATTTGCTTCCTGGTTTTAAACATAAAAATGCCCAGCACTCGCTCACAGAATCAGCCAACTCTACAGTTCCCTAGAAGGAAGTCTTCCAGATTGGGGTCTCGGCCTAAAAGCTCCTGCGAAAATAAAGTGGACGATAAGACCACCCCTTTGTCCCCTAGAAAGGCAATTGTGGGAAATTCACTCGGTGTTTGTCAATCTCCCAGGAACAAGGTGTTAAACTCCCCTTTGTCTGAAAGGCTGCCTCTGAGCCCC…	TCCACATAAGATTTTAACCTTTTTTTTTTTAATGATTTTATGTTTTCTTCATTCCTCTAAATGTTTTATTTCTTGACTGTGAAGGTCTCGTTTTAAAATGAGATATTTTATTGCAGAGAGGGATGATCTGATCCAAAAGGGTTAACGTCACTTTATTATGTTTGTGTCAAACATTTTTACCTGCCTTTCTAAATGTAGGGCCGTTTTATGTTTTCTTTCAGGTTTCTAAATGTTTATGAATCCATATTTCATGTTTAACAGTTGACATTGGCTGCTATTACATTTTGTACATCAGTTTTGTAATGTTTTTGAATGGGTGTACTCTTTTAATAAAGCAGAATGTACATGAGTTTGA	TTGTGTCAAACATTTTTACCTGCCTTTCTAAATGTAGGGCCGTTTTATGTTTTCTTTCAGGTTTCTAAATGTTTATGA	TCCACATAAGATTTTAACCTTTTTTTTTTTAATGATTTTATGTTTTCTTCATTCCTCTAAATGTTTTATTTCTTGACTGTGAAGGTCTCGTTTTAAAATGAGATATTTTATTGCAGAGAGGGATGATCTGATCCAAAAGGGTTAACGTCACTTTATTATGT	ATCCATATTTCATGTTTAACAGTTGACATTGGCTGCTATTACATTTTGTACATCAGTTTTGTAATGTTTTTGAATGGGTGTACTCTTTTAATAAAGCAGAATGTACATGAGTTTGA	High	Non-ATG
ENSDART00000014983	141	6.15748	122	20	78	9	18	0.19	0.13	TTG	676	816	ENSDARG00000033738	zgc:153867-201	chr23	28450819	28461972	+	11154	1092	44.87	6	4665	ENSDARP00000025083	Standard	456	152	151	51.1	2	ATG	TGA	28450944	28461461	126	581	511	126	94	276	GATTCGACTCTAAGGAAGGACTCGTTCACGATCTCCTTCATAACCCAGCAGCGCTAGAGCGAGTTATCTCTCACACTCCCGCCGCGACATACACTCACACACCCGGAAAACAAGCCGCTGCAAAAATGTCTGACTTCAGCGAGGATCAGATTCTTGAATTCAAAGAAGCCTTCCTCCTGTTTGACCGGACGGGAGATGGGAAGATCACATACAATCAGTGTGGGGATGTGATGCGTGCGCTGGGCCAAAACCCTGTAAATGCTGAGGTGCTCAAGGTCTTGGGCAACCCAAAAGCAGAAGAAATGAACCATAAACTGCTGGACTTCGAGCAGTTTCTGCCCATGCTCCAGGCCATCGCCAAGAACAAAGACCAGGGCACGTTTGAGGACTTTGTGGAGG…	AGATAAAGACCACATCCATTTGTTTGTCTTATTTTCTATGTAATAATTTCTGTGTATTTTTTTTTCTTCTTCCTATTCATTCCCTCACCTTCATTTGCTTAGTGGCTCCAGTCGTTTTTCTTGTGTGTGTGCACTCATTTGGGTATTATTATTAGAAGTGCCTTTATCTTCTTTAAGTTCCCATATGACTCCCCAAGAGATAGAGCTCCTGTCCTGTGGTATTCAAACCATATAGCGATATGAAAAAGATCTCTTGTGTGCTGAAGCGCTCTGCAATAAAAGCTCTTGATGCAGCACATATCGGCAGCGTGTACGCAATATCTAGTGTATCCTCAGGCATCTCTGCTGAACTGTGCTGGAGTAGAAATGTCGTGTCTGGCCAGATGTTTGTTTTTGGCC…	TTGCTTAGTGGCTCCAGTCGTTTTTCTTGTGTGTGTGCACTCATTTGGGTATTATTATTAGAAGTGCCTTTATCTTCTTTAAGTTCCCATATGACTCCCCAAGAGATAGAGCTCCTGTCCTGTGGTATTCAAACCATATAG	AGATAAAGACCACATCCATTTGTTTGTCTTATTTTCTATGTAATAATTTCTGTGTATTTTTTTTTCTTCTTCCTATTCATTCCCTCACCTTCAT	CGATATGAAAAAGATCTCTTGTGTGCTGAAGCGCTCTGCAATAAAAGCTCTTGATGCAGCACATATCGGCAGCGTGTACGCAATATCTAGTGTATCCTCAGGCATCTCTGCTGAACTGTGCTGGAGTAGAAATGTCGTGTCTGGCCAGATGTTTGTTTTTGGCCTTTTCACAGTAACTTTTTCAATTTGAGAAATTATGTACCAGAAAGGCAATAACATTTTGTTTTAATTAACTCGGAATGTTTTCGCGGTCCAATAAAGTACATTTTAAACAAA	High	Non-ATG
ENSDART00000012630	36	6.13107	42	0	4	3	4	0.25	0.11	CTG	2228	2263	ENSDARG00000010246	prmt1-201	chr3	32225119	32231307	-	6189	2313	42.33	10	1912	ENSDARP00000010384	Standard	1047	349	348	46.13	1	ATG	TAG	32231216	32226294	92	1138	1175	92	1089	50	AAATCATACAGTCACAGCAAAGAGGCGGGAGCAAAACAAGTGTGTTTTACATGAGCTTTGCTGCAGTCGCGGCTGTGTCCAGTTTATCGAAATGGCGGAGACGGCAGACAGAATGGAGGTGTCCCAGGGAGAGAGCTCAGCGAAACCTGCAGCTGAAGACATGACGTCCAAAGACTATTACTTTGATTCCTATGCACACTTTGGCATTCATGAGGAGATGCTAAAAGATGAAGTTCGTACTTTGACGTACAGAAACTCCATGTTTCACAACAAGCATCTCTTCAAAGATAAAGTTGTGCTGGATGTGGGAAGTGGTACTGGCATCCTCTGTATGTTTGCAGCCAAAGCTGGAGCCAAGAAAGTTATTGGGATTGAGTGCAGCAGTATATCAGACTATGC…	TTTCCATTAGCATCAGTGCACATGTGTGGAGCAAATCAAGAGAGCAGTGTATGCCTGTGTGTTAAACCATGACCCTTTGTTCCATGACTGCGCAGTTTTAGAGATCTTGTTTTGCAGAATGTTGTCTGACATGGAGGATTTAGAATTGTTTTGTAAGTGAACTCTTGATTTTGTGTAAAATGCGCACGAGAGGACTAAACATGGCAGATTTTACCGTGTTTTTTCCATCTTGTGTGTTAAACCTTTTTGGCCCTGCCTTTTTCAAAGTTTAGATGCACCATCTGGGAAAGGATTCCTTGAGTTCATACACACATGCACACACTTGCGCCTGCTCTTTGCCCTCTGTCTGCATCTGAGACATGTCATTCATGTATGTTTTTTTTTTTTCCCCTGCCATGC…	CTGGTGTGGATTGTTATCAGGCAGACATTTGTCTAG	TTTCCATTAGCATCAGTGCACATGTGTGGAGCAAATCAAGAGAGCAGTGTATGCCTGTGTGTTAAACCATGACCCTTTGTTCCATGACTGCGCAGTTTTAGAGATCTTGTTTTGCAGAATGTTGTCTGACATGGAGGATTTAGAATTGTTTTGTAAGTGAACTCTTGATTTTGTGTAAAATGCGCACGAGAGGACTAAACATGGCAGATTTTACCGTGTTTTTTCCATCTTGTGTGTTAAACCTTTTTGGCCCTGCCTTTTTCAAAGTTTAGATGCACCATCTGGGAAAGGATTCCTTGAGTTCATACACACATGCACACACTTGCGCCTGCTCTTTGCCCTCTGTCTGCATCTGAGACATGTCATTCATGTATGTTTTTTTTTTTTCCCCTGCCATGC…	GAAGTGTATTATTTTCTTTTCTTTTTTTGAAATAAAAACATTAAACCTCA	High	Non-ATG
ENSDART00000019910	84	6.13107	42	4	0	4	5	0.14	0.06	ATG	1086	1169	ENSDARG00000013125	dlx1a-201	chr9	3416417	3420116	+	3700	2903	42.82	3	548	ENSDARP00000011033	Standard	759	253	252	54.68	2	ATG	TGA	3416704	3418259	288	1046	1857	288	39	1734	GTCCGTCGGACCCGACCCTCGGATTACCAATCCGCATCGCTCTTGGAGGGAGTGGACCAATCAGAGAGCACCTTGGATACATATTCATGATTCCCTGATTCAAACCTTTGAGCGAGTTTGTGTGGATCCACAGCATCGTACCTAGACTTTTCACAGAGACAAACTACATTTTCTTATGAATGGAAAGTGAAAAAATCAGTTGAGCTTAAATTGGGATCCATCCTTCACTCAGATCATAGAAGAAAACAAAAAAGCAGGGAGAGAGAGAGAGAGCGAGAGCGAGAGACATGACCATGTCTACAATACCAGAGAGTCTAAACAGCCCAGTCTCAGGAAAGAGCGTGTTCATGGAATTTGGGCCACCAAGTCAGCAAATGTCGCCTTCATCTATGACCCACG…	ACCAGGACTGCTGAAACAACCCCGCCCCTCTGTCCACCAATGGCCCAGTTCAGGGGACCCGACACAGGCAGTCACTCTGCGGCCTTACACACCCTGGCCCTTCGCAGCCCAGACCAGATGTGATCCGGAGACACTCTCTCTCTCTTTTTCACACAAAAAGACACCTGCTGACACACACTGTCCAGCGGGGACTGAACCAGGGTCGTCCGGTCGCACCGGAGAAGAAACACGTCTCTTTTTTGAATTGAAGGGAATGGCGGGAAAGTGGGTCAAATCAAAGCTGCTACTCTGCCCTTTCCGTGACTCTTTTTGTTGTTGTGTAAAAAAAAAAAAAAAATCATGAGACTAGTCACTAATGTATTTCGTTTTCTTCAAATTTGTTGTTTTCCATATGAAATT…	ATGGCCCAGTTCAGGGGACCCGACACAGGCAGTCACTCTGCGGCCTTACACACCCTGGCCCTTCGCAGCCCAGACCAGATGTGA	ACCAGGACTGCTGAAACAACCCCGCCCCTCTGTCCACCA	TCCGGAGACACTCTCTCTCTCTTTTTCACACAAAAAGACACCTGCTGACACACACTGTCCAGCGGGGACTGAACCAGGGTCGTCCGGTCGCACCGGAGAAGAAACACGTCTCTTTTTTGAATTGAAGGGAATGGCGGGAAAGTGGGTCAAATCAAAGCTGCTACTCTGCCCTTTCCGTGACTCTTTTTGTTGTTGTGTAAAAAAAAAAAAAAAATCATGAGACTAGTCACTAATGTATTTCGTTTTCTTCAAATTTGTTGTTTTCCATATGAAATTTGGAGTTACCGGGTTGAACATTACACCAAACTGCGCATTTCTTTCCAAGAAGTGGCTAAAATACAGTCGCTTCAGGCTTATTCAGCGTGTAAAGACTGGGATAAATCACACCGTGAGCAAGTC…	High	ATG
ENSDART00000074789	78	6.12928	35	0	0	3	3	0.12	0.04	GTG	4011	4088	ENSDARG00000027109	zfr-201	chr5	40524583	40542615	-	18033	4669	47.06	20	3475	ENSDARP00000069275	Standard	3225	1075	1074	52.28	1	ATG	TGA	40542596	40526008	20	3244	1425	20	766	581	GTTAGAGAATAGGAAACCAATGATTCCCATATGTCCAGTAGTCTCCTTCACCTATGTGCCCAGCCGGCTAGGTGAAGATGCCAAAATGGCCACCGGCAACTACTTTGGATTTACCCATGGTGCTGGGGCCCAGTACAGTCAACAGCCGGCCGCTGGGGTTGCATACACCCACCCCACTACAGTGGCCAGCTATACTGTACATCAAGCACCTGTGGCAGCGCACACAGTGGCAGCAGCCTATGCCCCTACAGCCGCCACGGTTGCTGTTGCAAGGCCTGCGCCAGTCGCTGTAGCGGCTGCGGCTAATGCTGCAGCTTTTGGGGGATATCAACCAGCCCATGCTGCCACGGATTATGGATATGCTCAGAGACAGCCAGAAGTACCCCCACCACCACCTCC…	AGTACACTACAGTACAACTAGTCCTTTTTTTCCCTGCACCGTTTCCAATCCTATTCATTCCAGGAATACATAACGCTATTTCTGTTGACCTCTGTGCATGCCGATTACTAGTCTTTAGAAATGTTTTTTTTAAAAGCTGGTAAAGACCTAATGATGGCCACTTGAGGAGATGCCAGGCTTCATTTCCTTAACACCCAGACTGTAGTCCATCTCAATTGTTTAGTCTGGTGTCTTGGCTTAAAGATTTGAAATGCGCACAAACCAGAGAAGTTAAGCCTAATGTTCATGCTCCATTCAGCACATCAGATGTAAAATTTTTCACCATCTTCAGATCTCTTATGAATCCAAGGCTAGGCAGTTTTAGAGCTGTGTACTTGCATCAGTGTGAAACCGGTTCAT…	GTGTGCTCTGATATCCACAGGCCTCTGTTGTGTAGCTGTTGCGTTTCTCAGACCTGGGCCAAATACCAGAACTATTAA	AGTACACTACAGTACAACTAGTCCTTTTTTTCCCTGCACCGTTTCCAATCCTATTCATTCCAGGAATACATAACGCTATTTCTGTTGACCTCTGTGCATGCCGATTACTAGTCTTTAGAAATGTTTTTTTTAAAAGCTGGTAAAGACCTAATGATGGCCACTTGAGGAGATGCCAGGCTTCATTTCCTTAACACCCAGACTGTAGTCCATCTCAATTGTTTAGTCTGGTGTCTTGGCTTAAAGATTTGAAATGCGCACAAACCAGAGAAGTTAAGCCTAATGTTCATGCTCCATTCAGCACATCAGATGTAAAATTTTTCACCATCTTCAGATCTCTTATGAATCCAAGGCTAGGCAGTTTTAGAGCTGTGTACTTGCATCAGTGTGAAACCGGTTCAT…	TCGATTTTCTCAGTAAGTTTAATTTCAAATTGAGTTGTTACAGTCATTTTGGAGCAGTTGTTCACAGGGATTTCTATAAAAAGTGAGCATTGGAGGTGTTTTTAAATAAAATTTAAAAAACATTGGTTTACTTTTCTTTAAACTGTAATTGACCCAGGTCTGCCTGTGTTTTATTTCTTTTTCTGTTCATAATATTGTAAACCCTAAATGTATCTTTAAGTGTGATCATATAACTATATGATCTCTAATATATGATCATTTAATAAACCTGTATCTAATCTTCCAGTAGATCTTCAAAAACAAATGCTTGTATGGTTTTAAAGCACAGGAATGTTTTTTTTTTTCTTATGTTCTGTTTTTATGGGTTTTGTTTTACTGATTGATAGATGCATAGTTGCT…	High	Non-ATG
ENSDART00000080843	81	6.12928	35	0	0	3	3	0.11	0.04	GTG	719	799	ENSDARG00000058041	ndufa8-201	chr10	9576745	9586435	+	9691	805	46.34	4	5333	ENSDARP00000075289	Standard	519	173	172	49.9	2	ATG	TAA	9576876	9586280	132	650	155	132	68	6	TCTACGTACATGCGCAGTAAACTGACCTTCTCTGCGCGGCCTCGTCCTACTGCCGACGAGGACATTGACCCGTTTTAAAGTGTGGACTGTTAAAATAATTGTGGTTAGTTTTGGTGCATTAAACTCGCACCATGCCCGGTGTGGTTGAGATTCCGACGTTGGAGGAATTAAACGTCAAAGAGGTGAATGTATCGTCTGCTGTACTGAAGGCGGCTGCTCATCACTTTGGCTCTCAATGTGACAAGCCCAGCAAAGAGTTCATGTTGTGCCGGTGGGAAGAGAAGGACCCTAGAAAGTGTTTGGAAGAAGGGAGGAAAGTCAATGAGTGTGCTGTCAACTTCTTCAGGCAGATAAAGGGAAACTGCGCTGAGTCCTTCACAGATTATTGGACCTGTCTGG…	AAAGAGTCTACCACTGTCCTATAAATAGCATGTTCTTCATCTACATGCTCCTGATGGGACGTAAGACAGTGTGCCAATGGTTGCGCTGTTATCCTAATGTGTTGTGTAGAAATGTTTATAAATTTTGTTCTTCAATTAAAAAGATTTAATTTAAA	GTGTGCCAATGGTTGCGCTGTTATCCTAATGTGTTGTGTAGAAATGTTTATAAATTTTGTTCTTCAATTAAAAAGATTTAA	AAAGAGTCTACCACTGTCCTATAAATAGCATGTTCTTCATCTACATGCTCCTGATGGGACGTAAGACA	TTTAAA	High	Non-ATG
ENSDART00000160360	63	6.12928	35	0	0	3	3	0.14	0.05	GTG	374	436	ENSDARG00000045146	tomm22-202	chr12	19226715	19231896	+	5182	737	39.35	3	4372	ENSDARP00000134751	Standard	147	49	48	53.74	1	ATG	TAG	19226815	19231406	101	247	490	101	126	301	GTGCTGCCTGGGTCTAAATCATAGCGAAGCTGTAAAACACCACCGTGGTCTTTTCACAATTATAATTTAAAGCTTAAAGTTGAAAGTGTTATATTTATAAATGGCTACGATCCAGGAGCTTTCTCCAGACTCAGGCCGTGTGGAGACGCGACCGCCCGAAGACGAGATTGAGGGAGACGATGAAGACGAGGAGCTGCACAAAACAAGATGCTGCGGTTGGCCAAAATCAAGAAGACATTCTGCATAGACTGACGTCCAAGCTATGACCTTTTACTTTTTTATTATAGCTATCTCATAACATGTCTGTGAGTGAGAGACTATAGCAGCTGTCTGGGAATATTTTGACTTGTAGGTTTATTATGTTTCTAAGAGGGTGTTTACGGTGCATTGTTGGCCATT…	ACTGACGTCCAAGCTATGACCTTTTACTTTTTTATTATAGCTATCTCATAACATGTCTGTGAGTGAGAGACTATAGCAGCTGTCTGGGAATATTTTGACTTGTAGGTTTATTATGTTTCTAAGAGGGTGTTTACGGTGCATTGTTGGCCATTGGAATGCCAGATCATTGTAGAGAATCTATTACTGTGATGAAAGATCTGTAATATTTATGAGGGCACACAAGGCCGATGTTAATTGAAATTTTCTCTTGTCTGCAGATTACGGTTGTTTCTTGTTTATGATTCAGAAATGTTTAAACTTTCAGAAGTGATTCACTACCAACAGTGTCTTTTACATGTATAACATGCATGTAAAGCTTCTGCAATGTTATTCCTCAGACAAAAGCCATACAGTGTGCAG…	GTGTTTACGGTGCATTGTTGGCCATTGGAATGCCAGATCATTGTAGAGAATCTATTACTGTGA	ACTGACGTCCAAGCTATGACCTTTTACTTTTTTATTATAGCTATCTCATAACATGTCTGTGAGTGAGAGACTATAGCAGCTGTCTGGGAATATTTTGACTTGTAGGTTTATTATGTTTCTAAGAGG	TGAAAGATCTGTAATATTTATGAGGGCACACAAGGCCGATGTTAATTGAAATTTTCTCTTGTCTGCAGATTACGGTTGTTTCTTGTTTATGATTCAGAAATGTTTAAACTTTCAGAAGTGATTCACTACCAACAGTGTCTTTTACATGTATAACATGCATGTAAAGCTTCTGCAATGTTATTCCTCAGACAAAAGCCATACAGTGTGCAGAACCATTGTGAAATGTTTGAGAAAAAACTACTTTCAGTAGTCAGTGATCCATTTTTCTCCACATTACAGGAATAAAAACCAGTCCTTCTCC	High	Non-ATG
ENSDART00000167982	42	6.12928	35	0	0	2	2	0.14	0.05	CTG	1378	1419	ENSDARG00000104069	rnf170-201	chr5	337215	342318	+	5104	1864	54.08	7	1743	ENSDARP00000132000	Standard	801	267	266	61.05	0	ATG	TGA	338170	341396	142	942	922	142	435	445	GAAGAAGAGGAGGAGGAGGAATGCGGAAGAGCTCCAGTGCAGGACGCAGACACACAACTGTACACAGACTACAGTGTTGTGTTGTTGTGTAGTGTTGTGTAGCGCTGAACCGAACTGCTCCTCATGACATGATCAGCAGTGATGGAGGGGAGTGTGTGTGTGGATGGAGCTGCAGCTCCAGCTCCAGATGAGGCGTCTCTGATCGAGGGTGTGAGCAACGCTGTGCTGCTGGTGCTGGTGCTCAGTGTCACACTGCTGGCCGGACTCACCACACTGCTCTGCAGGAGCGAGCAGCAGCGGATCCACCCAGAGAGTCAGGAGCGTGTGCGTGTTGTGCGAGAGCAGCTGCAGGCCGAGCAGGTGTCCTCAGAGTCCCGGCATCAGTTTTACTCTGACATG…	CTGAGTGAGTGTGTTTATGAGTAGGTGTGTGTGTGTGTGTGTGTGTTGGACTCACTGGGATGGAGCTCAGTGTCCAGCATGAGGACTTCTACAGTACTGGACTGATGAGTGTGTGTGTGTGTGCGTGCGTGCGCACAGATGGACATTTGCAACCGCACAAGTGTAGACGATATGTACACACACACCAATATGCATATCCACACTCACACATGGGGACGTTCTGTGGGCAGCACCCTTTCTTGTACACACACACACACACACATACACACACACACACACACACACACACACACACATATTTAACATATACTCATTTAAGCACACACTACATTCACACACACTCACTCATACACACACACACAGACACACACTAATATTCTGTGGACAAAGCCATCTCTC…	CTGATGTCTGCAGTACAGTCAGCTTCTGTTAAACAGCATTAA	CTGAGTGAGTGTGTTTATGAGTAGGTGTGTGTGTGTGTGTGTGTGTTGGACTCACTGGGATGGAGCTCAGTGTCCAGCATGAGGACTTCTACAGTACTGGACTGATGAGTGTGTGTGTGTGTGCGTGCGTGCGCACAGATGGACATTTGCAACCGCACAAGTGTAGACGATATGTACACACACACCAATATGCATATCCACACTCACACATGGGGACGTTCTGTGGGCAGCACCCTTTCTTGTACACACACACACACACACATACACACACACACACACACACACACACACACACATATTTAACATATACTCATTTAAGCACACACTACATTCACACACACTCACTCATACACACACACACAGACACACACTAATATTCTGTGGACAAAGCCATCTCTC…	ACTGAAGAGTTCCTGCAGTGTGTGACGAGTGTTTTCACAGCGCTTCATCTTCTCCTGCAGACCTTCACCAGCCATTTCTCTATTCACAGTAAGTGTGTGTGTGTGTGTGTGTGTGTGTGTGTGTGTTTCCTCTACAACATCAGCACTGTAATATATGAGAGCAGGGGTCTGTAACTCTGCTGCTGGAGATCCTGCAGAGTTCAGCTCCAGCCCTGAGCACACACACCTGGACCAGGTAATAAGGGGCGGCAGCAGCACCTAATGATGACAGGCAGGTGTGTGTGTGTGTGCTCAGTGTTGAAGCTAAACTCTGCAGGAAGGCAGATCTACAGGAACGGGGCTGCTGACCTCTGTCCTAGCCCAGTGGTTCCCAATAGTGTGGGTCAGGGCCCTCTGTGG…	High	Non-ATG
ENSDART00000160279	135	6.12768	59	1	17	5	8	0.11	0.06	GTG	3013	3147	ENSDARG00000100553	lsm14ab-202	chr18	413603	436294	+	22692	3442	47.33	10	6816	ENSDARP00000139299	Standard	1347	449	448	55.38	1	ATG	TAG	413802	434398	200	1546	1896	200	1466	295	GAGGAAGGGGGAGGCGCGTTACCCAGCATGCACCTCGATTCAGTGCGGAGGAAAATGAACTCGGCCATGTCGTGCTAAACACAGGCTGAAAGAAAACATCAAATCAGATCACCAAAATCGCTCTTCATTCGGGTGAAACCGAGATTAAAGAAGCCAAGAGGAGTTGAATATTCGCGCGGGAGTGAAATAAAGCGGGAAAATGAGCGGAGGGACGCCTTATATCGGCAGCAAGATCAGCCTGATCTCAAAGGCCGAGATCCGATATGAGGGAGTTTTATACACCATCGACACTGAGAACAGCACTGTAGCTCTGGCGAAAGTCAAGTCTTTTGGCACTGAGGATCGTCCCACAGACAGGCCTATCCCACCTCGAGATGATGTCTTTGAGTACATCATATT…	TCCAACCCGAAGGCCAGATCATCCGAACAGCCAAGAATCTCCGCTCATCACCGTCTAGATTAACGCTTTGGTTTTGACTCCAGACTAACAGGGACAGCCTCTCTCTGTTGAACACCAGCGCAGGTCTCACGCCTGCCTTCAGCTGGACACGCAGCTTTCAGTTTATTTCCTCCTCCCTTTTTTTTAGAAAAAGAAAAAAACCCATTTGATGTTTTTTGGAAACGTTTGCTCTGCGTTTGATACGTTCTGAGGGGAGAATTTGTGTACAAAACGCCCGTGGAACGACGACAGTGATTTTTCTGGTATTTTTTGCATCAAGCTTTAGTTCCTTTCGTAATAACCAGAGGATGGTGTTTGATATTCTGTTAGGTGTACAGAAACCCCGCTGAAACTGTGAGC…	GTGTTATTATGCCGTCTCGTCTGTCTCATAGTTTATTTGCATTCGCTCCCTTTAAAAAAAAAAAGCACTACGATTTGCAGAGATGTCCCGCTGGCAGCTAGAGGAACGCAGTCTGACCGATCACTCCGGGTTTGA	TCCAACCCGAAGGCCAGATCATCCGAACAGCCAAGAATCTCCGCTCATCACCGTCTAGATTAACGCTTTGGTTTTGACTCCAGACTAACAGGGACAGCCTCTCTCTGTTGAACACCAGCGCAGGTCTCACGCCTGCCTTCAGCTGGACACGCAGCTTTCAGTTTATTTCCTCCTCCCTTTTTTTTAGAAAAAGAAAAAAACCCATTTGATGTTTTTTGGAAACGTTTGCTCTGCGTTTGATACGTTCTGAGGGGAGAATTTGTGTACAAAACGCCCGTGGAACGACGACAGTGATTTTTCTGGTATTTTTTGCATCAAGCTTTAGTTCCTTTCGTAATAACCAGAGGATGGTGTTTGATATTCTGTTAGGTGTACAGAAACCCCGCTGAAACTGTGAGC…	TAGGAAGCGAATCTGAGCAGGGGGCAGATTTTGGTGCTGAATTTGGACTGGAGATGTGAATGAATCCAGTCCGGCGTTGTGTGAGATGTGAACGGAAGTGCAGGACGTGTGTCATGTATTAAGGGGCTTGATGTGATTTGTTCAGACTAACTCTGGAGGAGTTTGATTGGCAGGTTTATTTTGTTTTTTTATTTTTCTGAATTAAAGCAGTTGTACATGGTGTGCTCTTAGAGGGCTTCAAACGGGGGCAAACTGAGGTTTTTATTCAACAAGAGAAATAAATAGTTGTTCAGTA	High	Non-ATG
ENSDART00000007767	123	6.12247	67	0	30	5	8	0.12	0.07	TTG	1474	1596	ENSDARG00000005840	got2b-201	chr7	51499432	51518811	+	19380	1708	49.53	10	6214	ENSDARP00000024560	Standard	1287	429	428	50.66	2	ATG	TAG	51499554	51518512	123	1409	299	123	64	112	GCCGCTAGATAGAGCTGTCTCCTGGCTTTTCTCTTCATGAACGCGCACTCTTGCGCGCTGACAGACTCGTGCTCGCTCCCAGTCTGTGCTTCAGCCGACAGCAGCAGCAGCAAGCAGCAGCGATGGCTCTCCTCAAAACCACCAAGTTCATCTCTTCTGTTGGGAGTTTGACTCCTTCGTTGGCTAGCCTACCTATTAGAGCCAGCTCATGGTGGACTGAGGTGCAGATGGGACCCCCTGATCCCATCCTGGGGGTGACTGAGGCCTTCAAACGGGACACAAACTCAAAGAAAATGAACCTTGGTGTGGGGGCATACAGGGATGACAATGGCAAGCCATACGTTCTCAACTGTGTCCGCAAGGCTGAGTCTCTGATTGCCTCTAAGGCGCTGGATAAAG…	ACCAAATTTGCTATGATGGAAGATTTAACTTCTAGACCTGCTTAGTCCACCCCAATATTCCTCTTTGGACTCAGATCTCGGCTTCACTTCATTTGGCTGTTTCACTAGGTCAACGTGGATCCCTAACATGGATGCTTTCAGGGTGTCTAACGGGAGTCGTCTCGCAGGCTATCCTGTGGTTCAGTGACTAATAAGCACACTTCAGAACATTTTTCATCCTGTTAAACTCTGTATGAACTTTATTTATTGTGTGAGTGAAGTAAAATGAGCAACAGTAATAAACAGTATTGTGTCCATTT	TTGGACTCAGATCTCGGCTTCACTTCATTTGGCTGTTTCACTAGGTCAACGTGGATCCCTAACATGGATGCTTTCAGGGTGTCTAACGGGAGTCGTCTCGCAGGCTATCCTGTGGTTCAGTGA	ACCAAATTTGCTATGATGGAAGATTTAACTTCTAGACCTGCTTAGTCCACCCCAATATTCCTCT	CTAATAAGCACACTTCAGAACATTTTTCATCCTGTTAAACTCTGTATGAACTTTATTTATTGTGTGAGTGAAGTAAAATGAGCAACAGTAATAAACAGTATTGTGTCCATTT	High	Non-ATG
ENSDART00000046076	45	6.10804	40	1	2	2	4	0.13	0.09	ATG	3776	3820	ENSDARG00000030665	ENSDART00000046076	chr21	41766105	41805149	-	39045	6132	45.29	20	3978	ENSDARP00000046075	Standard	2973	991	990	52.47	2	ATG	TGA	41804982	41769097	168	3140	2992	168	635	2312	AATCGCTTATAAATTTAGATGTTTGCATAATAGGTGCCCTTTAAATCAATATTGCTTTAAAGATGACTTTTAATAAGCAGTAAATCCAGCCAATAGCGTGAAGGACGGTGTGAGGAAGCGCTTCACCGACAGGAAGTTTAGCTGTGGCGTGTTTAGTTTCTGGAGCTATGGCGGAGAACATAGAAGCAGAGAGCGCTCAGCTCGGGGAGAACAGGATGGTGTTGCAACAAGCGTTACGTTTTCGTAACCCCGCTCCACCACCTGCCGCAGTGCTGCGAGGGCCACCTCCATTACTACGACCTCCACCTCCGCCCTTCGGCATGATGAGAGGACCCCTGCCACCCCCTAGATCCCCTTTTGGTCGACCACCGTTTGACCCCAGTATGCCACCTATACCCC…	AGCCCTGGCGGAGCGTAAAGGACAGCGCATGAGCCGGCCCTGTACTCGTTAAAGCACAGTTAGAAAGTCTTCATGTATTTTTTTTGAAAACTTCGGTTGTCATCAACTTGAACTGTGCGAGATGATGCCATCTATGCCCACTAGTTGTAGGCTAGCACAAGGCAAACTGTTAGAGTTAGTTCACCCCAAAAAAAAAAAAGAAAATTCGGTTATTAATTACTCACACTAATGTCTTTTCAAATCCTTGAGTTATTTGTTAGTTTTCAGAACACAAATTATGATTTTTCGGATCAAATCCGACAGTTAAAGGAACCAAAAACATTGTCAAAGCATTCTATGCCATTCAGTAGTTCATCTGTTATCAAACGAAGCTCCAAGAACAAATTTGCGCACCAAAAA…	ATGCTGTCAAAGGAGGATAAGAGAGCTCATCTCGAGGCATTGTAA	AGCCCTGGCGGAGCGTAAAGGACAGCGCATGAGCCGGCCCTGTACTCGTTAAAGCACAGTTAGAAAGTCTTCATGTATTTTTTTTGAAAACTTCGGTTGTCATCAACTTGAACTGTGCGAGATGATGCCATCTATGCCCACTAGTTGTAGGCTAGCACAAGGCAAACTGTTAGAGTTAGTTCACCCCAAAAAAAAAAAAGAAAATTCGGTTATTAATTACTCACACTAATGTCTTTTCAAATCCTTGAGTTATTTGTTAGTTTTCAGAACACAAATTATGATTTTTCGGATCAAATCCGACAGTTAAAGGAACCAAAAACATTGTCAAAGCATTCTATGCCATTCAGTAGTTCATCTGTTATCAAACGAAGCTCCAAGAACAAATTTGCGCACCAAAAA…	CAACACAAAGGTGAGTAATTAATAACAGAGCTGTCATTTTTGGGTGAGCTAACCCTTTAATGTCAGTCTATGAACTTCCATTGTCAGGCAGGGGATGCATTTTGTATGGTAAAACCGATGCAGGCTATTACGACGGGTCAGTGTTTGAAACCAGTTGTGAACCGTTCAGTACATGTGTAGGTGAAATATTTCTTAAATAAGTGGTTTGATTTTGGATTTGTTGCTATATTTCTGTTTGTGTTGATTGGAAATAAATGCAACCTTTTTTTTAAACACTCGCGGTCTTGATTTCAAATCAAATGCAAAATGTATTCCCTCATGATTTTTTTATTACCTTTTTTCACTTTCTGTATAAAATTAGAACAAAAAAAAAAGCAGAACATTAGTACATTTTGCTAC…	High	ATG
ENSDART00000130978	174	6.10228	69	16	9	7	11	0.12	0.06	CTG	5273	5446	ENSDARG00000088899	ralgapb-201	chr6	58287798	58403212	+	115415	5540	51.55	30	19074	ENSDARP00000110828	Standard	4473	1491	1490	54.93	1	ATG	TAA	58296178	58402326	182	4654	886	182	618	94	GCCACTGCAGGCAGGCAGCCGAACCCGCCGCCTGTGATGGAGGAGCGGATCTGATCCGATTTTACCGGCTCCTCCGACAAATATGCTGCTCGAACAAACCCGGTTTCCACATAAAATCACCGAAACCACCGACTAATTGATATGTGAACTGAATCAGGTGGCAGTCAGATCCAGTAAAGTCATGTACTCTGAGTGGCGGTCTTTACACCTGGTGGTCCAGAGCGATCAGGGTCACCTGAGTGTTTTGCACACTTACCCAGCTGGTGTGGGTCGAGACGTGGCAAACGCTGTGGTTCGGCCCCTGGGAAACAGCCTTGGAGGAGTGCCGTCTGAGTGCCTTCTCAAGACTGACAAGGAGGTGAAATGGACCATGGAGGTGCTGTGTTACGGCCTGACGCT…	ACGAACACAAACCCCGCTGCTATCGAGGCCACATTCATCTTTTTATATCAGTTTGGTCAAATCTTTTCTCCTCTACACCATCAGCGCACACCGGTTGGAGGATTGCTGATCCATTGGTCAAAACCAATCCTCAATTTACTGAAGAATTCCTGATCTCATGAAGAATCAAAGTAATATTTCACTCCAAATTAAATAAGAGATATGAAGAGTTCAGCTGCAAAAACCTGCAGAAAACTAAAAGTGCAGAAATTTCCATCAAAAATGCGCATTTTTCTCAGCCTCCTTTGTTCATGTTGAGATATTTCACTTTAAAGACCAGGAAGAGGACTTATTCTTTGCCATAAGAATGATATAACTGAACACACACACAGGAGCCTGATAAAGATGCTCATTTTAGAG…	CTGGAGAGCGACTCCTACAGTCCTCCACACGTGCGGCGGAAACAGAAGATCGCAGAAATCGTGAACCGTTACCGAAACAAGCAGCTGGAGCCCGAGTTTTTGGTCATTTTCATTATTATCAAATTTGATTATTATTTTATTTGCATTCCGGTAATGAGTATGAGTAGGCAATAA	ACGAACACAAACCCCGCTGCTATCGAGGCCACATTCATCTTTTTATATCAGTTTGGTCAAATCTTTTCTCCTCTACACCATCAGCGCACACCGGTTGGAGGATTGCTGATCCATTGGTCAAAACCAATCCTCAATTTACTGAAGAATTCCTGATCTCATGAAGAATCAAAGTAATATTTCACTCCAAATTAAATAAGAGATATGAAGAGTTCAGCTGCAAAAACCTGCAGAAAACTAAAAGTGCAGAAATTTCCATCAAAAATGCGCATTTTTCTCAGCCTCCTTTGTTCATGTTGAGATATTTCACTTTAAAGACCAGGAAGAGGACTTATTCTTTGCCATAAGAATGATATAACTGAACACACACACAGGAGCCTGATAAAGATGCTCATTTTAGAG…	GCAAAATAAATAGTTGTGCAAAATATAAAAGTGTATTAATAAATAATAAATGTTAAGAAATTAAATAAGCGAGGCATTATTTATAAATAAGTAG	High	Non-ATG
ENSDART00000076304	60	6.10198	74	54	0	4	8	0.2	0.13	TTG	1330	1389	ENSDARG00000054155	pcna-201	chr10	40900618	40905471	-	4854	1445	47.96	6	1339	ENSDARP00000070780	Standard	783	261	260	50.96	1	ATG	TAA	40905230	40901039	242	1024	421	242	305	56	AGTGGGTCAGTTTAACAAAATCCCGGCGAAAGCGCGCGCAGTTACATTCAGAGCCTCGCCAGAACAGTGGACAGCACATCTGCACCGTGCCTCCTCTGCATTAGTACCTGCTAAACTCTAGGATAGTTTAGGATTCTGCTTTCCTGTGCTGGAAAACAAGCAGTTAACCAGGCCGCAGCTTGTGTCGTAACAGGATTAGATAACTTTAGTTCCTCCTACTCTAAACTAAGAAAGCAGCACAATGTTTGAGGCACGTCTGGTTCAGGGATCTATCCTTAAGAAGGTCCTGGAGGCTCTGAAAGACCTGATCACCGAGGCTTGCTGGGATGTGAGCTCGTCGGGCATTTCTCTGCAGAGTATGGACTCCTCTCATGTGTCTCTGGTGCAGCTGACGCTCCG…	ATCCAAGCAGAAGAGCGGAGCCTGTCATCTGTGGGATTTCATTCTGGATCTCAGAAGTTATTGCATAGATGTTTTGGGAAAATGCATTTTATCACTCAGTGTCTGCTGTGGTTTCCAGTTCAATGGATTCCCGATTGTGACCCTCTAAAGCCATTACATATCATTGGCAGAATTGCGGGCGCACTTATTAAATGATGGTAGTTTGGGCCTTAGCTTTACCAGGCGCTCCGTGGGCTGAATCTAGAGTGCTCTCATGTACATACTCCACATTCAGTCTTGTTTTTCTCCTCTTTGCCGTTGTCCTCTTGTGTCCATTTCAGGTTTTGTCCAACTGCTCATTCCAATGTGTAGATAATTGTCTGTAAATATGCTAATTGGACACCGTTCATCCAGTCAACC…	TTGTGTCCATTTCAGGTTTTGTCCAACTGCTCATTCCAATGTGTAGATAATTGTCTGTAA	ATCCAAGCAGAAGAGCGGAGCCTGTCATCTGTGGGATTTCATTCTGGATCTCAGAAGTTATTGCATAGATGTTTTGGGAAAATGCATTTTATCACTCAGTGTCTGCTGTGGTTTCCAGTTCAATGGATTCCCGATTGTGACCCTCTAAAGCCATTACATATCATTGGCAGAATTGCGGGCGCACTTATTAAATGATGGTAGTTTGGGCCTTAGCTTTACCAGGCGCTCCGTGGGCTGAATCTAGAGTGCTCTCATGTACATACTCCACATTCAGTCTTGTTTTTCTCCTCTTTGCCGTTGTCCTC	ATATGCTAATTGGACACCGTTCATCCAGTCAACCCTTAATAAAACTTTTGTATCGA	High	Non-ATG
ENSDART00000081343	36	6.0976	95	33	18	5	10	0.42	0.28	TTG	2380	2415	ENSDARG00000058471	plk1-201	chr1	8469030	8477732	+	8703	2538	45.35	11	2577	ENSDARP00000075786	Standard	1788	596	595	47.82	2	ATG	TAA	8469350	8477302	321	2108	430	321	271	123	GGCGGAGGCAACGAATCGAGCACAATTCAAAAAGTAGCAGCGATTCACTGCATTCCCAACCGAGCTGCGGGCCGACGCGCTTCACCACCGCCCGTTTACATCCACGAAATTCGACAAATGCGGTGAATATACGGCGTTTAGATACTTTGTTGTGCCTTTTTGTCTTGGCTGGCGGTATTATTTGAATGCGGATTTCAGCGGAGGAGTGAAGTACTGCGTGTTGTTTACGGATAAAGGAGCAGGAAACATCGCCTCGGTTGTTTATTTTTCAGGACGTTAGGGTGTATTTTTGTACTTAAGAGCATTTGTAGTGTACAACGATGAGTGCTGCAATTGCAAAGCCATCGGCGAAGCCATCGGCTCACGTCGATCCCAAATCTGCTCCTCTGAAAGAGATTC…	CCCACTGACGTCATAAATTGTATAGCTATGAGTTCACCATCGGCTCTCACTTGAGTCTGAGGGCCCGTAAATATTACTACAGCAAAACTTGAACAGTTTTCTGAGTTCTACACTATGATGTCCTCTTCTGGATCTGTTTACTCTCTCTCGCTGTCGTTTGTTCATCAGGGTTGCACATCTGTGGCCATCTCTGTATCATGTGAATGCTCTTGTACATGTTTTAATATTTTAGATGCTGTTTATCTGTCCTCTGTTCTTTGTATAAAAGCTTTTGGATGAGAATCTTTTAACGTGTAAGAATATTTGAAATAATTTGGTATTCCAAAAATAAAGATCTTTTTAGACAAAATTTTGGATTGTTAGATACTATTGAGAAATACAAGTTTATATTCGAGTGTT…	TTGGATGAGAATCTTTTAACGTGTAAGAATATTTGA	CCCACTGACGTCATAAATTGTATAGCTATGAGTTCACCATCGGCTCTCACTTGAGTCTGAGGGCCCGTAAATATTACTACAGCAAAACTTGAACAGTTTTCTGAGTTCTACACTATGATGTCCTCTTCTGGATCTGTTTACTCTCTCTCGCTGTCGTTTGTTCATCAGGGTTGCACATCTGTGGCCATCTCTGTATCATGTGAATGCTCTTGTACATGTTTTAATATTTTAGATGCTGTTTATCTGTCCTCTGTTCTTTGTATAAAAGCTT	AATAATTTGGTATTCCAAAAATAAAGATCTTTTTAGACAAAATTTTGGATTGTTAGATACTATTGAGAAATACAAGTTTATATTCGAGTGTTTAATTAAAATATTCATGTTTGGAAAGTTAAA	High	Non-ATG
ENSDART00000007021	51	6.08746	34	0	0	2	2	0.12	0.04	TTG	2276	2326	ENSDARG00000013443	atp6v1ba-201	chr17	21352455	21398504	-	46050	2547	46.09	14	18419	ENSDARP00000008834	Standard	1521	507	506	51.02	1	ATG	TAA	21398320	21353297	185	1705	842	185	570	221	TTTTTATGGGCGCTCTCGACTACATGCACGCGCTAGTGAACTGCTACGCACACGTCTTTTACGTGGGCGTGCACGAGTGTTATTTCCTGTTCACGGTGTCATATGACTCCGGCTGTTCATCTCTGCTCACTGCTCAGCTGTTTACACATAGACCGTATAATTTAATTTAACTAAAACAACAACAATGTCGACGTTAGTAGCGAACCGGCCCGTGGATCTAAATGGCCCCGAAGCGGCGGCACGACAACACGCTCAAGCCGTGGTCAGAAACTACATCTCCCAGCCCAGACTGACCTACACTACTGTGTCTGGTGTGAATGGGCCACTGGTTATTTTGGACAATGTCAAATTCCCACGTTACGCAGAGATTGTGCATCTTACCCTTCCTGATGGGACCAA…	AACCACAACTTCACCTTCCAGAGGCCCGTGTCTCCCTCACAAACCTCTTCCTCCACACTCCTGTCCACTTCTACTCTGACAAGTGATGTGTAGGATTAGAGGGCATAACTCTGGGATAATATACATTTAACATCCACAGAATGGTTTCGTACATGTGTGTGATTTTCCCATGTGTTATGATTTTTTTTTTTCATTGTCCCTCGTTGTTGTGTTATACATGTTTGTGTGTATTGTGTTGTGTGGTTAGGATGTGTAATTGTGATTTTGCTTTTGTTTCAGTGGTGCATACTGTCCAGTAGTTCATTTCTTTTTCGTTATTTCACTGTCTGCAGCCTAAAGACAATTTTGAAAACATCTCAAAGGGAAATATTCAGGGCTCACTTGCATATCCGTGTGCTC…	TTGGTTTGTGTTGTGCTGACAGACAGACAGGTAATTATAGGTGTTGAATGA	AACCACAACTTCACCTTCCAGAGGCCCGTGTCTCCCTCACAAACCTCTTCCTCCACACTCCTGTCCACTTCTACTCTGACAAGTGATGTGTAGGATTAGAGGGCATAACTCTGGGATAATATACATTTAACATCCACAGAATGGTTTCGTACATGTGTGTGATTTTCCCATGTGTTATGATTTTTTTTTTTCATTGTCCCTCGTTGTTGTGTTATACATGTTTGTGTGTATTGTGTTGTGTGGTTAGGATGTGTAATTGTGATTTTGCTTTTGTTTCAGTGGTGCATACTGTCCAGTAGTTCATTTCTTTTTCGTTATTTCACTGTCTGCAGCCTAAAGACAATTTTGAAAACATCTCAAAGGGAAATATTCAGGGCTCACTTGCATATCCGTGTGCTC…	TCATATAGTTTGTGTATGCTTGTCACTGACAGCTGTTATTTCCCATTTAGAGGAGGATGGAGGATGTTTACAGCGTCTGTGCTTTGAATTATGTGCTGCAATATAAGACTGATTAGACATTCCTCTCTTACTCTGTATGCGTAAACTCGTTTTACCTGTTTTGATTGCTGTTAAACCTGTCAAACCTCTCAGATGAATTAAATTATATTGTTATATTGTGA	High	Non-ATG
ENSDART00000145055	84	6.08746	34	0	0	3	3	0.11	0.04	ATG	1349	1432	ENSDARG00000053291	pnrc2-202	chr16	33147821	33151647	-	3827	3146	40.72	3	507	ENSDARP00000113947	Standard	447	149	148	54.36	0	ATG	TAA	33150540	33150094	427	873	2273	427	475	1714	GTTGAGGGTCCATTTTGTTGTTAGACGGAGACGAACTGGAGAAGGAGAACATCATCATTCCGCTGTAGCCTCGGTTTTTTACTGAGCTTCACATATCGGGAAATATTTTCTCCATTTACAGCTACAGCTGACAGACGAGACCAAGGGAATACGAAGGGCTTGTTCCATCAAATTCCTGAGGAAGTCGATCTACGGCTTCTAGAGCACCGTGCGCCGAGGTGAATTCATGTTCAACTCGGTTCCACGACAAAACAACGCTCACTGGCACATGAAAACCTCAGATCTTGCTGGACATACATGTGCAGCGAGAAGTAGATCAACTACTTCGAGGACCTGGAGCCCAATTGGCGAGGAAAAATTAAAAAGTGAAAAGAACCACGCACTCAACTTTTTTACAAC…	CAAGGTCTCTCACTGCTGCTCTCTTAAGCCAATACATGATAAAGGCTTCACTTTGGCCTTTTGCCTTCTCCTTGAACGCCCCAGCTGCGTAATATATTTTACAGCTATTTTTAGATCTGCATCTTAATAAGATGGTGATGATCATTTGGTAGACAGATGTTCCTCCTAATGTCCGTCATCTAACATATTTTTTTAAACAAAGAAACTAGTTATTACGCTGTTGTGGTCTTAAGAAGCGGTCAAGAAGTCTTTGGGGAGCTGTATGCCATGACAAATGATGAACTGGATGTCCTCTTAAACTCATTGCTCTGTTATGCTCCTGTTTTGTTTTGTTCTTTTTTTGATGGCTGTTTGTGACAGTCAGATTTTTTTTCTTCTTCCGCTAGACCTAGAAATAGA…	ATGCTCACTTTTGGCTTGAGTTTTAATCAAGCTGGGAGTGCCAGAAACTTCTTGGTGCTAAGCACAGCAGCATCTGTAGCGTAA	CAAGGTCTCTCACTGCTGCTCTCTTAAGCCAATACATGATAAAGGCTTCACTTTGGCCTTTTGCCTTCTCCTTGAACGCCCCAGCTGCGTAATATATTTTACAGCTATTTTTAGATCTGCATCTTAATAAGATGGTGATGATCATTTGGTAGACAGATGTTCCTCCTAATGTCCGTCATCTAACATATTTTTTTAAACAAAGAAACTAGTTATTACGCTGTTGTGGTCTTAAGAAGCGGTCAAGAAGTCTTTGGGGAGCTGTATGCCATGACAAATGATGAACTGGATGTCCTCTTAAACTCATTGCTCTGTTATGCTCCTGTTTTGTTTTGTTCTTTTTTTGATGGCTGTTTGTGACAGTCAGATTTTTTTTCTTCTTCCGCTAGACCTAGAAATAGA…	TAGTGCGTACTGCATTTCCGGGTATCTCTTTTTGTTTTGCTTTTTGGGAAGTAAAAGCCACTCGACTTTGTTCTGCAGGGAGACCTAAGCGAACAGAACATGAAGGGGTACAAGCTTAAGTGAAAAGGTCATATGACTAACCTCAAGCTTAATGAGGTGGCACAATGAACCTTGTGCTTTCAACACCTGTACTTTTTTAATGGCGCTGTGCGCATTGCACTATAGGTGTTGAATTCACTATGGTTCTCAAGCTCTATTGCAGCGTTAAACTTTTACTTTTTGCATCCCTTGTGTTATAGCTTAGAAAACTAAGTGTGATTTTTAATGTTTACCAAAGCGACGTAATCAGCTACTTTTTGTTGAAAGCCCCCACCTTGCTTGACCAGATCTGGTTACAAG…	High	ATG
ENSDART00000159326	57	6.08746	34	0	0	3	3	0.16	0.05	ATG	777	833	ENSDARG00000104068	gstp1-201	chr14	3400020	3406749	+	6730	893	45.24	7	2123	ENSDARP00000138645	Standard	627	209	208	48.8	0	ATG	TAA	3400684	3406537	55	681	212	55	95	60	GCACTGCAGACTAGGAGCAGCTTTGAAACGCACTTCACTCAGCGCTACAACACCATGGCTCCCTACACACTCACATACTTCGCAGTCAAAGGCAGATGTGGTGCTTTGAAGATCATGCTGGCGGACAAAGACCAGCAGCTGAAGGAGAACCTGGTGACCTTTGAAGAGTGGATGAAGGGCGACTTGAAAGCCACCTGTGTCTTTGGGCAGTTGCCTAAATTTGAAGATGGTGACCTGGTGCTGTTTCAGTCCAACGCCATGCTGAGACATCTGGGTCGAAAACATGCTGCATATGGCAAAAACGACAGTGAGGCTTCCCTCATTGACGTGATGAACGACGGCGTTGAAGATCTTCGCCTGAAGTACATAAAGCTGATCTACCAGGAATATGAGACCGGT…	ATCAACACTAGACAACGTCGGTACAACATTCTCCAACAACGACACTTACTGCTAAAACAGCCTTAACTGGTGCTCAATGATTTGCTTGATGTCTCATGTCTTTGTATGGAAATCTATTTTGTATGTCTTACTGTTTTGATAGTTTTTACTAACAGAAATTCCATGTATCAGTTATTCTGAATAATAAAAAAAAAAAACGTAAGCAACTGAAA	ATGTCTTTGTATGGAAATCTATTTTGTATGTCTTACTGTTTTGATAGTTTTTACTAA	ATCAACACTAGACAACGTCGGTACAACATTCTCCAACAACGACACTTACTGCTAAAACAGCCTTAACTGGTGCTCAATGATTTGCTTGATGTCTC	CAGAAATTCCATGTATCAGTTATTCTGAATAATAAAAAAAAAAAACGTAAGCAACTGAAA	High	ATG
ENSDART00000165131	45	6.08746	34	0	0	3	3	0.2	0.07	TTG	1908	1952	ENSDARG00000104587	srl-203	chr3	55900444	55956381	-	55938	2539	48.72	6	27198	ENSDARP00000138572	Standard	1413	471	470	53.64	0	ATG	TGA	55956042	55901231	340	1752	787	340	155	587	GAAAATTGAATGCCATGTCACAAATAGTGTTGCCCTGTAAAACATACATACAACATTCCTCCTCAGTTGCCAAAATCAACACCAGCTGGGTTACCAAGCCACTCTTGTACAAGCTGGGTGCATGAGATGTCCGAACACCCTTGATTTCACGTCACGACCGTGACGGCTCTGCTAAAAGTGACAGTCAGCTGCTCCGGGTGCACCCTGTTCTGACACCTACAGCACCAGCCCCCTCCATACAGTCCCATCTAAAAGACCACCTTCTTTCTGGCGCCCTCTGACCTTCTCAGCCTGGTATATATAGCCAGAGAAGCTACCAGAGGTCTCCTGGCAGCCAACATGAAGGTCTTAGTCTCGCTCTGCGTCTTTGTGCCCCTGCTGGCACTGGCCACAGCAGAG…	AAGAAGAAAACCAGGCGGGAGGAGGAGGAGAGAAAAGGAAGGAGCGAACAAACCGAGGAGGAGCAGTAGAGCTAATCCTGTTCCTGCTGCGGGTCCGTTTCAGGTCAATGGAGACGGGACTTTTTTTTTTTTTTTCCTGCGTGATGTGGGGATGTTTGAGGGAGGGGGACTCTGGGATTGGGTTGGAGGGAGGTTGTTGAGATGGTGTTTCTTGTGAATGTGAGGAGAGAGAGAGCGGCGAAATAACTCCTCTGTTTCCACAATACTTTTATAAACTGTCTGCAGTTTTTGGAGGGAAAATATGTACGCATGACAAACACACAAAAAAATGGCTGACACGCTTTTAAAAACATGTAAAAAATGGCAAAAATAAAAGATCCTCAGACTGAAAATGGATAT…	TTGAGGGAGGGGGACTCTGGGATTGGGTTGGAGGGAGGTTGTTGA	AAGAAGAAAACCAGGCGGGAGGAGGAGGAGAGAAAAGGAAGGAGCGAACAAACCGAGGAGGAGCAGTAGAGCTAATCCTGTTCCTGCTGCGGGTCCGTTTCAGGTCAATGGAGACGGGACTTTTTTTTTTTTTTTCCTGCGTGATGTGGGGATGT	GATGGTGTTTCTTGTGAATGTGAGGAGAGAGAGAGCGGCGAAATAACTCCTCTGTTTCCACAATACTTTTATAAACTGTCTGCAGTTTTTGGAGGGAAAATATGTACGCATGACAAACACACAAAAAAATGGCTGACACGCTTTTAAAAACATGTAAAAAATGGCAAAAATAAAAGATCCTCAGACTGAAAATGGATATCAGCTGCCTTGAATGTCAAACCAAAAATGCAACAAGAAAGCTGTGAGGTTTTTCCTCAATCCTGCGTTGCCTTTTGAGTTAATTTCTTTACATTTGTAGGATCGATCGGCCTCCAGATAGACTGAAATAATAATAAGCTACTAGCATTTTTACACTGCATGTAATGATACAAATGGGTTTGGTTTCTCTGACATTTCCAC…	High	Non-ATG
ENSDART00000167966	36	6.08746	34	0	0	3	3	0.25	0.08	ATG	556	591	ENSDARG00000102076	zgc:158852-201	chr14	14850121	14851161	+	1041	711	39.66	4	154	ENSDARP00000134195	Standard	234	78	77	42.74	2	ATG	TGA	14850360	14850923	240	473	238	240	82	120	GGCTGACAACCGCCCACGCACATATGACTGGTTGTCAGCCAATCGGTAAAGTATCATTTCTTCTCGTGCAGCACATAAATGAATATTCAATTACAAGCCTTTGGCCTAGTAGAATTCGAGTGACGCACTTTGCATGTTTGTGGACGGTCCGTGGGTGGGAATAAAGTGCGATAAAAGGAACACACTGCACCTGCGAGTGATTAATTACATTATCATCACGTCGCTGTAAACAAACAACTATGCTAGCACGGTTTGTTCTTGTACTTTGTTTTGCAGCCTTGGTAAGAGCGGCTGCTATCCCTGATGGCTCGATAGTACCAAACTGCTCTCAATACTCCTTGCCTATATGTCAACGGGATTATAGCCCTGTGTGTGGCACAGATGGATTAACATACTCCA…	GCCAGATCCACTCGTTTTATTTGGACTGTGACATGAAGGCTGGAACCACGTGTTGCTTTTTAATTTTTTTTTTAGTTTTAGAATGAAGATTTTGTTCTATATTTTTTATATATTCTAATCTTTAAATAAAACTTTGATACAAGTCTATGTGTGGGATTTTTTTTTCCAGTTTTTCCCTTCTCCATGATTGTAGCACCTTTTGATGGCTCCTACCTGTTGGACTATTGATAAAAATAGG	ATGAAGATTTTGTTCTATATTTTTTATATATTCTAA	GCCAGATCCACTCGTTTTATTTGGACTGTGACATGAAGGCTGGAACCACGTGTTGCTTTTTAATTTTTTTTTTAGTTTTAGA	TCTTTAAATAAAACTTTGATACAAGTCTATGTGTGGGATTTTTTTTTCCAGTTTTTCCCTTCTCCATGATTGTAGCACCTTTTGATGGCTCCTACCTGTTGGACTATTGATAAAAATAGG	High	ATG
ENSDART00000169064	57	6.08746	34	0	0	3	3	0.16	0.05	TTG	1653	1709	ENSDARG00000100611	bcl7ba-201	chr10	33300290	33308012	-	7723	1823	42.79	6	3021	ENSDARP00000136114	Standard	612	204	203	51.96	2	ATG	TAA	33307869	33301358	144	755	1068	144	897	114	ACCTGTGTCCTCTGGAAGTAGGTGGGATCTACTTGTCAAGCTGTGGAAAGTGGAGAGAGTCGTGAGTTCTCGCGAGACGAGATTTGCGCCGCTAGACTGCGAGACCGACACGATTCCAGTAAGAGTACCGATAAAATTAAGAAATGTCGGGTCGTTCGGTCCGCGCGGAGACCCGGAGCCGCGCTAAAGATGACATTAAGAAAGTCATGGCTGCCATCGAGAGAGTACGGAGATGGGAGAAGAAATGGGTCACAGTTGGAGATACATCATTAAGAATATTTAAATGGGTCCCCGTGGTGGACACAAAGGAGAAGGAAAAGAGCAAAGTGTCTGTGGGTGGAGAAATGCAGCGGAAGAATTTTCCCTCAGAGGAGTCCTCTGATAATGCCTGCTCTGTGC…	CACACAGACACGCACACACACATACTGTACACTGGGCATTGATAATCAGCCAGACTGATAACTGACCTTCCTAGAACTGCTGCGAAAGACACAACATGGACCAGACGTCTAGAAAGCACTATATTTATTATTACTATCGTCACATGGGATGGCTTTTTAACCTTTTAGAGTTTTTAAATCTCTGCCTTCCCTGACTCTTATTCCCAGAATACGCTTCCATTCAGGTCATGCTGGAATTATCATTAATTTCAGAAGATCTCATAGCAGAATTTCCTAATTCCGATAATTCCGAAGCAATAAATCAAGGTTTATAGACCGAAACCGAAAGAAGCCAGAATATTAACTGGACATTCCTGTTTACAGGAGAGCGGATGACTGAAAAACGGGAAGCGCTTCTTG…	TTGCTGTTTAGTGTGTTGTTGCTTTTCATCAGATTTTATAGTGCGGGTGATTGTTGA	CACACAGACACGCACACACACATACTGTACACTGGGCATTGATAATCAGCCAGACTGATAACTGACCTTCCTAGAACTGCTGCGAAAGACACAACATGGACCAGACGTCTAGAAAGCACTATATTTATTATTACTATCGTCACATGGGATGGCTTTTTAACCTTTTAGAGTTTTTAAATCTCTGCCTTCCCTGACTCTTATTCCCAGAATACGCTTCCATTCAGGTCATGCTGGAATTATCATTAATTTCAGAAGATCTCATAGCAGAATTTCCTAATTCCGATAATTCCGAAGCAATAAATCAAGGTTTATAGACCGAAACCGAAAGAAGCCAGAATATTAACTGGACATTCCTGTTTACAGGAGAGCGGATGACTGAAAAACGGGAAGCGCTTCTTG…	TTCGTTTTTGCCCTTTATCTTTGCACACTGGTCTAGTGGGCACATTGTGGTTGAAGAAGCAGCAATATTGTCATTTGAAGCAAGTATCATTAAAAATATTAGAAATTTATTTCA	High	Non-ATG
ENSDART00000166849	141	6.08459	72	0	61	5	10	0.11	0.07	TTG	3964	4104	ENSDARG00000057167	eif4g2b-204	chr18	16726824	16737142	+	10319	4196	45.04	22	1308	ENSDARP00000133305	Standard	2667	889	888	47.66	0	ATG	TAA	16729228	16736021	409	3075	1121	409	888	92	CGAAGTCCTGACAAATACAAATCAAGTTCCTGTGTGACGTCAAGCAGTCAGTCAGGAGGAGCCCGAGCTCAATATTTCTCCGCCACAGCGAGCTGCAATCGTGCCTGACCGGTTATCTTCTCAATCCTCTCAAAAGCATATCTATTTTCATATTCACCCTTTTTCTCTTTAAAAAGAACAAAACCAAAAACAAAACTGAGGTTGCCTTAGTAAAGTTCGGATTTCCCCACCCCGCCCTTTGATAATTATTCTTTTGAAGATTCTTCGTTGTCAAGCCGCCAAAGTGGAGAGTGTGATTGCAGAAGGGGGTGCTTCTCGTTTCAGTTGCGTTTTAGACCCAAGCATCTGCATTGACGTCGCACCAGTCGCCTTGAGCAAGTGGACAGTTCAATCGATTTA…	GAAACCAGACTAATCCTAGTACAACATTAATTTTCTGCTAAATGGCCTGCCTTGGGGGTTCTACACTCTTTTTGCAGTAGCTCACTCTGTTGACTAAAGTACTCTGCTGCTAGGCTCGTGAATTAAACAGCAATACCGTTATTGTAACATCTCTTAATGCGTTTGCTTGCGTCATAACCATTGTCAGGCTTTTTTAAAATCGACATCAGTTTCACATGTTACATCAACCACTGCTCTTTTTTTTTGTAGAAAAGGTGTTCGTCAGATCCTCCTCGTGGTATGCCTGGTTTAATTTGTGTGTTTGTTTCAGAAAAGAAAAACAGGACAAACCTCGCAGCGTCTGAGCAGCAGTGAAGCTGAGATCCTGGTTGTAATGGGCTTCATAGGTTACGCTGTAGA…	TTGACACCCAAAAAGAGGAGAAAGGCTTTTGCCCTCGTCAATAAGAGGTTTACTTACAACCTTTTATTGACAGGTGTTTTAATTGTACCTGACTTGCATTTGCCCACTTTAACTGCGGTGCAGTTGTCAGAATTGAAATAA	GAAACCAGACTAATCCTAGTACAACATTAATTTTCTGCTAAATGGCCTGCCTTGGGGGTTCTACACTCTTTTTGCAGTAGCTCACTCTGTTGACTAAAGTACTCTGCTGCTAGGCTCGTGAATTAAACAGCAATACCGTTATTGTAACATCTCTTAATGCGTTTGCTTGCGTCATAACCATTGTCAGGCTTTTTTAAAATCGACATCAGTTTCACATGTTACATCAACCACTGCTCTTTTTTTTTGTAGAAAAGGTGTTCGTCAGATCCTCCTCGTGGTATGCCTGGTTTAATTTGTGTGTTTGTTTCAGAAAAGAAAAACAGGACAAACCTCGCAGCGTCTGAGCAGCAGTGAAGCTGAGATCCTGGTTGTAATGGGCTTCATAGGTTACGCTGTAGA…	CTTATGATCATGTCGTTGTAAGGCTGTTTAGTGCTGTATTCATCACCACTATTGCTGAATTTACAATAAAGAAAAAACTTGATCACTTAAGT	High	Non-ATG
ENSDART00000169526	60	6.0739	53	11	2	4	6	0.2	0.1	ATG	2164	2223	ENSDARG00000056141	coq10b-203	chr9	32367401	32379208	+	11808	3948	40.6	6	3092	ENSDARP00000141191	Standard	612	204	203	52.78	0	ATG	TAG	32367869	32376340	469	1080	2868	469	1083	1725	GACTAACTTATATTACTATCAAATTCTGTGACGATAACAGTAATGGCAACAGTAGTTTAGTAGCAATTTCATTGTAACTTAACTGGACAGATATGCATAAATATTATTTAATTTACATATTTGTTAATTATAATACTTTATAGTAAGCAAAACTTATTAATTCGTTTACACTGACTGTGTCCTCAAACAAATTTAGCAGTAACCTTTACTAACTATGCACTGTAGGTCGCGCAGTCTGGGCAACCCTATCCTGCATCCCGTGACAATTCTGCGCACGCAAACCCTCTGCACAATTAAAACACTTACGTCAGTGAGTGTCATCGATGACGGACGGACGACTCAACGAATCAGAGGCCGTGAAAAACAGCCTCGGCCAATGACATTGTAGGACGGGTCTTC…	TTCATTCCACAGCTTCAGATGGAAGAGAAGAGGGGGTGTTTAGGGAACGGGAGGGTTATTGAAAACATACATATAGAGTATTATAAGGACAATCAGGAGAGCGGGAGCTGTGTGCCTGAATATCGTCAGTGCCTGGTCCAAATAAAACCGTTTCACTTTTTTTATGCTAAAAAAAAAAAAAAAAAACATGTGGCTGGATCTATTCACGTGGGCCTTGCCCTGCTGAGCCCTGCCCCACTACCTCCATGTTAACTTTTTTTAAAACTTGCTGCCCGTATGGCACCTGGAGTCGTATTTTATAATTGAGGACCTTGAGATAGTTTTAAAAAAAGCTGCCAAAAACCATAATGACTTCATCAACGGCACAAAAGGCAAAGGTCATGGCTTTCTTCGAAAGGA…	ATGCGTGCATCCTGTATTTATTTTGGTTATGGGTTAACCACGTGTACATATCTGATGTAA	TTCATTCCACAGCTTCAGATGGAAGAGAAGAGGGGGTGTTTAGGGAACGGGAGGGTTATTGAAAACATACATATAGAGTATTATAAGGACAATCAGGAGAGCGGGAGCTGTGTGCCTGAATATCGTCAGTGCCTGGTCCAAATAAAACCGTTTCACTTTTTTTATGCTAAAAAAAAAAAAAAAAAACATGTGGCTGGATCTATTCACGTGGGCCTTGCCCTGCTGAGCCCTGCCCCACTACCTCCATGTTAACTTTTTTTAAAACTTGCTGCCCGTATGGCACCTGGAGTCGTATTTTATAATTGAGGACCTTGAGATAGTTTTAAAAAAAGCTGCCAAAAACCATAATGACTTCATCAACGGCACAAAAGGCAAAGGTCATGGCTTTCTTCGAAAGGA…	GACCACAGACTAAACGTTAGTGCATCGATGAGCTGCAAACAAATTAATAATCCTTTTTTTTTCTTGCATATATATTTTTTTTTTGGGGGGGGGGGGAGATCTCTTTTTCTTGTTGTTTGTTTGGTTTAATTGAGGTGTTTAATGAGTGTGTTGTGGGTGAATATATATAAATCCTGCCTGCATGGTTTATAAACTATTTTTGTATATAACGCCTAATCTTGTGTCTGGTGTATTTTGTTTACCAACATCTGGCTCTGAATATTTTTCCACACTTAAAATAGGTTGATCATGTGAGGGATAATATTAGACGGCTTCCAAGTAACCCATTATGGGACCTCTAGTGGCCAGTGTTAGAGATGGCTCTGAGATCTATTTACATCTTTGTGATGCAATGGAAAA…	High	ATG
ENSDART00000175766	75	6.0694	59	17	2	4	6	0.16	0.08	ATG	473	547	ENSDARG00000007720	sub1b-202	chr5	40546633	40551814	+	5182	1430	38.88	4	3118	ENSDARP00000143329	Standard	375	125	124	45.6	1	ATG	TAA	40546634	40550760	2	376	1054	2	96	883	AATGCCCAAGTCTAAGGAGGTGCTCTCTTCCACGTCTGGCAGTGAATCGGATGGTGATGCAGAAACCAAGGTTAAAAGAAAGAAGCCAAGTACTCCTGAGAAGCCTGCTAAAAAACAGAAAAGCGGAGAGTCCTCCAAACCGAGCGGCTCTGCTAAGACCGAGAAAAGCAGCGACAATATGTTTCAGATTGGGAAACTGAGATACGTCAGTGTAAGGGATTTCAAAGGCAAGGTCTTGATCGACATCCGAGAGTATTGGATGGATCAGGCTGGTGAGATGAAGCCTGGAAAAAAAGGCATTTCATTGAACCCTGAGCAGTGGAGTCAGCTGAAGGAACAAATGTCGGACATCGATGATGCTATTAAAAGATATTAAGATGTCTTTGTGAAGTGAATGAT…	GATGTCTTTGTGAAGTGAATGATTGGCTGGTTCTTTTTAGAGTTCTGCACTTTGGTACACAGGGGATTTAACAAACGTTTCCTGTGACTCGATAGTATGTGTGAAAAGTTTAAAGACACCTCTTTGGTTTTGGTTTTTGTTTATTTCCAACTGTCTGTTGTTAAATGTTGATGTGTGGGTGATTATTTTAATAGTTTGATAGCCAGTGTTCTCACGCTCTGCCGATGTAATAAAGGCTTTTCTTGGTTTAGAGTTTTCAGCGTGTCATTCCGAGTATGATTTCATTGAACTGCACCTACTCTCTGTAAAAATGTTTACCATGTTGTGATGTTCCCTTTAGTAAAAAATAGAGTTTTTCCAACTCAAAGTTGTTGTATGATCCTGACAATAAACAGAGCA…	ATGTGTGAAAAGTTTAAAGACACCTCTTTGGTTTTGGTTTTTGTTTATTTCCAACTGTCTGTTGTTAAATGTTGA	GATGTCTTTGTGAAGTGAATGATTGGCTGGTTCTTTTTAGAGTTCTGCACTTTGGTACACAGGGGATTTAACAAACGTTTCCTGTGACTCGATAGT	TGTGTGGGTGATTATTTTAATAGTTTGATAGCCAGTGTTCTCACGCTCTGCCGATGTAATAAAGGCTTTTCTTGGTTTAGAGTTTTCAGCGTGTCATTCCGAGTATGATTTCATTGAACTGCACCTACTCTCTGTAAAAATGTTTACCATGTTGTGATGTTCCCTTTAGTAAAAAATAGAGTTTTTCCAACTCAAAGTTGTTGTATGATCCTGACAATAAACAGAGCAGTAATGGATGACCTAAAATGAAGGCGTTTGGCACTTCATGATGCTTGTTGTGTCCAGTCCCGAGTGTTTGTGTGTAATTTGCTTGCCTTCGCGTGGGAGCAGGAATTATAATGGTCCGTACACCCACTCAAACATAGACCAGACTCCAGAATAAAAACAGCCCTTTCACTT…	High	ATG
ENSDART00000048095	66	6.05329	43	6	0	3	4	0.14	0.06	CTG	2952	3017	ENSDARG00000034060	elac2-201	chr3	10569414	10615841	-	46428	3148	48.82	24	9239	ENSDARP00000048094	Standard	2460	820	819	50.57	2	ATG	TGA	10615674	10569935	168	2627	521	168	324	131	CCGCGCGTCGGAAGTGTGTGCGTTCACAGCATCAACACACGTGAGTCCTTCAAACCGCTGTTCTTCAGACACAGCTCGATTTAGAGACATTCGTCTTGTTTATTGGTCAGACATTAGGATTCAGATGCTCCGCTCCTCGTAGCCGCGCGTTATATTGTTTATGTATTATGCTGGCGCGCCTCCGCCGCTCTTTATCAGTGTTTCTGATGGACGCACACACTTCAGGCAGGAGCAAAACACTCAAAGAGACCCGGAGACCCCTGAAAACCCGGGACAACCGGCGACAGGCCGACAACCACGGTCCCGCCAACGTATATGTGCAGGTGGTCGGCGCGGGAAGCAGAGATAATGGCGCATCTCTGTATGTCTTCTCCGAGTTTAACAGGTATCTGTTTAACT…	GGAGAAGCCAATCAGGATGAGGGCTTGAGCAATCAGAACGCAGGATGGAGGATGCTGAACCAATGGGGTGTCTTCTTAAGATATATCAAATCCATATTGGGTAAAAGTCTGCAGTGTTCGACTGGAGGAGGTGAGATTAAAGCAGATGGAGATTAATTTTGAGTTTGAAGCGTGATGTTAAATATGTAGTTTATCGATCAGATCTGGAGTTGTTCCCATTGCTATCGATTCTGCTTCAACCCGGGAGGCTGCTGGGAAAAGTGTGCTTTCTTTTACTTTTTGTGTGGAGTCTGTTTTAATTTCTGCCTTCCAGCCTCTGTAGTCCTGAAGCAGAAACTTTTCGGCTCTGGAGGAAGACGCTACGTTTGGGATTTTGGTTTGAGAGAGTGAAGTGAGTGC…	CTGAAGCAGAAACTTTTCGGCTCTGGAGGAAGACGCTACGTTTGGGATTTTGGTTTGAGAGAGTGA	GGAGAAGCCAATCAGGATGAGGGCTTGAGCAATCAGAACGCAGGATGGAGGATGCTGAACCAATGGGGTGTCTTCTTAAGATATATCAAATCCATATTGGGTAAAAGTCTGCAGTGTTCGACTGGAGGAGGTGAGATTAAAGCAGATGGAGATTAATTTTGAGTTTGAAGCGTGATGTTAAATATGTAGTTTATCGATCAGATCTGGAGTTGTTCCCATTGCTATCGATTCTGCTTCAACCCGGGAGGCTGCTGGGAAAAGTGTGCTTTCTTTTACTTTTTGTGTGGAGTCTGTTTTAATTTCTGCCTTCCAGCCTCTGTAGTC	AGTGAGTGCAGTGATGTTTGAAAAGGCACTTGTAGATTTTCTGTATTTAATATTTAATTTTATGTCCATGAAGTGGCTGATCGGCTTAGGTTTTTCTAATTATTTTAGGGAAATAAACACTTGCTGGATAA	High	Non-ATG
ENSDART00000008584	45	6.04439	33	0	0	3	3	0.2	0.07	ATG	2473	2517	ENSDARG00000005451	gdi2-201	chr4	11465406	11478781	+	13376	2542	46.34	11	6259	ENSDARP00000009258	Standard	1347	449	448	50.11	1	ATG	TAA	11465509	11477689	104	1450	1092	104	1022	25	ACAGTGGGTGACGTGACAGCGCACTTCTTTCATTTCCAGCTTTGCAAGATCTCCATTTTCTTCGGGCCGACGCATAGGAAAAGGGGATTAAAGACGAGGAAAGATGAATGAAGAATACGACGTTATCGTGTTGGGAACCGGGCTAACGGAATGCATCCTGTCCGGGATCATGTCCGTGAAGGGGAAAAAGGTGCTGCACATGGACAGGAACTCCTACTATGGAGGAGAAAGCGCATCCATCACCCCTCTGGAGGATTTGTTCAAACGTTTCAGCCTTCCTGGTAGCCCTCCTGAGTCCATGGGAAAGGGTCGCGACTGGAACGTGGACCTCATTCCTAAGTTTCTCATGGCCAATGGTCAGCTGGTGCGTATGCTGCTGATCACTCAGGTGACGCGTTA…	ACTAGCTCCAGCTGCTCTTGAATATCAGATATTCAGACCATCATAATCTTAACATTTAAAACAAAACAAAAAAAAAGTGGGCAAGCTGGCTATTCAAGTGTATGTTTTGCCCGTAATGAAATTCATGTAAACTGTTATACAAATTTAGCATTTTCAGGGGGGAGAAGGGGGAGAAGGTTTTGCCGGTCTGCTTTTTATAATCGGGAAACAAGATCCATTTTGCACTGTTTATCGCCCTTTATTCAGTTTCCATCATGCGATCTTTATCTCAACCTGCTTAGACATGAAATGCGACAAGTCCAAAGATGCCAAATGATCAGATGTGTTCACGTTATATGAAGAAATGCATATTTAACAATAATAAATAAATGTCTCAGCGTCAGCTTTAAAGAAGACAAC…	ATGCTGAACGGATGGGGCTCAAATGATTTCTGTACTGCGAAGTAA	ACTAGCTCCAGCTGCTCTTGAATATCAGATATTCAGACCATCATAATCTTAACATTTAAAACAAAACAAAAAAAAAGTGGGCAAGCTGGCTATTCAAGTGTATGTTTTGCCCGTAATGAAATTCATGTAAACTGTTATACAAATTTAGCATTTTCAGGGGGGAGAAGGGGGAGAAGGTTTTGCCGGTCTGCTTTTTATAATCGGGAAACAAGATCCATTTTGCACTGTTTATCGCCCTTTATTCAGTTTCCATCATGCGATCTTTATCTCAACCTGCTTAGACATGAAATGCGACAAGTCCAAAGATGCCAAATGATCAGATGTGTTCACGTTATATGAAGAAATGCATATTTAACAATAATAAATAAATGTCTCAGCGTCAGCTTTAAAGAAGACAAC…	AAAAAAAATGTTAACTTGTGGAAAA	High	ATG
ENSDART00000113179	36	6.04439	33	0	0	2	2	0.17	0.06	GTG	1639	1674	ENSDARG00000074554	tspan31-201	chr23	36608252	36627840	+	19589	1823	43.61	6	7757	ENSDARP00000103343	Standard	639	213	212	47.73	1	ATG	TAG	36608340	36626744	89	727	1096	89	911	149	ACAAGAGAACAGGAACGTACTCACATTGGCGAAAACAACATCAGTAGCACATCGTTTCATCTCACCGGTAAATGCCTGAAGATTCAACATGGTTTGCGGAGGATTTACGTGCTCGAAAAACGCCCTCTGCTCGCTAAATGTAGTTTATATGCTTGTGGGTCTCCTGTTGATTGTTGTAGCAGCATGGGGCAAAGGCTTTGGCATCGTCTCCAGCATTCACATCATCGGCGGCGTAATTGCCGTAGGCTTCTTTCTGCAACTGATCGCCATTGTGGGGCTCATAGGAGCGGTCCACCATCACCAAGTCATGCTTTTCTTTTACATGGTCATTCTCTTCGTAGTCTTCCTCTTCCAGTTTGGAGTTTCCTGTTCTTGTCTGGCCATGAATCAGGGTCAGCA…	TCTCTCAGACTGTCAGTCCTAAACTATACGTTCTGTGTAGTCCAGCTATTCCAGTCCCCCTTTGCACAGGTAGAGCGGAGCGCACCAAGAGACATTCGAAGCATTCAACGCAGAGCAAATCTCCTGAAAAACACACATAAAAACAAAATAACATCAGGTACAAAACACACACACGCACCATTTTGATGATCGATCTGACCCAGTTTCCACACAAGGTCTGCCGAGGGCTAATTTAAAGCAGCAGCAGGAAGAATCATGTATGAAAGGATGCTTGTTCTGGCACTTTTCCTCCATCCTTGACTTGAGAAACTCTTCCTGTTCTGTGTATGCAACCCCCCCCAAAAAAATCTGCAATGTAAATTCATTGTGTGCATGTTCATAGCCTCAGTTTCCAGCTCA…	GTGCCATTTATTCGGTTGTCTGTCGGCTTAGTTTAA	TCTCTCAGACTGTCAGTCCTAAACTATACGTTCTGTGTAGTCCAGCTATTCCAGTCCCCCTTTGCACAGGTAGAGCGGAGCGCACCAAGAGACATTCGAAGCATTCAACGCAGAGCAAATCTCCTGAAAAACACACATAAAAACAAAATAACATCAGGTACAAAACACACACACGCACCATTTTGATGATCGATCTGACCCAGTTTCCACACAAGGTCTGCCGAGGGCTAATTTAAAGCAGCAGCAGGAAGAATCATGTATGAAAGGATGCTTGTTCTGGCACTTTTCCTCCATCCTTGACTTGAGAAACTCTTCCTGTTCTGTGTATGCAACCCCCCCCAAAAAAATCTGCAATGTAAATTCATTGTGTGCATGTTCATAGCCTCAGTTTCCAGCTCA…	GCTACTATTTTTATTCGCAATCATGTATCGTTTGTTTACAGCTTTTCTAAACCGTACTAACAGCATCAGGTCCATGATTTTAGCACTGAGCAATATGGAAGCCTGTTTTTGCCACTTAGTAATGATCGTAATAAAAGGTAATTATGACT	High	Non-ATG
ENSDART00000113279	48	6.04439	33	0	0	2	2	0.12	0.04	CTG	2019	2066	ENSDARG00000074074	rnf26-201	chr15	23421335	23423542	+	2208	2208	46.42	1	0	ENSDARP00000102151	Standard	1284	428	427	50.16	2	ATG	TGA	23421970	23423253	636	1919	289	636	99	142	AGTCAAAGTCCCTATGTATTGTCTTTGGCTAAGTGCAGCCGTGTGTCTGCGCAGCCCGAGCGCCTAGTTGATCCCCTTCATGTATGTTTTTTTGCAAAGCGGAAACAACAGGACCCAGACAAACCGAGAAGCTTTCGATTATCTCGATTAATAACAGAAAGAAAGAAACATCTGAGCTTGTCGTCGCCTCGGAGCTTCACAAAACAAACCGGGTAACTGAATTACACAATGTACACAATGGACTCGTTCTCGGGGTGTACAGATTTATACAACAAGCCAGCACGACGCTGTTTCGATTTTCAAACGTAAACATCCGCCGAGCAGCATCGTCCATGTGTTAGCAGCAACTTCATGATGCTAACCGTGTTTATGAAGACTGTACCTGTCCAAAACAGATGA…	GGCCAAACGTTTACGGATGTGTTTGTCATCCTCAGGTGTTTTTGTTTTTTTCCCTCTTCTTCCGAGCAGGACTATTGCAGAAATGTGTCCATTCCACTACTGATGCTTGTAAATAGATTTGAATCTCAAAGCTTTTATAAATTGTGATGGTGAGGATTGTGTGCTTTTTTATGTTTTTATATTCATTGTCACTTTTTTCATCAGCTTATAAAAGCAACACTATTTTTCTCATGAAGCAGAAATATCATATGAATGTAAGCTTTGTATTAAAAATTGGAGGTTAATTGTG	CTGATGCTTGTAAATAGATTTGAATCTCAAAGCTTTTATAAATTGTGA	GGCCAAACGTTTACGGATGTGTTTGTCATCCTCAGGTGTTTTTGTTTTTTTCCCTCTTCTTCCGAGCAGGACTATTGCAGAAATGTGTCCATTCCACTA	TGGTGAGGATTGTGTGCTTTTTTATGTTTTTATATTCATTGTCACTTTTTTCATCAGCTTATAAAAGCAACACTATTTTTCTCATGAAGCAGAAATATCATATGAATGTAAGCTTTGTATTAAAAATTGGAGGTTAATTGTG	High	Non-ATG
ENSDART00000115015	54	6.04439	33	0	0	2	2	0.11	0.04	GTG	5436	5489	ENSDARG00000020488	arhgap17a-201	chr12	20290585	20363558	+	72974	6374	41.4	20	28677	ENSDARP00000099577	Standard	2544	848	847	53.69	0	ATG	TAA	20291044	20360187	460	3003	3371	460	2432	885	TCTGGGACAGCCCACAGTTTTCACGTTCATGCCATCATGATCAGCCCGGAGCTGCGCCGATGAGAGCACTGAAACACACTCACACACACACACACACGCACACGCACACAAAGTGCCCGACTCGGATGGAGTGATCAGCCCGCTGCCATGCACTCTTTCCCGTAGTTGTCACGGGCTGCTGGCATACGTGGAAAAACACTCACTCCCGCTTATGAGACCAGTTGCAACACGGAATGACATGAAACGAGCACCGCTACTCACCGGAGCTAACTTTTTTCCACACTGCTGTTTTTTTCTCTCCCGATTCGGCTAGTTTTCTAGCTGCCTGAGCTAACCGTAAACCGGGCTGTTTTAATGTAATTAGCCACACGACTTCACTATCGTGCACAAGGATCTTTC…	AATATGGCCTTCACACAAACAACTGCTCCCTTAACCAAAGGTTTGATTAAAGGGCTGCTCTACTCGACCATTACCAAAGTGTTCATCACCTTGGCTGTACTTCTGCAACCCCCTTCGCTTAAGACAATCAACAATCCCAGTGGCACCAGGGAAACCGATGCTTTGTGATGTAGCACGTTTATTCCAATCTGCCTTTTCATTTCGGATGGTGGCGAAAATAAAAAGAGCTGTATTGCATGAGAGGAACTGGGATTGAATGGTGATGGGTGAAAATGGAGAACAAGAAAATAAGCGGATCGTTTCGAGGTACTTGGAGGTGATTCTTAAGTGGCCTTAGCTAAACAAGCAAACACTCGAATTAAAAGGTGAAAGACACTAAATGAAAGCAGCACAACTGTG…	GTGGTTTTCTGCCCTTTGTGTCTGATGGTTCATAATTTTAGGGCATTAATATGA	AATATGGCCTTCACACAAACAACTGCTCCCTTAACCAAAGGTTTGATTAAAGGGCTGCTCTACTCGACCATTACCAAAGTGTTCATCACCTTGGCTGTACTTCTGCAACCCCCTTCGCTTAAGACAATCAACAATCCCAGTGGCACCAGGGAAACCGATGCTTTGTGATGTAGCACGTTTATTCCAATCTGCCTTTTCATTTCGGATGGTGGCGAAAATAAAAAGAGCTGTATTGCATGAGAGGAACTGGGATTGAATGGTGATGGGTGAAAATGGAGAACAAGAAAATAAGCGGATCGTTTCGAGGTACTTGGAGGTGATTCTTAAGTGGCCTTAGCTAAACAAGCAAACACTCGAATTAAAAGGTGAAAGACACTAAATGAAAGCAGCACAACTGTG…	CTGGACCTGAATATATTATATAGTAGAGCACTTCTCAGCTATGTGTAAATGTAATTAGTGCGTATGTAAAAGAGGCCATTTGTTGGAGGTCATTTGAATGCTGAAATCAGTTTGTTTGTATTTTTCTTCGACATGGAAAAGGTCAGATTATGTGCTTTAGTGATATTCTGCTATGAAAACATTGTTATGGATTTGTTTGTATTTTCCCTGGCCTTGACAAGGATAGTTTTGTATTTTCTTTTACCCTAGATAAGGTACCAAAAGTGAGGGGAAATGTGCCACTTGGATGTTAATCTTAGCTAAGAGCAGACATCATTGCTTACATTTTTTCCCTCATCTCATATTTTATAAATTCTCAAAATCATTTTCAGCAAAAGAACTATATTGATATTGTGATTT…	High	Non-ATG
ENSDART00000128743	54	6.04439	33	0	0	3	3	0.17	0.06	ATG	2628	2681	ENSDARG00000016968	tmem214-201	chr4	750652	766348	-	15697	2732	50.26	16	2482	ENSDARP00000109245	Standard	2019	673	672	54.28	1	ATG	TGA	765972	750989	377	2395	337	377	232	51	CCTCTCATTGGTCAGGTCCGAACAGTTCTCGAGGAGTTTAGCAGGCTAGCAAGAGTGTTTCCTCGAATATTAAGATTGTTACATTAATATAAAACACATTTTTTAGACGATAATATCTATAATATATAATCAATACCGCATATCGTTTTTGATGGGCAGGGATTGACTGAAAAAAATATATGAAAAGGAAAAAGATTTACCAGAGCGACTGATCTCCAGTGAACGTCTTGATCTGGCCGGAAGAGCGCAGAGTGGACGCGCTGGAAACAGGAAACAGTTCCTCTCACGGCAAACAGACGTGGCATAAGAACCGTTGGTTTAATTCGATCAATACTGTTGATTTTTAATTATTGTCTGTCTGCTTGAGTTGGACATTATGGCCTCTGGTGTGGGCAAATG…	GCCCCAACACTGCGGCTCTTCTTTCTTCTTTCTTTTTTTTTTGTTTGTCAGTGTGCATGAGATTTTATATCTGTTGTGCTGACGGTTCTGTCTTTTATGCAGATGTTTTTTTCAATGGGGTTTATTTTACACAAAAATTGCCAATCCAGACTGAGTTGGAGAGAGAGAGAGAGAGAGAGAGAGAGACATGTTATTTAACATCCCGCTGAACACTGACTACTGAACACTGAAGATGACCACATTACTGAAACACGCACGAGTCCTGGAAGAGGAGCTGATTTCATAGTTTGTAAATGATTTATATATAAATGAATAAAACAATGCTGTTCAGTCCTGA	ATGACCACATTACTGAAACACGCACGAGTCCTGGAAGAGGAGCTGATTTCATAG	GCCCCAACACTGCGGCTCTTCTTTCTTCTTTCTTTTTTTTTTGTTTGTCAGTGTGCATGAGATTTTATATCTGTTGTGCTGACGGTTCTGTCTTTTATGCAGATGTTTTTTTCAATGGGGTTTATTTTACACAAAAATTGCCAATCCAGACTGAGTTGGAGAGAGAGAGAGAGAGAGAGAGAGAGACATGTTATTTAACATCCCGCTGAACACTGACTACTGAACACTGAAG	TTTGTAAATGATTTATATATAAATGAATAAAACAATGCTGTTCAGTCCTGA	High	ATG
ENSDART00000158486	63	6.04439	33	0	0	3	3	0.14	0.05	ATG	644	706	ENSDARG00000099664	sep15-201	chr2	22697769	22707799	-	10031	956	45.5	5	4710	ENSDARP00000137608	Standard	462	154	153	51.73	2	ATG	TAA	22707755	22698219	45	506	450	45	137	250	GACGTACTTCCTGCTGAGCCTCAGCGACTGGGAAAGAAACAGTCATGGCGGGGGAGGTGTATCTGCTTTGGTTGCTGCCGTTATTACAGGGGTTGGCGTCATATGGAGCAGAGCTCTCATCTGAGGCTTGCAGGGAGCTGGGGTTCTCCAGCAATCTCCTGTGTAGCTCCTGTGAGCTTCTGGGTCAGTTCAGTCTGAACCAGCTAGACCTTCCCTGCAGGCAGTGCTGCCAAGAGGAGGCTCAGCTGGAGAACAGGAAGCTCTACCCAGGAGCCATCCTTGAGGTCTGTGGATGAAAACTGGGGAGGTTCCCTCAAGTCCAAGCTTTTGTCAGGAGTGACAAGCCAAAGTTGTTCAGAGGGCTTCAAATCAAGTATGTGAGAGGCTCGGACCCTGTAC…	ACGCAGTTTCATAGTCAAAATCCAATTTTCACGTTTTTTTTTATTATGTCAATCAAGCCGATTTAAAGGACCACGCTTCATAAAAATCATTCTTCCGTTTTTTTTGGGAATATCTGTACTAAATTTGGTTTATTTCTATGCTACGTGAATTTGTATTGTTGATTGTTGCTGAGGGGCTTTTTATACCTCTTGTTGTCTGAGTGAACTTAGTGAAGCTTGTTGAATATGCTGGATTGATGAAGCTTGTGGCGGGGACTCAGAAACACACGCTTGTGTAGATTTGCACTTTAGTGAAGGCCTGACTGTAAACCACTCTCTGGCATGTCAGGCCTGAAGATCCTGTGTACATCTCTCAGCGTGTTGTTTTTGGGGAAACGTTCAAGCTTTACCACAGTGTGA…	ATGCTACGTGAATTTGTATTGTTGATTGTTGCTGAGGGGCTTTTTATACCTCTTGTTGTCTGA	ACGCAGTTTCATAGTCAAAATCCAATTTTCACGTTTTTTTTTATTATGTCAATCAAGCCGATTTAAAGGACCACGCTTCATAAAAATCATTCTTCCGTTTTTTTTGGGAATATCTGTACTAAATTTGGTTTATTTCT	GTGAACTTAGTGAAGCTTGTTGAATATGCTGGATTGATGAAGCTTGTGGCGGGGACTCAGAAACACACGCTTGTGTAGATTTGCACTTTAGTGAAGGCCTGACTGTAAACCACTCTCTGGCATGTCAGGCCTGAAGATCCTGTGTACATCTCTCAGCGTGTTGTTTTTGGGGAAACGTTCAAGCTTTACCACAGTGTGAGACAATTTCATTAGTGCGCACATACACAAATAAACCTGTTTTTCATATTAA	High	ATG
ENSDART00000171518	78	6.04439	33	0	0	3	3	0.12	0.04	CTG	1658	1735	ENSDARG00000014875	abi2b-207	chr6	9735162	9775735	+	40574	3024	48.02	11	10247	ENSDARP00000139579	Standard	1491	497	496	56.41	1	ATG	TGA	9735280	9774320	119	1609	1415	119	48	1289	GAGAGAGAGAGAGAGAGAGAGGGTTGGTGTGGTGGTGTTTTCCTCCTGCATGCATCAGTGAGGGAGAGGGAGTGTGATGGTGGTGTTTTCCTCCTGCATGCATCAGTAAAATGTGAAGATGGCGGAGCTGCAGATGCTGCTGGAAGAGGAGATTCCTGCTGGTCGAGGAGCTTTGCTGGACAGCTACGCCAACCTAGAGAGAGTCGCCGAGTACTGCGAGAGCAATTACATACAGTCTCCAGATAAGCACAGAGCTCTAGAAGAGACCAAAAGCTACACCACTCAGTCTTTGGCCAGTGTTGCGTATCTGATCAACACTCTTGCCAACAATGTGCTCCAGATGCTGGATATACAGGCGTCCCAGCTACGCCGCATGGAGTCATCCATCAACCACATCTC…	ACCAGCAGGTGGCGCCACTGCTCCTCTGTCCATCATCTTCCTCATTCACTGAAACACACACCAGTCCAGCTACACTACGTCATGCGCAGGCTTGTTGCAGACATGCAAACCCATGACTTGGTTTGAGAGCCGCAGGAAAAACTGTAAGATAAAGACATTAGGGACGTTTATTCATCTCTTTAATTTCGATCTCTTAGAAACATGTATCTCTTAGAAACATGTATCAGATAAAGTGTTGGTTTTGCTTGACTTGTGTTGATAGTGATCGCTTTGCTTTCGCTCCTCGCCGTTTCGACGAATGGGGCAGTTTTACTCATGTCATCACCAAATTCGAAGGCGGCAATCATGGATGTGCATGTTCCATCTCTTTTGGTTTTGTTTTTAAACAGTTGACCAGCA…	CTGAAACACACACCAGTCCAGCTACACTACGTCATGCGCAGGCTTGTTGCAGACATGCAAACCCATGACTTGGTTTGA	ACCAGCAGGTGGCGCCACTGCTCCTCTGTCCATCATCTTCCTCATTCA	GAGCCGCAGGAAAAACTGTAAGATAAAGACATTAGGGACGTTTATTCATCTCTTTAATTTCGATCTCTTAGAAACATGTATCTCTTAGAAACATGTATCAGATAAAGTGTTGGTTTTGCTTGACTTGTGTTGATAGTGATCGCTTTGCTTTCGCTCCTCGCCGTTTCGACGAATGGGGCAGTTTTACTCATGTCATCACCAAATTCGAAGGCGGCAATCATGGATGTGCATGTTCCATCTCTTTTGGTTTTGTTTTTAAACAGTTGACCAGCAAAAAATGAGAGAAAAGCTATTGCCAAGAGTGACAGAACAGGGGAGTTTATATGCACAATGGGTTGCCAGGTCATAAAGGGGTGATGTATACGTTCTGGCTTTGATTTTTGAGTTTATTTGTTACAT…	High	Non-ATG
ENSDART00000106593	114	6.04041	52	14	0	4	6	0.11	0.05	TTG	1986	2099	ENSDARG00000015239	prpf19-201	chr14	15982315	15995749	+	13435	2128	47.79	16	2543	ENSDARP00000097371	Standard	1518	506	505	51.65	2	ATG	TAA	15982584	15995408	270	1787	341	270	198	29	AGACCTCTCTGAACACATCTCAGTGGTGTTGCAGTGCGCGGCGCCGCCTGTCGAGAGAACACGGGTTTCATTTTTCGCTCTTGGAAGAGTCTGTATCCCATCATGCACCGCTGTTTGAGCGGCACGGCTTCTCAACGTGTTCCGATTCAGGACATGCAGCACCTTGATTCATAAAGAAATCTAAAGCCTTGTGTTGAAAATAAATCAGTAAATGTACTGATTTGATTTCAGCTTTATTTGAGAAGCGGAAGCGCGTCTGTTTGAACGATATGTCTTTGGTTTGTGCTATTTCAAACGAAGTGCCGGAGCACCCCTGTGTGTCCCCTGTTTCCAACCAAGTGTTTGAGAGGCGTCTGATTGAGAAATACATAGCGGAGAATGGAGCTGACCCCATCAATG…	CAGAAACAATACTCCCACAACAAATACATCTCTCTGTACGTGTGCATGTGTATACATAGATATGCATTCACTATCATAAACATGGTTGTAGTGATTAATTCAGAAACATTCAGTACACCTTGACTTTGTCACCAGTAAATTCATCTTTTTGTCAATTATTGCTTTAAAACAAATTTTGGCAATAAGGGTTAATGTCAGTTGTTTTTTCGTCTACCTTTTAATCTTTTGATTGTAGGCTGGCAAACTTTGTTAGTGTCCCATGACTTCTCTCTTTTTTTATCCTTCTGTGGACTATCATCAAATGTGAAATAGATTCCAATAAAGTTTAAATTTGTTTTTAA	TTGTTTTTTCGTCTACCTTTTAATCTTTTGATTGTAGGCTGGCAAACTTTGTTAGTGTCCCATGACTTCTCTCTTTTTTTATCCTTCTGTGGACTATCATCAAATGTGAAATAG	CAGAAACAATACTCCCACAACAAATACATCTCTCTGTACGTGTGCATGTGTATACATAGATATGCATTCACTATCATAAACATGGTTGTAGTGATTAATTCAGAAACATTCAGTACACCTTGACTTTGTCACCAGTAAATTCATCTTTTTGTCAATTATTGCTTTAAAACAAATTTTGGCAATAAGGGTTAATGTCAG	ATTCCAATAAAGTTTAAATTTGTTTTTAA	High	Non-ATG
ENSDART00000077063	99	6.02939	38	3	0	4	5	0.12	0.05	TTG	1238	1336	ENSDARG00000054807	sec13-201	chr22	31110724	31134294	+	23571	1473	48.68	9	6341	ENSDARP00000071531	Standard	963	321	320	53.58	1	ATG	TGA	31110884	31133944	161	1123	350	161	114	137	ACGGAGGGTTTAGCTGCAGGAACACAGTCCGCTCTGAGCGGTCAGGTTTGCCACGTCGGAAATATTATCAGTATATTATTTTCTGAAGCACTGAGGAGTAAAAAGGGTACATTCTTAAAAGTTTATCGTTAAAGGAGGTTGTTGAGGGATATAAGCAAACATGGTTTCGGTCATTAACACAGTGGACACCTCACACGAGGACATGATCCATGATGCTCAGATGGATTATTATGGCACCAGACTGGCCACCTGCTCTTCGGATCGCTCTGTCAAGATCTTCGACGTCAAGAACGGAGGACAGATCCTTGTGGCCGATTTAAGAGGTCATGAGGGTCCGGTGTGGCAGGTGGCCTGGGCTCATCCCATGTACGGCAACATCCTGGCGTCCTGCTCCTACGA…	GCCCTGTCCCTCTCTCGCACCTCTAATCAGACCAGGGTTACTTCATTCTGCCCTCAAAGACTTTCTGAAACCTGCATCCCACTCCCAGGTGCTGGAGCCCATATCAAATGTTGTTTGGTTTTTCAACCTTGCCATGATTTTTTAGATTATTTCCAATGGTTCCTTCCCAGATTGGATGTTTCCGGTGATTTGTATTATTTGTTCTATTTCTAAACATGGCAAGTATGTTGAGAAATAACTACTGGAGAATTAAAAAAATATGAAAGCTAGTCCAAATAATGGCCATAGTGGATATTAACAGTGGGTTTCAAGTCCTTAAAAACCCCTGAAGAATAAAATTTTCTATACTT	TTGGTTTTTCAACCTTGCCATGATTTTTTAGATTATTTCCAATGGTTCCTTCCCAGATTGGATGTTTCCGGTGATTTGTATTATTTGTTCTATTTCTAA	GCCCTGTCCCTCTCTCGCACCTCTAATCAGACCAGGGTTACTTCATTCTGCCCTCAAAGACTTTCTGAAACCTGCATCCCACTCCCAGGTGCTGGAGCCCATATCAAATGTTGT	ACATGGCAAGTATGTTGAGAAATAACTACTGGAGAATTAAAAAAATATGAAAGCTAGTCCAAATAATGGCCATAGTGGATATTAACAGTGGGTTTCAAGTCCTTAAAAACCCCTGAAGAATAAAATTTTCTATACTT	High	Non-ATG
ENSDART00000008535	57	6.02611	57	20	0	3	4	0.16	0.07	CTG	2177	2233	ENSDARG00000012505	u2af2a-201	chr16	12922352	12931648	+	9297	2791	45.07	11	2056	ENSDARP00000002857	Standard	1398	466	465	51.79	0	ATG	TAG	12922787	12930690	436	1833	958	436	343	558	ACGACCTTTTGTGGGGGGCACTCTTACGGCCTTTCAGAGATTTGGTGTAAAATGCTGGCTGTACTTAATGTATATCGGTATTTTTGAGGAAAACATTAGCGTTTACGCTAGCAGAGCACTTGTTTATTCCTATCCATTATGTGCTGCATGTATGCTTACTTTCGGTCTCTTTGAAAGCACGTTTTCCTCATGCTGGCCTTTGTATGTTCTGGACGCTTCTGGAAGACCTCATTTCGACTTCTGCAGCTCTCAATAACCTTCGCTTTGTTTTCATAGGACTACAATTTTTCTTATATCTACTGTAGATTCGCAGTCGCTTTGCGTTTGGTGTGAGTTTAATTTTCTGGTTTGCGAGATATTCGCAGCAGCTGCATTGCTAGCTGTTAGCTAGCTAGCTCG…	AGACTGGAGAGATTCAAGAGCAAGAGACTTGGAGAGAGACACAGATGGTGTGACTTCTATCTCTCGGAAACCCCTTATTTCGTAGATTTATGAGGTCAAAGAATGTGTGAGCTTTTTTTTTTTTTTTTTTAATCTAGCAGTCTCAAAACAAGACTTGTAATTGGTCAGAATGTAGCAAATCAGTCTTTTTTATTTTGACAACAACATTGGAAGTATGTGCAAAGCTTTAAGATGGAAATAAAATAGACCATACCATGCCAAAAAAAGAACAGAAATCATACAGTTAGACAATTTCCAGCTTCATTTTGACCCAGAGTAAATTTATGTTATCAATGTTAAATACCTGTTCTGTTATCTGCACAGCTCACACACTTTGAGCCAAACTGGTCAGATAGAGTG…	CTGTTCTGTTATCTGCACAGCTCACACACTTTGAGCCAAACTGGTCAGATAGAGTGA	AGACTGGAGAGATTCAAGAGCAAGAGACTTGGAGAGAGACACAGATGGTGTGACTTCTATCTCTCGGAAACCCCTTATTTCGTAGATTTATGAGGTCAAAGAATGTGTGAGCTTTTTTTTTTTTTTTTTTAATCTAGCAGTCTCAAAACAAGACTTGTAATTGGTCAGAATGTAGCAAATCAGTCTTTTTTATTTTGACAACAACATTGGAAGTATGTGCAAAGCTTTAAGATGGAAATAAAATAGACCATACCATGCCAAAAAAAGAACAGAAATCATACAGTTAGACAATTTCCAGCTTCATTTTGACCCAGAGTAAATTTATGTTATCAATGTTAAATAC	GAGGAGGAGTGAGGAAAGACACAAACGAGACAACAACCAAAATGAATGTTACACTAAAGCAAAAAGGTGAGAAGGGGGGTATTTGAGACGAGAAGTCTAAGTTATTTGAATATGGTTGTTTATTTAGGCTGTGAAATGAGGTTTCCTGTGTAGAGGTTAAGAAGGCAGAGGAGTTTTGAGTCGTCTGTCAACACCGTACATGTATGAGGTAAAAGCTACAGGCATCTATCTTATAGAAGATGATTATTACCGATTACGTCTATACTGTTTTCTGTCTTCACCTCCTTCTCTGTTTTTTTTTCCTGCTATCTCTCCTTCCTTTTATAATAGTTGTACTGTTTCTTGTGAACCCTATTTTCCTGGCCCCGTCTAACCAAATTTATACACCGTGAAAAAGAA…	High	Non-ATG
ENSDART00000024450	153	6.02467	84	24	17	8	12	0.16	0.08	CTG	1436	1588	ENSDARG00000002271	zfand5b-201	chr10	15644963	15655183	+	10221	1875	46.51	5	5111	ENSDARP00000022273	Standard	639	213	212	55.56	1	ATG	TAA	15650207	15654080	134	772	1103	134	663	287	ATAGTACACACCGAAACGGACACATCGGCGGACTAGCAGCACAGACTGCCGCGGAGGGTTTCACATACACACCGTCTCTTACTTTGGGAGCTTCTCTTTTTACTCAAATAAGGAATTGCCTATTTTTGGAGAGATGGCCCAGGAGACCAATCAAAGCCCCGTGCCCATGCTCTGTGCCACTGGCTGCGGTTTCTATGGTAACCCTCGGACCAATGGCATGTGCTCGGTCTGTTACAAAGAGCATCTAATGCGGCAAAACAACGGTGGAGTCAGTCCTATTAGCACAATGGCTTCCAGCAGTGTCACCAGTAGTCCTACCTCTGAAGCCTCAGCCATCCAGATCATTGAAGCTACGCTTAACAACTCTTCTGCTGCTAGCGCTGAGTCGCCCTGCGCAGC…	AGCTCTCGTCCGCCGCTTCACCTCCATTTAGCGAGAGACGAGAGGAAAGGACTCGCACTTTGACCTGTGATTCTAAAGACTAGTTTTTTTAATTACCGTATGGGGAAGAAGCCGCTTTCTAAGCCAATGCATGAGTGATCACCGTCTCCATCTTTCTGTTGTCAGTAAATGAGCTTCACATTGAAACGAACGAGAGGAAGAAAAAAAGAAAACGTGTGTGTGTGTGTGTTTGTTTGTGTGTGAATGTGTGGTCATTGGTTTAGTCTGTGTTGTGGACTCTTGAAGACTGTTACGGCTCTGAGCGCCGGCGGAGCAGCAGTGCATGGCTGGCTCATGTAGCACACGGACGCTCTTCACTTCCTCATGGAGTCGCCTTCACCACACTAGCAGACGCTTTCC…	CTGGTTCAGAGAGTTGTGGGGGTTTTTAAGTGGGTGTTTTGCATGGTTCGTGAATTGAGTATTTTACAGTTGACTGCAAACTACAGGTCCGTTTCTTTCTGCTTCACTCTTCTTCTGTTTGTGTGTGTGATTGATCTTTTCAGTGGGTATTGA	AGCTCTCGTCCGCCGCTTCACCTCCATTTAGCGAGAGACGAGAGGAAAGGACTCGCACTTTGACCTGTGATTCTAAAGACTAGTTTTTTTAATTACCGTATGGGGAAGAAGCCGCTTTCTAAGCCAATGCATGAGTGATCACCGTCTCCATCTTTCTGTTGTCAGTAAATGAGCTTCACATTGAAACGAACGAGAGGAAGAAAAAAAGAAAACGTGTGTGTGTGTGTGTTTGTTTGTGTGTGAATGTGTGGTCATTGGTTTAGTCTGTGTTGTGGACTCTTGAAGACTGTTACGGCTCTGAGCGCCGGCGGAGCAGCAGTGCATGGCTGGCTCATGTAGCACACGGACGCTCTTCACTTCCTCATGGAGTCGCCTTCACCACACTAGCAGACGCTTTCC…	CTGTGCTGTTGTTTAGTGTCATTCAATCAGATCTTTGAGTGTCGTCACTCGGTGAACGCCGTGGTCATTTTTCTGTCTGTTTTCCAGGTTTTGGGTCTGGCTGCTCAGTGCTGTTTTGTTTTAGAGATTTGAGTTTACACAGTAAAACTAACCTTTTGATTTTAGTTATGCAAGTTTGTACAAACCATCTTTATTTATTATATGTAGTGCGCATATAATCTTGTTACCCGACATTACTGAGAAATTGTATCATGTAAATAAAATTATGTACAGAGATATCATTAAAA	High	Non-ATG
ENSDART00000063800	39	6.02367	44	1	6	5	10	0.38	0.26	CTG	1220	1258	ENSDARG00000043457	gapdh-201	chr16	17284687	17289648	-	4962	1331	47.18	12	1724	ENSDARP00000063799	Standard	1002	334	333	49.7	0	ATG	TAG	17289173	17284926	91	1092	239	91	127	73	TAACCTCGTGTTCGTAATCAGTCCACTCACACCAAGTGTCAGGACGAACAGAGGCTTCTCACAAACGAGGACACAACCAAATCAGGCATAATGGTTAAAGTTGGTATTAACGGATTCGGTCGCATTGGCCGTCTGGTGACCCGTGCTGCTTTCTTGACCAAGAAAGTGGAGATTGTGGCCATCAATGACCCATTCATTGACCTTGATTACATGGTTTACATGTTCCAGTACGACTCCACCCATGGAAAGTACAAGGGTGAGGTTAAGGCAGAAGGCGGCAAACTGGTCATTGATGGTCATGCAATCACAGTCTATAGCGAGAGGGACCCAGCCAATATTAAGTGGGGTGATGCAGGTGCTACTTATGTTGTGGAGTCTACTGGTGTCTTCACTACTATT…	ATGTGACCCCTTTGCTGTTTCTTTTTTTTGATACGCGACCATTCTCCCATCTGGTTGAATGTTTGCACCACGTGCCTGGAAGGAAATTACATGCTTAAATTGAAGACCAATATTATTTTTATATACTCTGTTCTGTTTCGTGTGTGAGGTTAAAAATAAATGTTGACTTCAAAGGCTTTTCTGTCTGTTAACAACTTGCGATGGAATAAAAGTCCTCTGTTTGTGAGAAATGGAGAAAA	CTGTTCTGTTTCGTGTGTGAGGTTAAAAATAAATGTTGA	ATGTGACCCCTTTGCTGTTTCTTTTTTTTGATACGCGACCATTCTCCCATCTGGTTGAATGTTTGCACCACGTGCCTGGAAGGAAATTACATGCTTAAATTGAAGACCAATATTATTTTTATATACT	CTTCAAAGGCTTTTCTGTCTGTTAACAACTTGCGATGGAATAAAAGTCCTCTGTTTGTGAGAAATGGAGAAAA	High	Non-ATG
ENSDART00000122739	48	6.01064	36	1	1	3	5	0.19	0.1	ATG	4886	4933	ENSDARG00000057007	ctbp1-202	chr14	21522789	21548936	+	26148	4952	46.37	11	11830	ENSDARP00000107990	Standard	1350	450	449	56.67	0	ATG	TAG	21525158	21545592	259	1608	3344	259	3277	19	CTCGACTTCCTTTTCTGTGCAGATTTCATGGCGAGTGATAGCGGAGAAGAGTTGATTCACCTACCGTGACCACACTGACCCGCACATCAACCTCCAGAGACGCCTTTTTGTCGGCTGCCATTGTAAAGACTGTGACGTCAGCAGAGTGGTTGATTGGCTTTGACATCATCAAATATTTTAAGGATTTTGGTGGTTTCTTGACTGAACAGTCTTGTCGCGTTGTGGACGTAGCTGGTCTTATCAAAGAACTGCCAGTCGATGGCTCTGATGGACAAACACAAAGTGAAGCGGCAGAGATTGGACCGCATCTGTGAAGGCATTCGACCACCCATCCTCAATGGCCCAATGCACCCTCGTCCTCTGGTGGCGCTGCTGGATGGACGGGACTGTACAGTGGAG…	CATCCCAGCACATTCCATCTTCGCCCTGATCGGTGCCCTTTCAGTGGGACTTACACCCCTGCTTTTGATGTGACCTTGGGTCACCCCAGTCCAACAGAACACGTGTACAACCCAGGAGTGAAACCCTCTACCCCAAACATACCCTCATTTCCACTCGCTGTATTCTCTGTTGTTCACTTTGGCAGAAAGCAATAACTTCTCTCAAGGATTCAATAATTGGGTTGATACACACTATTTCTAAGCTTCGAAATCCCAGTTCCTTTGCTTTGTATCTACTCTGGACTAGTAGGAGTTTGTTTTCCGAGTAGTTTCTTACATTTCTGTTCTATTCTTATCTGTTTTAACAGCGTGGAAATAAACGCATGGACCTTGTTTTCTTTCCTTCATCCCCTGCCCATC…	ATGTTTGTGATGGTAACCTCTGATGGTAAATTCCACAAGGTATTTTAA	CATCCCAGCACATTCCATCTTCGCCCTGATCGGTGCCCTTTCAGTGGGACTTACACCCCTGCTTTTGATGTGACCTTGGGTCACCCCAGTCCAACAGAACACGTGTACAACCCAGGAGTGAAACCCTCTACCCCAAACATACCCTCATTTCCACTCGCTGTATTCTCTGTTGTTCACTTTGGCAGAAAGCAATAACTTCTCTCAAGGATTCAATAATTGGGTTGATACACACTATTTCTAAGCTTCGAAATCCCAGTTCCTTTGCTTTGTATCTACTCTGGACTAGTAGGAGTTTGTTTTCCGAGTAGTTTCTTACATTTCTGTTCTATTCTTATCTGTTTTAACAGCGTGGAAATAAACGCATGGACCTTGTTTTCTTTCCTTCATCCCCTGCCCATC…	TAAAATCCTAAAGATTAAA	High	ATG
ENSDART00000059298	33	6.00949	54	17	0	3	4	0.27	0.12	GTG	1382	1414	ENSDARG00000040513	zgc:92313-201	chr12	4204702	4212232	-	7531	1529	44.47	7	1876	ENSDARP00000059297	Standard	930	310	309	53.66	0	ATG	TGA	4212055	4205124	178	1107	422	178	274	115	CGGTTAAGCGTTTTTTTTCCAAGGCGAAACTTCCGACATTTTTTAGTCACTCTTCATTTGGCTTTGTCGAATGAGGAAGTTTAGAGTTTCGACATAGTTTAGTGTTTTGAAGGTTTGCCTTCAACGTTGTTAAATTAATCTTTTAAAAACATTCTGGAAGAAAGACATCTTGGTAGAATGGGGCGGCTCACCTCATGTAGTTGGATTGTCCTCGTCGTATTGAATGGCTTATGGGTGGGCGAGGCTCAAGAATGTGGTCGACCACCGATGATAAACAGGATTGTTGGAGGTTCGTCAGCAGCTGAGGGTGCTTGGCCGTGGCAGGTGGATATTCAGGGTGAGAAATCAAAACATGTTTGTGGAGGAACCATCATCTCAGAGAACTGGGTCTTGTCTGCT…	ACACACACTGACCAAAACATCAACACCGTCCTGTGTAAAGAGGGATTTTTAAAGTAGCTTTAATCATTTTAAATGTAGTTTCTTTCATACTTTAACTTTTATTACCAAAAATAATGATTTATTGAAATGAAACTCTCTTAGCAGCTGCTTTGATTTAAAATCCTCCTTTATCTGTCTCAGATTTATAAGTTTAATTAACTATGAAATGTTTCAGTTGCGGAATGAAACTGTAAATATGCAGATCCACATGAAATGCTGTTTGAACAGATCTAATGTGAGATTTGACAATCGTGAATATAAAGCTTAAATGAGCTATTTTGCACAGTAATGTTATTTACCTTTTAGTTGTATATTTGTATCTGTTGTTAATCGTTTCTCCTGGAATTTTGTAAATAAAAA…	GTGAGATTTGACAATCGTGAATATAAAGCTTAA	ACACACACTGACCAAAACATCAACACCGTCCTGTGTAAAGAGGGATTTTTAAAGTAGCTTTAATCATTTTAAATGTAGTTTCTTTCATACTTTAACTTTTATTACCAAAAATAATGATTTATTGAAATGAAACTCTCTTAGCAGCTGCTTTGATTTAAAATCCTCCTTTATCTGTCTCAGATTTATAAGTTTAATTAACTATGAAATGTTTCAGTTGCGGAATGAAACTGTAAATATGCAGATCCACATGAAATGCTGTTTGAACAGATCTAAT	ATGAGCTATTTTGCACAGTAATGTTATTTACCTTTTAGTTGTATATTTGTATCTGTTGTTAATCGTTTCTCCTGGAATTTTGTAAATAAAAATTTGTAATAAATTTGATGTTTTT	High	Non-ATG
ENSDART00000023470	177	6.00883	82	7	79	7	17	0.12	0.1	GTG	2073	2249	ENSDARG00000030237	pgrmc2-201	chr17	26785079	26795239	+	10161	2389	47.51	3	6372	ENSDARP00000014799	Standard	606	202	201	58.09	2	ATG	TGA	26785156	26793533	78	683	1706	78	1389	140	GACAGTCAGCCAATCAGACGAGCACTTGCGTGCCAGCTGGGCGGGCGCGAGCGGTGGGAAGGCGCTATCGTTGCAGTATGGCGGACGATGGGGACGGTAGGAGTGCAGTGGCGGACACCAGCGGCGATCAGGGGACAACAGAGGAGTTGGATCCGGGGGCCGGTCTCGGTTTAGGCGGCATGCTGCTCAATCTCAGCGTTCTCGTGCTCGTGCTGGCCGCGTGTTACGTGCTTTACGCGCGCTGGTGGAGGAGGGCGGGCGCGGATTTGGGCCGGGGCAGTGAGGCCTCACCGCTGCCCAAGATGAGGAGACGCGACTTCACCCTGCAGCAGCTGCGCGACTACGACGGCGTGCAGAACCCGCGCATCCTCATGGCAGTCAACACCAAGGTCTTCGACG…	TCTGCTGAATCATCACAGCAGCTGAAGCCCAGGACTGAGAAGGCCACCATTCAGAATTGTTTAACCCCAGCAAGAAAACCCCTCAGAACCTGTCCCACTACTGCTCCATCACAGCGGAGATCAACACGTCTGTCTAAAAGCCCCCAGCCGTTCTGACTGTTCTTCTGCCAAAACAGACCAATAGCCTTTTCAGAGTTACTCTTCTTGTCTGTTCTTGAAACCTCAATCCAGCTCCTTGTGTCCCTGATTTAGACCAGAAACACCATCAAACACTACTAAACCCTAATTTCGCAGTCTAACCCCTAAACCCTCTGTGACTTACCCTACAGTCCAACAGAACTTGAGTCTTGATCGCACATGCGAGTGTTCAGGCTTGGACTGACAATGTGAAGAGATGAT…	GTGGGTAATTTTTCAAATCCACCCTTAAGTGTTATTTTTGTTTTTCTTCTGGAGTGGGGAACTACAAGTTTGGACAAATATTTTGTCTTTGCTGGGGGAGGGGGTGAGGCGAAATTTGTGGATTCTGTAAATATGTGTATCATTTTATTAAAGCATGTGCAGCAAACAGTGAGGTAA	TCTGCTGAATCATCACAGCAGCTGAAGCCCAGGACTGAGAAGGCCACCATTCAGAATTGTTTAACCCCAGCAAGAAAACCCCTCAGAACCTGTCCCACTACTGCTCCATCACAGCGGAGATCAACACGTCTGTCTAAAAGCCCCCAGCCGTTCTGACTGTTCTTCTGCCAAAACAGACCAATAGCCTTTTCAGAGTTACTCTTCTTGTCTGTTCTTGAAACCTCAATCCAGCTCCTTGTGTCCCTGATTTAGACCAGAAACACCATCAAACACTACTAAACCCTAATTTCGCAGTCTAACCCCTAAACCCTCTGTGACTTACCCTACAGTCCAACAGAACTTGAGTCTTGATCGCACATGCGAGTGTTCAGGCTTGGACTGACAATGTGAAGAGATGAT…	TGCTGGCTCTCACGTCATGTATTTAAATGGAGTTTGCAAGGATGTGTGTGTGTGTGTGTGTGTGTGTGTGTGTGTGTGCTCTCGGGGGGGAGCAGGACAAGAACGTGTTGTTGCAGAAATAAATACATTTGGTAAATAAC	High	Non-ATG
ENSDART00000152521	114	6.00568	67	5	23	5	8	0.13	0.07	TTG	1380	1493	ENSDARG00000040510	ca15b-203	chr12	4258265	4264694	-	6430	1686	40.15	9	2020	ENSDARP00000126698	Standard	963	321	320	45.28	1	ATG	TAG	4264636	4258930	59	1021	665	59	358	193	GTTAAGGAGAGGAAATTAGGTGTGATCGTTAAAAACTGAAAAGGTTTAAGCATTAAAAATGATGACTGTAATCCTAACCTGTCTTGCAACTTATTTCCTGCACATGGTGTGCAGTGTTTCAGGCTCCATTTCATGGTGCTATCACAGTCCATCATGCAGTGAAGTCACATGGCCCATCATTGCAGAAAAACACTGTAACGGCACTCAACAATCTCCAATAAACATCGTAACCGCTAATGTCAAGGCTAATGCTAATTTGACCTCTTTCACATACGTTGGCTACAATGACAGCACTGCTTTAACTGTGATTAAAAACACTGGCACAAGTATTCAAGTTACGTTGGATCCGAAGAAGATGCGTGTGGCAGGGGGTAATCTGCCAGGCCGGTTTGCCAGCAC…	AACCACTCTGCTCCACGAAATGGAGGGATAAAAAAAAAACATTTACACTATTTAATATATTACTATGTTTGTTAACATGTCACTTGTCTTTTAATGTCAGTAGAGCTGGTTGAATGTATATTAATGTTGTCATGGAAAGTTTTGTGTTATTTGGTAATTTGTTAGTTCATTGCTCGACTCATTTTCTGCTGCAGTTTTGTAAAAGGACGACAAATGGCGGTTTTATTCCACGATTGAGTGCTAAAGTTCTTGAAGATGTAGTTTTAGTGATGGTGGTTTTTAGACATTTGATTTGTATGTGTGGGCTTTTAATGTTGTTTAATGGACTCTTAACATTTTTATTGCATGCTTTTGCAGTTTGAAGTGGTGTGTGTGTGGGGTGGTGGTTTTGGTATTTGA…	TTGAAGTGGTGTGTGTGTGGGGTGGTGGTTTTGGTATTTGACAATTTGGGCAACATGATTTATTCACTTTCTCAGAACAAGTACGTGTCATCTGTAACTCGTTGCTTGCTTTGA	AACCACTCTGCTCCACGAAATGGAGGGATAAAAAAAAAACATTTACACTATTTAATATATTACTATGTTTGTTAACATGTCACTTGTCTTTTAATGTCAGTAGAGCTGGTTGAATGTATATTAATGTTGTCATGGAAAGTTTTGTGTTATTTGGTAATTTGTTAGTTCATTGCTCGACTCATTTTCTGCTGCAGTTTTGTAAAAGGACGACAAATGGCGGTTTTATTCCACGATTGAGTGCTAAAGTTCTTGAAGATGTAGTTTTAGTGATGGTGGTTTTTAGACATTTGATTTGTATGTGTGGGCTTTTAATGTTGTTTAATGGACTCTTAACATTTTTATTGCATGCTTTTGCAGT	CTTCTCATTCAAGGATTTTTGGATTGTGGGTTTTCACTTGTCACAAACTGCACTGTAACTTTTTTTCTACAATGTCACTTGTCTTCTGTGTCTGTGTGAATGTTTGTAAAAACAACAAAAGAAAAAATGTCTTGTTGAATAATAGTCAAGGAAAGTTTAATAATGTTTAATAAAATGACAATCCTAAACCTTG	High	Non-ATG
ENSDART00000009464	51	6	32	0	0	2	2	0.12	0.04	CTG	1739	1789	ENSDARG00000019998	slc30a7-201	chr22	16096820	16128501	-	31682	1942	48.76	11	11251	ENSDARP00000005251	Standard	1164	388	387	51.72	0	ATG	TAG	16128354	16097451	148	1311	631	148	427	153	ATTTTACAACACACACACTCTTACACACTAGGGTCAGTGTCATGACGCACGCGACGTCGACGCCAGGACTCGTCGCTCTCTTGCGTCCAGACGCTCGTGAAGCCGCAGTGCTGCTCAACGGCTACCGGAGAGACGCTTGACTGAAAAATGCTCCCGTTATCAATCAAAGATGACGAGTACAAGCCTGCCAAATTCAACCTGGTCGTCAAGCTATCGGGCTGGTTCAGATCAATTCTTGCCGATAAAACGTCTCGGAATCTGTTTTTCTTCTTGTGTTTGAACCTGTCCTTCGCCTTCGTGGAGCTGCTGTACGGCATATGGAGTAACAGTTTAGGTCTTATATCAGACTCCTTTCACATGTTCTTCGACTGCACTGCTCTCCTGGCAGGCCTCGCAGCA…	GAGTCCACCACTCTTCTAATCTCTGGGAGTCCCGGGACCAAAGGCCTTCTGTGCTGCTGTGGGGAAGTTCTCCACCTCAACCCTCTTTGGGTTTCTGTCGCTCCACTTCTATCTTGGATCAAGATGGAGCTGGTGCCGTCCAGCAGTCTGACTCCACTCTTGCCAGAAAACATCAAACTGAAAACAACTGACCAGCCACAAAAAAAAAAGGTTTCAGAGGGAAGCAAGAACTTACACCCTCTCGTCTCTTGAAGTTTCCTGTTGATTTTTATTTTTATAATCCAACCAAACGGTTTCTTTTCTTCTAATTGTCGCCCTTTTCCATCATCAGAATGGGGTTTTAATTGTTGGTGCGAGTGTGGAGATCAGTGGACATTTGTAAAAACAGCCGTATGTGAT…	CTGCTTTTTGTTTTGTTTTTCGGTTGTGAAGAGGTGCAGAATTTGCCATAA	GAGTCCACCACTCTTCTAATCTCTGGGAGTCCCGGGACCAAAGGCCTTCTGTGCTGCTGTGGGGAAGTTCTCCACCTCAACCCTCTTTGGGTTTCTGTCGCTCCACTTCTATCTTGGATCAAGATGGAGCTGGTGCCGTCCAGCAGTCTGACTCCACTCTTGCCAGAAAACATCAAACTGAAAACAACTGACCAGCCACAAAAAAAAAAGGTTTCAGAGGGAAGCAAGAACTTACACCCTCTCGTCTCTTGAAGTTTCCTGTTGATTTTTATTTTTATAATCCAACCAAACGGTTTCTTTTCTTCTAATTGTCGCCCTTTTCCATCATCAGAATGGGGTTTTAATTGTTGGTGCGAGTGTGGAGATCAGTGGACATTTGTAAAAACAGCCGTATGTGAT…	TGTAAACATATAAACAGATTTGTCTGCATTTCTTAAGTGCCTTTTTAAAAGAACGATTATGGACAATCGCCTGGGCAGTGTTTGATGGTCAACGTGAATGCGATGAAAACTGGATCTTTGAGTTCTGTCTACAATTAAAACATTCCTTTGCAA	High	Non-ATG
ENSDART00000058383	42	6	32	0	0	3	3	0.21	0.07	TTG	917	958	ENSDARG00000039913	tmem147-201	chr16	45052733	45075520	-	22788	1113	43.67	8	14422	ENSDARP00000058382	Standard	678	226	225	47.2	0	ATG	TAA	45075031	45053054	115	792	321	115	124	155	GTATACGTTCGGACCTTTATCAGTGATGCACCGGAGGATTATGTGACCCTGCGCCTGTCATTCCAAAATCACAAATTTGTTGAATCAGAAGAATATCACAGTGAAATCTCCACCATGACTCTTTTTCATTTTGGAAACTGTTTTTCTTTGGCATATTTCCCATATTTCATTACATACAAATGCAGTGGATTATCTGAATATAATGCATTTTGGAGATGTGTCCAAGCAGGTGCTACATACCTCTTTGTGCAGCTGTGCAAGATGCTGTTTCTTGCCACATTTTTCCCCACCTGGGAGGGAGGAGCCGGTGTTTATGATTTTGTCGGGGAGTTCATGAAGGCCACAGTAGACATGGCTGATCTTCTAGGTCTTCATCTGGTCATGTCCAGGAATGCTGGG…	AGGCTGCCAACACACTACAGTTCAAGTATTTACAGAGCAAAACCCACATTCCTAGAGTGAATACTGTCGACTGTATCTGCCATACCAAAAGGAGGCTGTGAGATTATTACTGTTACTAGCGAACTTGGACAGGAATGCACGGGGCAGTTTTGGGAGAAAATCCTAGTGGTGTAACAGAGATACTCTGAGAAAGATCTTTTTTTAATGACAAACTAATTTATAAATGTAGACCAGATGGGAATAATTCTTTGGCTTTTTTTGTATGGTAGTGTTTAGTTATCATGAATTAATAACTAAATAAACGGACACCATATTGATAAA	TTGGACAGGAATGCACGGGGCAGTTTTGGGAGAAAATCCTAG	AGGCTGCCAACACACTACAGTTCAAGTATTTACAGAGCAAAACCCACATTCCTAGAGTGAATACTGTCGACTGTATCTGCCATACCAAAAGGAGGCTGTGAGATTATTACTGTTACTAGCGAAC	TGGTGTAACAGAGATACTCTGAGAAAGATCTTTTTTTAATGACAAACTAATTTATAAATGTAGACCAGATGGGAATAATTCTTTGGCTTTTTTTGTATGGTAGTGTTTAGTTATCATGAATTAATAACTAAATAAACGGACACCATATTGATAAA	High	Non-ATG
ENSDART00000059140	33	6	32	0	0	3	3	0.27	0.09	GTG	1095	1127	ENSDARG00000040401	slc25a20-201	chr22	132317	136657	+	4341	1424	54.92	9	1354	ENSDARP00000059139	Standard	903	301	300	58.69	1	ATG	TGA	132480	136299	164	1066	358	164	28	297	TGCGTCAGTTTAACAGTTCCGGGTGTGAATGTGGGTGAAGGGTCGCTGAGAGACGCAGACGCTGCAGACTGACCGCTGAACCCCCCCGGTACTCCGCCGTTATTCTGCACGCTGCGGATCCCACACGCTCAGTCCTCCGGGTTTGAGACTCTCCGACAGAATCATGTCGAAGCAGCAGCCGATCAGCCCCATGAAGAACTTCTTCGCCGGCGGGTTTGGGGGAGTGTGCCTAGTGTTCGCCGGACACCCGCTGGACACCATCAAGGTGCGCCTGCAGACGCAGCCCAAACCCCGTCCTGGAGAAGTTGCGCAGTACGCCGGAACATTCGACTGCTTCAAGAAAACACTGGCCAAAGAGGGCGTGCGGGGTCTCTATAAGGGTATGGCGGCCCCCATCAT…	TGCGTGTGCTGGAGAACACGCGTGAACAGTGGACACTGGCCGAGAACGCAGCTCACGCTAATGAACGCCTCGCTGGTTCCTCGACAGGATTTTAATCCAGTAGCTGGTGCCTTATAACAGACTGTGAACCGATTTCTGCCTTCAGGGAAACTGAATGTTTATAACGCAACAGCAAACCCGTCAAACGCTAGCAAACCTCTGTCAGGACATTAGCATATACGTTTACAGTATGGTCAGCCTTCAGCCCTCACGACAGGAATTCAGAACACAGTCAAGGCCTATCATCTTTTAATTGTTCTGTTAATTATGTTTAATCATCACACTCATCATGTAAATAATTAAATGTTTATTGATCATT	GTGGACACTGGCCGAGAACGCAGCTCACGCTAA	TGCGTGTGCTGGAGAACACGCGTGAACA	TGAACGCCTCGCTGGTTCCTCGACAGGATTTTAATCCAGTAGCTGGTGCCTTATAACAGACTGTGAACCGATTTCTGCCTTCAGGGAAACTGAATGTTTATAACGCAACAGCAAACCCGTCAAACGCTAGCAAACCTCTGTCAGGACATTAGCATATACGTTTACAGTATGGTCAGCCTTCAGCCCTCACGACAGGAATTCAGAACACAGTCAAGGCCTATCATCTTTTAATTGTTCTGTTAATTATGTTTAATCATCACACTCATCATGTAAATAATTAAATGTTTATTGATCATT	High	Non-ATG
ENSDART00000078313	54	6	32	0	0	2	2	0.11	0.04	CTG	1436	1489	ENSDARG00000055903	luc7l-202	chr24	39750708	39766285	+	15578	1784	51.01	10	3680	ENSDARP00000072775	Standard	1095	365	364	55.8	2	ATG	TGA	39750845	39765733	138	1232	552	138	203	295	ATTTGCTCGCTAGCTAGCGAAGAGAGCGGCGGAGGCGACAGGCGCAGGAGCGAAGCGCTCTGCAGATGATTCAAACGCACAGTTTTAGTGTAAAATCAGTGTCAACTTTGTGAGGTGAGCTCGGTTAATCAGCGAGGATGTCGGCCCAGGCTCAGATGAGAGCTCTGCTGGATCAGCTGATGGGAACGTCGAGGGATGGAGATGAGTCGAGACAGCGGGTTAAATTCACAGACGAGCGCGTCTGCAAATCTCACCTACTCAACTGCTGCCCGCATGACATCCTCTCTGGAACGCGGATGGACCTTGGCGAATGCTCTAAGATCCATGACCTGGCGCTGAGGGCTGACTATGAGATCGCGTCTAAAGAGAGAGACTTGTTCTTTGAACTGGATGCTGTGG…	ATCATCTCACGTTACCATAGCGAACACCCAGACCCATACATACATGCATATCCCCACTTTTATATCCATCATGTTTGCCTCGTCCATAGTAAACTGCCCACGTCCTCCTCCATCACAGTCCTTGTAGTCTTTAATATCTCAGTCCAGTGAGCGCTGCACCCGTCTCATCCACTGTGCTGAAATGAAAGGTGTAGCTTTGAGTTCTGTTTATTTCTTTTAAACAAACGTCTACTGCCGTTTTTTTTGCCCCGTCATGATGTCCGTCGCCGTTTACTTCTGGAATGTAGATTTGGTTTGTTCTGAGGGAATGTGTGCATGTTGTTTTTGTTCTGAAAGCTGTTCTGAGGTCAGTTTAAACGCCCCTTCCTTTAAATCTAGCTCCATTGTTTTCCCCATAGA…	CTGTTTATTTCTTTTAAACAAACGTCTACTGCCGTTTTTTTTGCCCCGTCATGA	ATCATCTCACGTTACCATAGCGAACACCCAGACCCATACATACATGCATATCCCCACTTTTATATCCATCATGTTTGCCTCGTCCATAGTAAACTGCCCACGTCCTCCTCCATCACAGTCCTTGTAGTCTTTAATATCTCAGTCCAGTGAGCGCTGCACCCGTCTCATCCACTGTGCTGAAATGAAAGGTGTAGCTTTGAGTT	TGTCCGTCGCCGTTTACTTCTGGAATGTAGATTTGGTTTGTTCTGAGGGAATGTGTGCATGTTGTTTTTGTTCTGAAAGCTGTTCTGAGGTCAGTTTAAACGCCCCTTCCTTTAAATCTAGCTCCATTGTTTTCCCCATAGAGAGAGAGAGAGAGAGCTGTAGGAGATGACGAAATCTGAACAAGCGTGTTCTTGAAGTGTTGCTTCAGATTTATTATGTACATGATCTTTTATAATGCCGTTTTGATTTCATGTCCTCCTTATTAAAGTGCATTAAATGGTTTTATGAATTGAA	High	Non-ATG
ENSDART00000099003	33	6	32	0	0	2	2	0.18	0.06	ATG	1660	1692	ENSDARG00000069432	plscr3b-201	chr7	26310451	26332550	-	22100	2524	41.68	9	4436	ENSDARP00000089774	Standard	945	315	314	51.96	2	ATG	TAA	26330057	26311536	495	1439	1085	495	220	832	AGGAAACGAGTTTAAGCTGCGCAAGCTGATGACTGCATTTAAAATCATATGGTGTGGCTTAAATGTTTCGAAACATGCCCAAGTGCTTCCCAATTTTTGTTTTTGTTACCAAAAAGTGTAACATATTCGTTTCTCCTTTAAATGTTAACCTTATTGCTTAATAGAAGTCTTGTGGCTTTCTTAATGTTTCAATCTAATCTGCGTCATAAAGGGGGAGGAGATTGATTCATAGAGAAAAAAAGGAGACTGCTTCGCGCTTGGGCGTAGTGTTAAAACGCTGCAAACACACTCGTTTTTGGCCAAAGAGTAAAGCGAAGAAACGATTTAAAGCTCTCTTTTTTTCTCATTTACGAACAATCACAGCACCTACAAGGAAGTGCAGGAGAGTTTGGTGCCCGA…	AGCTCCTAACACATTACTCACAAATCTGCTTATTTTCTAACTAACAGATCAGTCTGGAGGATTTTCAGGTTTGGTTTTTTTTAAACTACGTCCACTGGATGACCTCATATTCTGGATTTTGTTAATTTTCTACATTGGCCACCAAAGCCTACAACAACTGCCACTGCACTGCAACCAGAAACACGCTGAGGGTTATTGTATAGCGTTCATGTGATCAGAAATGTTTACGTTGACAAGCATGATGTCATCATGAATAACTGTCCACTGGTGCCTTTTACACACTCACTGCCTACAGTAATTACAAACCACTGTTCCAGCAGTACAAGCAGATGCATTTATACACCTTTGTTACTAAAAATATCATACACCGTTACATGCAACTATGTGGATGTTTTTTCT…	ATGTTTACGTTGACAAGCATGATGTCATCATGA	AGCTCCTAACACATTACTCACAAATCTGCTTATTTTCTAACTAACAGATCAGTCTGGAGGATTTTCAGGTTTGGTTTTTTTTAAACTACGTCCACTGGATGACCTCATATTCTGGATTTTGTTAATTTTCTACATTGGCCACCAAAGCCTACAACAACTGCCACTGCACTGCAACCAGAAACACGCTGAGGGTTATTGTATAGCGTTCATGTGATCAGAA	ATAACTGTCCACTGGTGCCTTTTACACACTCACTGCCTACAGTAATTACAAACCACTGTTCCAGCAGTACAAGCAGATGCATTTATACACCTTTGTTACTAAAAATATCATACACCGTTACATGCAACTATGTGGATGTTTTTTCTAAACCTATCTCTTGCATAAAGTACATATATATATTTTTTTGGAATTTAAGTTTTATTGTGGTAAATGTATAGCCTTTTGTTACAACAGCCAAATATGACATTATGAAGAGGTTACATAACGAGTTACACTTTAATAATTTACTGACTCCGGCAACAGCTGAGAGAAGGAAAAAAGCAAGTAGATTTATTTTTTGTTTGTGTTTGTAGATTTAAAGCAGATAGAATGTCATTTTGTAATAATAGTTTTTTTTCC…	High	ATG
ENSDART00000104841	39	6	32	0	0	3	3	0.23	0.08	CTG	13016	13054	ENSDARG00000033012	pcnt-201	chr6	11036839	11127460	-	90622	13294	50.23	55	3883	ENSDARP00000095611	Standard	12786	4262	4261	50.93	2	ATG	TGA	11127314	11037201	147	12932	362	147	83	240	CTGACAGTTACTCCTTAGGAAAATCTCTGAACTCTGTAAACACTGCGGACAAATCGTTTGGGGAGGTTTAAAGAAGCGCAGTTTTAACCTTTTTGGCGCACACTGGAGCGTTTCCTTCATTCCCATGAAATTCCTTAAACCAGGAAATGGATCAAGATGAAAGGCAGAGGAAATTAGAGGCCGGACGAGCAAAGCTTGCTCACTTTAGACAGCGCCGGGCGAAAAGCGAAAGTTCGAGCACGCAGAAAAAGACGGCGAAGAGGAAGGGCCAGAATGTCCAAACGAATGACCGGTCAACAGAAGAGCGCCACCTAGAGGACACGCAAACACAAGATTTTCATGGAGAGATCAGCGAGGGATACTCAATAGAGGCGTCACTCAATCCTGATGGCACAGACA…	ATGAAGTGGTCTGATCACGAGTGCCAGTCTAATCCTTTTGTTTTACATTTTCATAAATTATTTTTTTAATTGCTGTAATTTTGCTGTGCTTAATCATTTTAGCTGAAACGGTCACCGATTAAAGTGTTTTTTTTGTTGTTTTTTCACTTTTTGTACACAAATTTTCAACAGTCTGTAAATGTGTTCACAGTTTATATTTTCTACATGTTGTCCACTAAGCATTTGACATTTGCACTTTTTTTTTAACGTGTTACTCTTAAATGCACATGGTTGGACGTTTTGTAAGATGTTTTATAATCCGTTTTTATATGGACAGTATTTCTATAAAAATCAATAAATATTTTAGTCTAAATCAAGATATT	CTGTGCTTAATCATTTTAGCTGAAACGGTCACCGATTAA	ATGAAGTGGTCTGATCACGAGTGCCAGTCTAATCCTTTTGTTTTACATTTTCATAAATTATTTTTTTAATTGCTGTAATTTTG	AGTGTTTTTTTTGTTGTTTTTTCACTTTTTGTACACAAATTTTCAACAGTCTGTAAATGTGTTCACAGTTTATATTTTCTACATGTTGTCCACTAAGCATTTGACATTTGCACTTTTTTTTTAACGTGTTACTCTTAAATGCACATGGTTGGACGTTTTGTAAGATGTTTTATAATCCGTTTTTATATGGACAGTATTTCTATAAAAATCAATAAATATTTTAGTCTAAATCAAGATATT	High	Non-ATG
ENSDART00000127791	36	6	32	0	0	2	2	0.17	0.06	CTG	5652	5687	ENSDARG00000044902	atp2b4-202	chr11	22667563	22827946	-	160384	10382	42.63	21	54392	ENSDARP00000109303	Standard	3525	1175	1174	49.84	1	ATG	TAG	22772863	22673729	692	4216	6166	692	1435	4695	CTTTCGATTTCCAGCCACGGCAACCAGTGATTGAAACTGTCTTTTTCGTCGCGCGGTGAAGGGTTGCGTTTATCCGCACTTTTCCCGGCGGTTAAACGGCGGCGAAACAAACAGAGCAGTTAACACGCAGAAAACAAGATTTAAAACCAAACAAAACTTGGATCTGTTGCGTTTGCGTTCCGTAACCAACGCGGAACATACCTCTATCTCTTTTGTGATTATTTCCCTTTTTCTCTGGACAAGAAAAGGCTGTTGGATTGGATTCGAGCAGACGGGCTTTTTACTTCAGAACGGCGTGATAAGAAGTTTCTACGTGTTTTAGACTTAACTCGGAGGTCGCATTTTAAATGTAGGAAAGGCGACTAACGATAATTCCATCCTGCTGGTTGACTGGCACCA…	GATATGTCTTTGTGACTCTTCCATCATCCTCCAGTGCAACTACCCTAAAATCGTCATCTTTTTTTTGTTCCGTTGTTGTCTTTTTAAAACCCGTTCACCACTCCTCCGGTGGAGCCCTGCTGATGCACATCTGAGAGACAGCAGCACCTACAGTTCAGCAGCCATTTGGGCGACCACAATCCCTTTCTCCTGTCCTCCATCTCCTTGCCCCTCTCGACTTGCACTGTGTTGGCAGCAGCAGCAGCAGCAGCGCTCTGTAAGTACATGCGGCTGTGCAGCAGCCCATGTGACGCATGGCCTAACTTACACACTAGAGGGCGACGCTGCGGCAAACGCCCTCTCAGCCTCTCACTGGCATTTTTATCTCTTATACAGTTGTGATTTTTCTCATTTTTATAT…	CTGCCACAGACCGACCTTCCGCTCATACCAGTCTAG	GATATGTCTTTGTGACTCTTCCATCATCCTCCAGTGCAACTACCCTAAAATCGTCATCTTTTTTTTGTTCCGTTGTTGTCTTTTTAAAACCCGTTCACCACTCCTCCGGTGGAGCCCTGCTGATGCACATCTGAGAGACAGCAGCACCTACAGTTCAGCAGCCATTTGGGCGACCACAATCCCTTTCTCCTGTCCTCCATCTCCTTGCCCCTCTCGACTTGCACTGTGTTGGCAGCAGCAGCAGCAGCAGCGCTCTGTAAGTACATGCGGCTGTGCAGCAGCCCATGTGACGCATGGCCTAACTTACACACTAGAGGGCGACGCTGCGGCAAACGCCCTCTCAGCCTCTCACTGGCATTTTTATCTCTTATACAGTTGTGATTTTTCTCATTTTTATAT…	GTTCAACGGATTCCTCAAATTACACCTTTTTCTACTTGCTCAGAGCCATATTTTATAGATTGTTCTTTTATATCCCATTGTTTTTTCAGTTTATTTTGTATTTCCAACCAAATTCGAAAAACACACAGAGTGTCACTGCCTAAAGACTAAAGGAAAAACAAAAACCTAGATGGACCACTTTAATGTTTACGGAACGGTTCCACAGCAGTTGGCTGATGCTGCGCTTCCCCCTACTGGCAGTTTTTTGTTATTTCGCTTAAGTGGAACATGGTATGTTATTGTGGGGAAGCATGCATGGGTTTCATATAAAGCTCAATGTTTTGTTCCTTTTTTACAATTGTTCTGTATTTTTATATTAAGTACTTTTTAATATTTTGGGAAAAATATAAATATAGGTGT…	High	Non-ATG
ENSDART00000144847	48	6	32	0	0	2	2	0.12	0.04	ATG	1961	2008	ENSDARG00000062873	slc2a11l-203	chr10	17528511	17544094	-	15584	2161	45.67	12	3978	ENSDARP00000115161	Standard	1515	505	504	49.57	1	ATG	TAG	17544066	17529129	29	1543	618	29	417	153	GTAGAGCAGCACTTCACTGACACATACAATGACGGGGGCTTTACGACAACTGACAAAAAGTCCTGTACTCGTTGCAGCCATTCTCATTGCAGGAATTGGAGGGACCTTCCAATACGGCTTCAATATTTCTGTCCTGAACTCCCCGTCACCCTTCATTAAAGAGCTGGTGAACAGCACCTGCCAGCAGCGCTATGGACACTCCCTGGAGCCCTGGGAACTGTCCCTCATCTGGTCTTTCATTGTGTCCATTTATAGCATCGGAGGGTTGGCCGGGACACTGTATGCTGGACGTGTGGCTGGCATGTATGGAAGGAAGACGACTCTGCTTTTGAACAATGTTTTGGCAATCAGTGGAGCCATCCTCATGCTGTTCAGTAAAACTGCGCTCTCGTTTGAGAT…	CACCACTACAAAATCAGTCCTGTAGTCAAATTTAGAAACCACTAAAATTAGCAACAGCTAAAAAAAAAGGGCCTTTTCCACCCAATAATCCTTGATTTCTGAAGGAAATGTGGTTTGTTTGTGTCATGTTGGAGGATATCAGGTGTTACAATGTAATCCACATCCCTTTTCTAAACTCAAAATTCAATTTCAATTAGAGGGGAGCTGAATGATGAATCAATAAATGTGTACTTTGTGATGTCGGGTTCAGGTTTGGCCTGATACAGTTGTTGTGGAGCAATAGTTGTATTGACGCTGTTGCTCGGATGGATCTGTAAAGTGATTAGTAAGGCCTGAGTATCGGTTGAGTGCTCAGAGGTGTGTGTTGACCTCTTGCCACACCAAAGAATTATCAAGTTA…	ATGACTAAGCAAAGCAGCATCTCTCATAACTCGTCCATGTTTGGGTGA	CACCACTACAAAATCAGTCCTGTAGTCAAATTTAGAAACCACTAAAATTAGCAACAGCTAAAAAAAAAGGGCCTTTTCCACCCAATAATCCTTGATTTCTGAAGGAAATGTGGTTTGTTTGTGTCATGTTGGAGGATATCAGGTGTTACAATGTAATCCACATCCCTTTTCTAAACTCAAAATTCAATTTCAATTAGAGGGGAGCTGAATGATGAATCAATAAATGTGTACTTTGTGATGTCGGGTTCAGGTTTGGCCTGATACAGTTGTTGTGGAGCAATAGTTGTATTGACGCTGTTGCTCGGATGGATCTGTAAAGTGATTAGTAAGGCCTGAGTATCGGTTGAGTGCTCAGAGGTGTGTGTTGACCTCTTGCCACACCAAAGAATTATCAAGTTA…	GTCTCGTGAATTTTGGAAGAAAGGTTAGTTTAATGTTTAAATGCTGATTGTGTTTTTTTGTCATGAATGATTTTAAGCATAAGATAAAGTGATTGAATTATATTATACATGTGTCTAAAACACAAATAAAGACTAATACTTTTACTTGTAAAA	High	ATG
ENSDART00000157517	36	6	32	0	0	4	4	0.33	0.11	ATG	1746	1781	ENSDARG00000103947	znf1028-203	chr3	61294135	61296766	+	2632	2442	41.81	2	190	ENSDARP00000133370	Standard	1614	538	537	43.06	1	ATG	TAG	61294214	61296017	80	1693	749	80	52	661	GCTCCTCCTCTTACAATGAGGCTCCTCCTCCTGCTTCAGGTATAAATACTGCAATATTCCCATCAGCCCACCAGTGAAGATGAGCATCAGACCGTCAGCAAGAAGACAGAACATGAGTGATCCAGAACCCTGCAGATTTACACATAAAGACACTGAACAACAAATGGACCCAATTGATGGAGATGAGGAGACTGAAGAGGGTAATTATGTTAAAGCTGGGAAAATACCTAATTTGAAGACATGTGGTGTTTTTACTGTGAAAAACAGAGACAAAAATCGTGTCATTTGGACAAGGCGTGGACAGAGTTTGGGAAACAAAAAGAGGATCCACACCGGAGAGAAACCGTTCACATGTACTCAGTGTGGGAAGAGTATCAAATACTCATCATCCTTTAATGA…	ATGTGATCGGCGTCTACAGAGTTTCAGACAGTCAGAGCAGCTTAAGAAACACATGAACATCCACACTGGAGAAAAGCTGCACACATGACGTCAATGCAGCAAAGTGGTCTCTTGTGTTAAGAGAGTCTCACTCTGAACATCAGAAAATGCTGCTGTGAGAGATTGAGTGTAGAAAGTCTGTCCTTTTGTCTTGAATATTTGCTTATTTTAGGGCGCAGTGGGTAGCACAGTCGCCTCACAGCAAGAAGGTCGCTGGTTCGAGAAAAGATTTTCGTTATTCTTGTAGCCTATAGGCCTACTCAAGTTTTTTTAATCGGCGTAAGTAATAACTATAAATATGTTTTGCATCAATAAAGCATTTTATATCTGTAAAGGTGTCTGCAACTTTTGCCAAGCATC…	ATGAACATCCACACTGGAGAAAAGCTGCACACATGA	ATGTGATCGGCGTCTACAGAGTTTCAGACAGTCAGAGCAGCTTAAGAAACAC	CGTCAATGCAGCAAAGTGGTCTCTTGTGTTAAGAGAGTCTCACTCTGAACATCAGAAAATGCTGCTGTGAGAGATTGAGTGTAGAAAGTCTGTCCTTTTGTCTTGAATATTTGCTTATTTTAGGGCGCAGTGGGTAGCACAGTCGCCTCACAGCAAGAAGGTCGCTGGTTCGAGAAAAGATTTTCGTTATTCTTGTAGCCTATAGGCCTACTCAAGTTTTTTTAATCGGCGTAAGTAATAACTATAAATATGTTTTGCATCAATAAAGCATTTTATATCTGTAAAGGTGTCTGCAACTTTTGCCAAGCATCAAATCACCGGCATATTCACTGTCAAAACATGTGCATGACTGCACCATTTTTTGTTGTGGAATATTGTGCATGGACGCGTATGTATCTA…	High	ATG
ENSDART00000162853	48	6	32	0	0	2	2	0.12	0.04	GTG	1222	1269	ENSDARG00000100677	tmem205-201	chr3	14349275	14358961	+	9687	2139	38.48	4	3879	ENSDARP00000137350	Standard	567	189	188	49.38	1	ATG	TGA	14352986	14357513	125	691	1448	125	530	870	ACGGTAGGTGTGATATCAGGCGAAAAGAGCAACCAACAGAACATTTGTGCACGACAAGACAAGTTGCAGGATTAACCCAAACTGATCACACAGAACCAGGCGTAGAGCGACCGGAAAGATAATTATGGCTACTGAGGGAGATCCGACTGACTTTGTGAAAGTTCTTCATCTGCTGGTGATTTCCTTCACTTGGGGAATGCAGGTGTGGGTGTCTTTCATAGCAGGTTTTGTGCTGATTTCTCAGGTGTCCATGCACACATTCGGTCTTGTGCAAAGCAAGCTGTTCCCAGTTTATTTCTACTGTCTGCTGGGTGGCAATGCAGTCAGCCTCGCCGTATATGCTGTGTATCACCCTAGAGAACTGCTCGATTGGCATGAAGGCATACAGATGAGCCTGTT…	GTACAGACAGACAGATATTTTTCAAGATGATACGTTGTCTGTTTTCTACTGTCGAGTTTTTTTAAGTATAACAATAAGGCTTCTAGTTTTTATATCGAAACACCAAGGATGATGAATATTACAAGAATGATTGCTAAGGGACAGTTCATCCACAAATGAAAATTCTGTCATAAAATAATCACACTGTACTTAAGACCTGTTTGAGTTTCTTCTGTTGAACACAAAGGAGATATTTTGAAGAAAACTGGAAACTGGTAACCATTGACTTCCATAGTATTTGCAACCATGGAAGTTAATGATTACAGGTTTTTTAACTTTCTACTAAATATCTCCTCTGTGTTCAACAGAAGAAACTCAAACTAGTTTTAAAGTGAAGGATGAGTAAATGATAACAGTTTT…	GTGGGTAATTGCACTGAATTGTTTATGATAAACAGAAAATGTATGTAA	GTACAGACAGACAGATATTTTTCAAGATGATACGTTGTCTGTTTTCTACTGTCGAGTTTTTTTAAGTATAACAATAAGGCTTCTAGTTTTTATATCGAAACACCAAGGATGATGAATATTACAAGAATGATTGCTAAGGGACAGTTCATCCACAAATGAAAATTCTGTCATAAAATAATCACACTGTACTTAAGACCTGTTTGAGTTTCTTCTGTTGAACACAAAGGAGATATTTTGAAGAAAACTGGAAACTGGTAACCATTGACTTCCATAGTATTTGCAACCATGGAAGTTAATGATTACAGGTTTTTTAACTTTCTACTAAATATCTCCTCTGTGTTCAACAGAAGAAACTCAAACTAGTTTTAAAGTGAAGGATGAGTAAATGATAACAGTTTT…	ACGAGTGATAATATAGCTGTTTATGATTGCTTAAATATTATTATTATTATTATTATTATTAATCTTATTATTTGTTGGTTGTGTATGCATTATGATTCATGCCTTTACACTTCAATGTGAACAACACATGTATTACACCATTTAGAGGGCTGTTTTTAGAAATTTGTGGACCAGTTTTAGACGTGTCAATGATTAAATAGTTTACATTTTATTAGAAACGGAAAGACACTAAAATGGCAATTAAATGCCAACTTTCAAGAAGCAACGTTGTAAATGGACCTCTGATCCAGTTTGTAAGATATAATGTTTGAACAGCAGAGTAAGTTTCCTATTTTCAGTGTGGACATTTTGTGTGTGTTTGGGAATTTTTGACACTGAACAAATGTGTTTCAGGTAAAA…	High	Non-ATG
ENSDART00000165875	48	6	32	0	0	2	2	0.12	0.04	CTG	3836	3883	ENSDARG00000104342	csnk1g1-204	chr7	53831318	53947978	-	116661	6289	43.63	13	43119	ENSDARP00000140298	Standard	1377	459	458	52.58	2	ATG	TGA	53922197	53835838	393	1769	4520	393	2066	2406	CAGCGTTCAAAATGCGTAACCCCAGTATAGTACAGGGACTTTTGTTTTGAAATCTCCTTAGAGTCCGAGAGCGGAAGTCATTGGCGACAGCGAAAGGTTCACGTTACTTGCAGGAACACTAAAGAAAGGAGGAAAAGCGGGTAGCGGGATATCACCACTGAATTTATTGAGAAAAGGTGTCACACAATCTCCAGACGCTGGTATCTCAGTATTCATCCTCCCCCCCTCGAAGCCCCCGGCGAAGTTCATCGTGGAATGTGCTGGCGGCAGTGACTGGTTCAGCGGCAGTGGTGCCAACAGCCGTCGTCCCATGAGTTTTCCTTTGGCCTGAGCTGTCTGCTTTGGGCTCCGGCCTAGTTCATCTGGATATCTGTGCCTCCGGCGCCGCAGTCATGGATC…	ACCTCCGGCCACTCAGCGCAGTCCGTTTCCTTTGGTTGTTTTTAGAGCGTTCAAATAAAGAAATTTTACAAGACTACGACGGCAGGCGTCCCCCAAACCAGTAGGGGGAGCGCAGTGTATGAAAACGAAAGAGAGGCATGCGCACTGTTGTCTCGGTGGGGATTGTCTTTTGTTTGTTTCTTTATTTTTGTTTCTTCTTCCACGTCTTGATTTAGGCAGCGACGGGTCTCGTCCTAGAACTGTCTCTCGGATCTTCACTCCCAAACCTTAGGATCTCCAAGCACTGGAACAGCACCGCACTTGACTTGCTGTTTTGCTTTTTTTTTCTTGCGTTCACCTCGCCTTCGGCAGTGGAGGAAGTCTATGAATGTGTCCTCTTCCTCCACGACAGACCCAGTT…	CTGACCCATTCCGTTTTGGATCCACCTTGTGGAGCTGTATTGGGATGA	ACCTCCGGCCACTCAGCGCAGTCCGTTTCCTTTGGTTGTTTTTAGAGCGTTCAAATAAAGAAATTTTACAAGACTACGACGGCAGGCGTCCCCCAAACCAGTAGGGGGAGCGCAGTGTATGAAAACGAAAGAGAGGCATGCGCACTGTTGTCTCGGTGGGGATTGTCTTTTGTTTGTTTCTTTATTTTTGTTTCTTCTTCCACGTCTTGATTTAGGCAGCGACGGGTCTCGTCCTAGAACTGTCTCTCGGATCTTCACTCCCAAACCTTAGGATCTCCAAGCACTGGAACAGCACCGCACTTGACTTGCTGTTTTGCTTTTTTTTTCTTGCGTTCACCTCGCCTTCGGCAGTGGAGGAAGTCTATGAATGTGTCCTCTTCCTCCACGACAGACCCAGTT…	GTGTTGCGTTTAAATACGGCATCTCCAGTTAGCGGTTATTGGAGAATCAACCAACGCATATGAAACTTTCCAATGTGATGATGGTTGGCTATTTAATGGATTTTCCTTCTGCTTTTTCCACTGTGATGCAGGTCACTTTGGGTCTAAATTATTCTGTGAAAAGTACTTGAATGATACTCGTGGAACTCCGCCTCTCGCAAGCGCGTCGAGGTGGCTTTTTTTATTTAACGTTCTTCTCTTAACAATATGTATTATGTGCCTCGCTAGAGTTGGAAGACAATTTAGTATTTCTGGATGTGCACTGCTTGCTATCGCCAGGTGCGTCTGGCTTTATGGAGAATTGCAGGATAACTCCTTTAACCCCTTAATTCATATTGACTCCAAAGTGGGAGCCCTTGG…	High	Non-ATG
ENSDART00000169923	75	5.99729	43	0	7	3	4	0.12	0.05	CTG	3148	3222	ENSDARG00000104225	ndel1b-201	chr3	44439270	44466666	-	27397	3598	47.05	9	8523	ENSDARP00000140064	Standard	1035	345	344	52.17	2	ATG	TGA	44458057	44441747	87	1121	2477	87	2026	376	GCATTTCTGTCAGCCACCGCTCGAGAGCAGGGGAGAAACTGAGCCTGTCCACCGAGCTCTGAAAAGGACATGAGAAGGTCTCCACCATGGACACAGAGATGATGCCAAAATTCTCCTCAAAAGACGAGGAAATCGATTACTGGAAGTGTTTGTCTCTCAAATACAAAAAGAGTTGTCATGATGCTCAGGAAGAGCTGCAGGAGTTTCAGGAAGGCAGTCGGGAGTTGGAGGCCGAGCTGGAGGCTCAGCTGGGTCAGGCAGAACACCGCATCCGAGACCTGCAGTCCGAGAACCAAAGGCTGAAGAGCGAGGTGGACATACTCAAGGAGAAACTAGAGCAGCAGTATGCACAGAGCTATAAGCAGATCTCCATGCTGGAGGACGACCTGCTCCAAACAC…	CACACTTTCCCCAAGCGACCTCCATACAAACTCTGACACATCATGCAAATGGAGAGGACTCTAGAAGGAGTGTGTGTGCAAGTCTGATATGACGAGGCTTAAACGTGTCTGACAGATACATGTCGGGCATGAGCGTTAGTTCCTGTCGGCCTCTGTTCTCCTGAGGTCTCACTTAAAGCCAGCAAAACGACAAAGGTCTGAATCAGACCCACAGCTTCTGTGTGACTGTTTTTAGTGTGACACACAAGTGAATGAGAGAAATAAGGGGGGGAATGATTAAAAAGAATCAAAAGGGATTTGAGGTAAATTTCACTGTATGCTTATGTGCAAATATGAGCGCGGGTGCAAATGAGAGTTTTTGCGAGTGTGTGCAAGCACGCGAGCGAGTGTGTGCGTGTA…	CTGTGCAATGTGAGCAGTATTCTGTGCTCGTATGAACCTCATCTCTATCCCACGTGCCTCTGGATCTGCTCTTGA	CACACTTTCCCCAAGCGACCTCCATACAAACTCTGACACATCATGCAAATGGAGAGGACTCTAGAAGGAGTGTGTGTGCAAGTCTGATATGACGAGGCTTAAACGTGTCTGACAGATACATGTCGGGCATGAGCGTTAGTTCCTGTCGGCCTCTGTTCTCCTGAGGTCTCACTTAAAGCCAGCAAAACGACAAAGGTCTGAATCAGACCCACAGCTTCTGTGTGACTGTTTTTAGTGTGACACACAAGTGAATGAGAGAAATAAGGGGGGGAATGATTAAAAAGAATCAAAAGGGATTTGAGGTAAATTTCACTGTATGCTTATGTGCAAATATGAGCGCGGGTGCAAATGAGAGTTTTTGCGAGTGTGTGCAAGCACGCGAGCGAGTGTGTGCGTGTA…	GTTTGAGATTCACTGTTTATTTATTTATTATTGGAACAGAAGCCAACTTATGTGTATCACAGTGTTTGAGTTCAGTTCGTTTACGCCAATTGTCTAGTATGGGAGCACTTGTTCGTGTTAAGTTTCCCCCTTTGAGTCTTCTATTTCAGTTTTCATGCACTTTGTTGGCTATTTTGTTATAACTCATGTATATAGATTTATAAACACAGCAGTCTGTAGATGCTCAACTGGGCTGATGTGCTGTTTAATTTATTTCTGAAGCTTTATGGCATGTTTTGACACAAGGAGTGAATTTTACATACCGTGCATTGGTTTAAAAATAATATATCAAGATGTACAATTGTCTAATGTGCAAATAAATAAAGGGAAAGAACAA	High	Non-ATG
ENSDART00000012758	36	5.99183	59	0	24	2	3	0.17	0.08	GTG	1649	1684	ENSDARG00000015657	zgc:77112-201	chr8	52455806	52459439	+	3634	1773	46.14	3	1765	ENSDARP00000006228	Standard	762	254	253	56.3	0	ATG	TGA	52456340	52458866	439	1200	573	439	448	89	ATTGCTTTAAGGGATCAAGTTGCAAAGTGGATCAACTGATGTTCATTGTTGCACAAAAATTAAAGTAAGCTCAAAAGTGTTTTCATTGTTCTAACTTGATATCTGCCAGCTCTCCTAATTTCTTTGTCCTCCCAGCGACTCTTCAGCTCTCAGATCAGGTTGTAAATAGCTGGTTAAGCCCTATCCGGCCCTTGCAAATCTCATTGGCCTGAGTTTGGAGGAGGGATCAAGCGACTATAAAACAGGGCGTGACGCAAGCCTTCACATAATGCTTCCTGAAGCTCAAGCGAGCAGGTAGATGACATACACCAGATAGCCTTTCAGCGGATAATCCAATGATAAAATGAAAGCACACATTGGCTCTGTTTAAAGTGTTTGTGGCCACTTTGGAGAAGGAAG…	ATCTGCACAACAGACATAGATCAATACATGTGTAATAGACGCCTGGGCTAAAACAAAACTAAATTTGGGCTGTCAGTGAACATCTAACGGACGAATAAAAATAGACTAGTCAGCAAATACACTGGAATAAATGTGAGGGCCGTTTATGACTGATGATTAGTAAAACTTTGTGCTATTCTTAGACATGTTTTGGATATTTCACTGACAGCCCAAATTTAGATTACTAGTCAACATCCATGCTAGACGTCTAATGTCCAACTTAAACACAAAATTGCTTGGTGGCTCCTTTACTTTTGTCACCTGCTTGCTACTCTCCCGTTTATTAGCACAGAACTGACTGAAATGTGGTGCCATGAACGTTTTGTTGGGGGGAAAAAAGACCTTGCTTGCTGATGAAAT…	GTGCGTTTTTCTATTTTTAGAGAAATGAATTTTTAG	ATCTGCACAACAGACATAGATCAATACATGTGTAATAGACGCCTGGGCTAAAACAAAACTAAATTTGGGCTGTCAGTGAACATCTAACGGACGAATAAAAATAGACTAGTCAGCAAATACACTGGAATAAATGTGAGGGCCGTTTATGACTGATGATTAGTAAAACTTTGTGCTATTCTTAGACATGTTTTGGATATTTCACTGACAGCCCAAATTTAGATTACTAGTCAACATCCATGCTAGACGTCTAATGTCCAACTTAAACACAAAATTGCTTGGTGGCTCCTTTACTTTTGTCACCTGCTTGCTACTCTCCCGTTTATTAGCACAGAACTGACTGAAATGTGGTGCCATGAACGTTTTGTTGGGGGGAAAAAAGACCTTGCTTGCTGATGAAAT…	ATGATCGACCTGTAAGCACTTTAACATGTTTCTTGAACTTTCATACTGTGGGTAATTTAAGTTTTATAGTGAATATTTTTATATAAAAT	High	Non-ATG
ENSDART00000135207	36	5.98489	40	0	5	3	4	0.25	0.11	CTG	1168	1203	ENSDARG00000022129	rbm4.3-201	chr7	22520975	22524480	+	3506	2318	44.82	4	741	ENSDARP00000117497	Standard	1026	342	341	55.26	2	ATG	TAG	22521763	22522871	48	1073	1245	48	94	1115	CTCATTGTGGCGAGGAGAAAGCGGCTTGGCATAACACATCTGCAAAGATGGTGAAGATCTTCATTGGTAATCTGCCTCAGCAGGCAGAAGTAGACGAATTAAAGTCTCTGTTTTCGCAATATGGAACAGTCACTGAGTGCGCCATTATCAAGAACTTTGCATTCGTCCACATGGATGATCGCAAAAGTGCCACAAAGGCTATCAAAAACCTTCATTTGTACAAGCTGCATGGAACACCCATCAATGTTGAAGCAAGTCGGGGCAAGAACCAGGGTCCAGTGAAGCTTCACGTTGCCAATGTGGAGAAGGGAACCGATGATGAACTCAGAGCACTGTTCGAAGATTATGGCACCGTTGCAGAGTGTGCCATAATTAAGAACTTTGCCTTCGTACACATGA…	AGTGCACACCTGTGCTTTTGTAACCCAAGGTGTAAATTATTCAACAAGATCGTCGTCGTCGTCTCCAGGTGCACGTCCCGCGATACGTCTTTGTCTGCCAGAGCGCGTTGCGTTCGCCTGCGCACCATAGTGGAAGAGTTCTGTTGCGGACTGCACATTCTATAAAACAACCGCTTTTACACGCTTAAAATCGTCCTCATGATAAATTGTCAATTCTGCTATTTTTTTTATTATTTTGCCTTTGTTTTTATTGTTTAGCTTTTTATAGGTGAGTGCAGCACTAAGCCAGATTACGTAAATTAGGTTAATTTGCTGGTTTAAAGAATAAACCCATTTAAGGGTAAGGATAAGAGTTTCTTTCAAAGAACACATGTATCACACTGTACCTTTTATCTTTAA…	CTGCCAGAGCGCGTTGCGTTCGCCTGCGCACCATAG	AGTGCACACCTGTGCTTTTGTAACCCAAGGTGTAAATTATTCAACAAGATCGTCGTCGTCGTCTCCAGGTGCACGTCCCGCGATACGTCTTTGT	TGGAAGAGTTCTGTTGCGGACTGCACATTCTATAAAACAACCGCTTTTACACGCTTAAAATCGTCCTCATGATAAATTGTCAATTCTGCTATTTTTTTTATTATTTTGCCTTTGTTTTTATTGTTTAGCTTTTTATAGGTGAGTGCAGCACTAAGCCAGATTACGTAAATTAGGTTAATTTGCTGGTTTAAAGAATAAACCCATTTAAGGGTAAGGATAAGAGTTTCTTTCAAAGAACACATGTATCACACTGTACCTTTTATCTTTAAAATCTGGATGAGTTCTTTTGTTATCAATCTACTGTAACATGCGCTATGACAGAGTTTTGATTCAGAGCTAAAAATACATTTGTGTATAAAATTTCTTTTTCCCTCTCCTTTTCCTCTCCAATACATTTGT…	High	Non-ATG
ENSDART00000030995	75	5.97204	53	0	17	3	4	0.12	0.05	GTG	1577	1651	ENSDARG00000012215	umps-201	chr9	11605299	11615867	-	10569	1696	48.47	6	3641	ENSDARP00000035728	Standard	1440	480	479	49.79	1	ATG	TAA	11615776	11605464	92	1531	165	92	45	45	ACGTCACTACAAGCCCGCCAGGAAAAAAATGCACAGCACATTGCGGTGAATACTTCATTCTGGTTAGTGAAACATAACTTGTCCAGCAGGAATGGATGACACTAGTCTTGATAGTTTAATCCTAAAACTCCACGACATCCAAGCCGTGAAATTCGGTACTTTTAAACTAAAAAGTGGACTTTCTTCACCGATCTATTTTGATCTCCGAGTAATAGTGTCTCATCCAGCGTTGATGAATCAGGTGGCGGATCTACTGCATAAGAAATCTGAGGAGGCAGGAGTGCAGTTTGACAGTGTGTGTGGAGTCCCTTACACTGCTCTTCCTCTGGCCACAATCATCTGCTCCAGCAAACAGTACCCCATGCTCATCAGACGAAAGGAGGCGAAGGACTATGGAAC…	TCAAACCTTCAGAGAAAGAGAAACTCAGGTCCAGCAGATTTACGTGTGCTTCATTCACTGCCTAGTCATTCCATCCACTTTATTACCAACCCTCCATGTTTTGTACAGTTGGTGCTATGAAGTGTTCAAACACGTCGTAATAAAAGTGTCGTTTAAAAAATGTTA	GTGCTTCATTCACTGCCTAGTCATTCCATCCACTTTATTACCAACCCTCCATGTTTTGTACAGTTGGTGCTATGA	TCAAACCTTCAGAGAAAGAGAAACTCAGGTCCAGCAGATTTACGT	AGTGTTCAAACACGTCGTAATAAAAGTGTCGTTTAAAAAATGTTA	High	Non-ATG
ENSDART00000064088	45	5.97072	46	0	10	2	5	0.13	0.11	ATG	630	674	ENSDARG00000043644	vkorc1l1-201	chr5	1737479	1782476	+	44998	1385	44.33	3	29596	ENSDARP00000064087	Standard	528	176	175	52.46	2	ATG	TAG	1737529	1781669	51	578	807	51	51	711	CGGTTTCAGGCAGGGGAGGCTGCGCGCGCTCGTGCAAAGGCCGGGAAAAAATGGCGGCGCCCGTCTTGCGAGTGTCCACCCCTCGCTGGGAGCGGATAGTCCGGCTGCTCGTGTGTCTCTCAGGAATTTTGTTATCCCTGTATTCATTCCATGTGGAGAGGGAAAAAACCCGAGACGCCAACTACCGCGCCATGTGCGACCTGAGCAGCTCCATCAGCTGCTCCAAAGTCTTCACGTCCAGATGGGGTCGAGGATTTGGACTGTTGGGATCCATTTTTGGGAACGACAGTGCAGTAAACCAGCCAAACAGTGTCTATGGAATTTTCTTTTATGTCTTTCAACTGTTACTAGGTTTGACGGCCAGTGCGATGGCTGCTCTGATTCTCATGACCACATCCA…	ACTCACAACAACCACAACACAAGTATAGAAGGATAACAAATCATCCGACACATGGGAGGAATAAAAGAAAATGTGACCTCTGAGAAATTTTTGTGACTTGCCACCAGGAGACCTTGCTTCCAAAACAAATGTTCATTATGTTGTGTGTGTGTGTGTATATGTGTGTGTGTGTGAGTGTGTGTGTGTGTGTAAAAACTAAACAAAAAGAGATCAGTTTAGGGGCCACAGATCACAAGTTTAATGCGTTGCGTGAGGAAAGGATCGGAAACACACATTGTTTTGCTTTTTTTTTTTCCTGTTCCCAGAGGAGTTTGTGCTTTTGATTGAGAAAAATCTGCCAGAGAGCACTTGCGAAACTCAAAGAGGGTGTCTTTTTCGTTCCCTGAGGAATATAAAATA…	ATGGGAGGAATAAAAGAAAATGTGACCTCTGAGAAATTTTTGTGA	ACTCACAACAACCACAACACAAGTATAGAAGGATAACAAATCATCCGACAC	CTTGCCACCAGGAGACCTTGCTTCCAAAACAAATGTTCATTATGTTGTGTGTGTGTGTGTATATGTGTGTGTGTGTGAGTGTGTGTGTGTGTGTAAAAACTAAACAAAAAGAGATCAGTTTAGGGGCCACAGATCACAAGTTTAATGCGTTGCGTGAGGAAAGGATCGGAAACACACATTGTTTTGCTTTTTTTTTTTCCTGTTCCCAGAGGAGTTTGTGCTTTTGATTGAGAAAAATCTGCCAGAGAGCACTTGCGAAACTCAAAGAGGGTGTCTTTTTCGTTCCCTGAGGAATATAAAATAATGGAGGAAACGAGTTTACTTGAATCCACTGGTTGCTCTTCTGGAGGAGCTGATTCCAGCAGGACTGCGTTTAAGGGTTTATTTGATCACAAGGCT…	High	ATG
ENSDART00000017176	141	5.9606	60	27	0	7	9	0.15	0.06	GTG	1618	1758	ENSDARG00000016484	dkc1-201	chr21	43706840	43721295	+	14456	1906	48.22	15	2637	ENSDARP00000007628	Standard	1521	507	506	49.7	2	ATG	TGA	43706911	43720981	72	1592	314	72	25	148	CTGTGTGGAGAAATGCGCATGCTCGGCCATTCACACGTGCTGCAGTTCAGAAGCGCGCAGCTGTGGTGAAGATGGCGGACACTGAAAGTAAGAAAGAGAAGAAAAGGAAGTCTAAGAAGATTTCTGATGAAGAAGTTGGGGACATTCAAGAAAGCGGAGACTTCCTCATTAAACCTGAGTCTAAGGTTGCCAGCTTGGACACATCTCAATGGCCGTTATTGCTTAAGAACTTTGATAAGCTGAACATCAGGACGGCTCATTATACACCTCTACCACACGGTTCCAATCCTCTCAAGAGGGGCATACACGATTATGTCAGGTCTGGTTTCATTAATCTGGACAAACCCGCAAACCCATCCTCCCATGAAGTCGTGGCCTGGATCAAGAGAATCCTTCGTG…	ACACTCATACTGTAGAGGAGAGAATGTGGACTCTGCTAATGGACATTTATTCCTCCCTCCATTCATTCATCCGGTCAGTCATGTCTGCTGCAGTGTGATCGCGGACAGAACAGCGGCTCGATCAAGATCCATGAGTTTGAAGTTTGGTCTTTGGTTGCGGTTGTGATGCTACTTTGTTTTTCTTAAACGAGACCCGTGTTGTCTGGGTATATTCATGTATTTTGAATGGAGAATTTCCTTTTTTTTTATTGTAAATACAGAGATTGTAATCCTGTTATCAAATGAAACATGACTGACTTTTTACAAAAAACAAA	GTGGACTCTGCTAATGGACATTTATTCCTCCCTCCATTCATTCATCCGGTCAGTCATGTCTGCTGCAGTGTGATCGCGGACAGAACAGCGGCTCGATCAAGATCCATGAGTTTGAAGTTTGGTCTTTGGTTGCGGTTGTGA	ACACTCATACTGTAGAGGAGAGAAT	TGCTACTTTGTTTTTCTTAAACGAGACCCGTGTTGTCTGGGTATATTCATGTATTTTGAATGGAGAATTTCCTTTTTTTTTATTGTAAATACAGAGATTGTAATCCTGTTATCAAATGAAACATGACTGACTTTTTACAAAAAACAAA	High	Non-ATG
ENSDART00000003422	42	5.9542	31	0	0	3	3	0.21	0.07	CTG	1631	1672	ENSDARG00000019004	smarcd1-201	chr22	6979216	6995547	-	16332	2697	46.68	13	5151	ENSDARP00000009407	Standard	1533	511	510	53.16	0	ATG	TAA	6995490	6980323	58	1590	1107	58	40	1025	ACTAGTTTCAAGTCTCACCGGTGGTTCTCTGTCTGTTTGCGGCTCGCGGAGAAGAAGATGGCGGCGCGGAGTGGTTTTCAGCCTTCGACACCCGGTGGCGGCGGAGCCCCGATGGGACCCGGGCCGCCGGTAGCCGGAGCAGGACCCGGTATGGGTCCCGGTACACCCTCAGGAAGGATGGGACCAGGCGGCCCGCAGAACCACATGTACCGATCACCGATGCCCGGTTACCCGAGACCAGGAATGCCTCCAGCCAGTCGTATGACTCCTCAGGGACCCTCCATGGGGCCCCCAGGTTACGGGGCCAGTCCTGTTTCCCGCCCCGGCATGCCAGTAATGGACCCGTCCCGCAAACGTCCAGCGCCAAATCAGATACAGCAGGTTCAACAGCAAAATCGC…	GCAAGCCTGTGGCCGTTACGACACAGGACCAGAAGGGATTCTGGGTAGCGAATTTCCTGCTGCTTGGCACTGCAGATGCTGATCACTACAGTTTTATTACGGTTTATCTTGTGCTGTCCTGCTGTAGCTGCCCAGGAGTGACCCTTCATAAGGAAATTACCTTATTTTTGTTGTGACTCCGCCAAACTAACAAACCCCTTGAAATTCTGCTGTCCCACTTGATTTTTACCTGATTCAAGCTAGATGATTTAGCGATGTTGTTGTTTTCCGACCAAACTGACTTGCTTTTTTTTTTTTACCGCTAATATCGGAACTCCAAACAAAAATGGTAAAAAGTATTCTCCGTTCATGGCTTCTTGGAGTCGTTTAATTTTGAAATGATCGATATTGTCTTTTGAT…	CTGGGTAGCGAATTTCCTGCTGCTTGGCACTGCAGATGCTGA	GCAAGCCTGTGGCCGTTACGACACAGGACCAGAAGGGATT	TCACTACAGTTTTATTACGGTTTATCTTGTGCTGTCCTGCTGTAGCTGCCCAGGAGTGACCCTTCATAAGGAAATTACCTTATTTTTGTTGTGACTCCGCCAAACTAACAAACCCCTTGAAATTCTGCTGTCCCACTTGATTTTTACCTGATTCAAGCTAGATGATTTAGCGATGTTGTTGTTTTCCGACCAAACTGACTTGCTTTTTTTTTTTTACCGCTAATATCGGAACTCCAAACAAAAATGGTAAAAAGTATTCTCCGTTCATGGCTTCTTGGAGTCGTTTAATTTTGAAATGATCGATATTGTCTTTTGATATCTTAATGTTCTCATAATATGAACTTTATGAAGATCTAGTCTAGTTAAGCATAGATGACTGATAATGATGTAGTGTAGTAC…	High	Non-ATG
ENSDART00000014945	33	5.9542	31	0	0	2	2	0.18	0.06	TTG	6391	6423	ENSDARG00000015990	hcfc1a-201	chr11	25198824	25223720	-	24897	6964	50.22	28	2451	ENSDARP00000007626	Standard	5409	1803	1802	54.15	1	ATG	TAA	25222519	25200291	89	5497	1467	89	893	541	ACGAATTTGGGTGATTCTGGCCAACCATTTCAAAAACAGACCATCAAAACACTTCCCTGGATACCGCGACACGAATCTCTAAAAGGACATGACGTCCCCCGGTGTGCCTGGAACCACCGGAGCTCCGCTGCAGCCGCGATGGAAGCGGGTTCTTGGTTGGTCTGGTCCGGTACCTCGACCCAGACACGGGCACCGAGCCGTAGCCATCAAGGAACTGATGGTCGTTTTCGGCGGAGGAAACGAAGGAATCGTTGACGAGCTGCACGTTTATAACACTGCAACAAATCAGTGGTTCATACCAGCCGTTCGTGGGGACATCCCTCCAGGCTGTGCGGCTTATGGTTTTGTGTGTGATGGTACACGTCTGCTAGTTTTTGGTGGAATGGTCGAATATGGAAA…	CCTGTCCTCTGCATTTAGCCTCCAAAACCATACAGACTTTAACTACTCCCACTGCTCCATCCGGATTTAACCCATCTCTGACTGTAACCCTTCATCAAAACAGCACAAAAAAGAGGAAATCCAGTTTCTAGCTTTTTATTAATAGTATGAATGGAGAAAAGCACATTGCGAGTATTTTTCAACATACTTGGAGCGGGAGAGGAAAACAAAAACAAGCTTTTTCCATTGTAGTGTCTTCCTTTCTGCTCTCCCCACATTTCTTTCATGTATTTTTGCCTCAGTAATTCAAAAGCAGTTTTAAGATATTTGTAACGTTTTTTTCTGTCAGCTGGTTTCTATGAAGTTTTTTTTTTTTTTTTTTTGCAATGGACTTCTGAGTGAAGTTTGAGTTCATGTTTA…	TTGTGTTTGTGCTCAAGCCGAGTGTTGATGTGA	CCTGTCCTCTGCATTTAGCCTCCAAAACCATACAGACTTTAACTACTCCCACTGCTCCATCCGGATTTAACCCATCTCTGACTGTAACCCTTCATCAAAACAGCACAAAAAAGAGGAAATCCAGTTTCTAGCTTTTTATTAATAGTATGAATGGAGAAAAGCACATTGCGAGTATTTTTCAACATACTTGGAGCGGGAGAGGAAAACAAAAACAAGCTTTTTCCATTGTAGTGTCTTCCTTTCTGCTCTCCCCACATTTCTTTCATGTATTTTTGCCTCAGTAATTCAAAAGCAGTTTTAAGATATTTGTAACGTTTTTTTCTGTCAGCTGGTTTCTATGAAGTTTTTTTTTTTTTTTTTTTGCAATGGACTTCTGAGTGAAGTTTGAGTTCATGTTTA…	AAAAGATGTAAACAAGTATAAACATCTGAAGGGCTTTTACTTTGTTTACGGCGTGTGTCCACTCCGTGTTTGTGTATGCCAAACCTCGAGATGTAAAAATCGTTAATTTTATTTTATTTTTGTTCTTGATTCTTCACTTTACAAATTCGTCACTTATTATTAGTAAACACTTTCCCCTTCCTCTGCCTCGTCCTCTAAACTTTTTCACAAGATAACTTTGTAGAAATTTTCTCTGCTCTAGTTTGTGAAGGAAGTTGTCCACGTGAAGATGAATTTCTTCCCTTTTTTTTTTTTGAGTATCTGAAAGGTATGCAGAGTAAATGTTCAGTGTATACCTGTGTGTCTCCATGTGGCGAGAATGGCTTGTCATTTTTGATGATAAGAGCCAAGTTCGGATTG…	High	Non-ATG
ENSDART00000023721	33	5.9542	31	0	0	3	3	0.27	0.09	TTG	906	938	ENSDARG00000003153	nudt21-201	chr18	22732485	22745936	-	13452	1201	43.8	7	6600	ENSDARP00000017229	Standard	687	229	228	48.47	0	ATG	TGA	22745771	22732834	166	852	349	166	53	263	GGAAGTAACCCAATGTCCCGGATGTGCTTTCACAGCAGAGCGCCGTATTCCAGTTTTCATCGAGCGCCAAGGCTGTGCAATTCAATCACAGTAATAAAGTAATCAACGTGGAAAAAAACGCGATTAGTGCAAATATTAGGAAGTGATTTAATAATCCGTCATACGATGTCAGTTGTACCTCCTAATCGATCATCTACCGGTTGGCCTCGAGGAGTAAATCAGTTCGGCAATAAATACATTACCCAGGCGACTAAACCCCTCACCCTGGAGAGAACAATCAACCTATACCCTCTTACAAATTACACATTCGGCACCAAGGAGCCGCTCTATGAGAAGGACAGCTCGGTAGCCGCACGCTTTCAGCGGATGCGGGAAGAATTTGAGAAAATCGGGATGCGG…	GAAGCTGAAAGTTTTGTCATGAAGCTGTCTCTGTGAGCGCAGCTTGATGATGGTTGAAGTGTTTGGCTGACGGCGAGGTCCATTGAGGTTTCCGGAATCTCTCAGCTGGCCTGTTTTCATTACATTGATTTGGATTGCATAGAAATGTGTGGATTATTGTTTTTCTCATTTATAGCTACATTGCAAGTCCCTGTTATTGAACTTTGTCATAAAGTAACTACATTTTTATGTTTGACTAAGTGGTGAATACAGTGTCTTTAGAAAAAAAAATGTTCCAGTGACTTTTTTTTTTTTTTTTTTAAACCTTGTATATTTGTCCGTGCTTTTTATAATAAATGGTTCTCTTGGA	TTGAAGTGTTTGGCTGACGGCGAGGTCCATTGA	GAAGCTGAAAGTTTTGTCATGAAGCTGTCTCTGTGAGCGCAGCTTGATGATGG	GGTTTCCGGAATCTCTCAGCTGGCCTGTTTTCATTACATTGATTTGGATTGCATAGAAATGTGTGGATTATTGTTTTTCTCATTTATAGCTACATTGCAAGTCCCTGTTATTGAACTTTGTCATAAAGTAACTACATTTTTATGTTTGACTAAGTGGTGAATACAGTGTCTTTAGAAAAAAAAATGTTCCAGTGACTTTTTTTTTTTTTTTTTTAAACCTTGTATATTTGTCCGTGCTTTTTATAATAAATGGTTCTCTTGGA	High	Non-ATG
ENSDART00000024282	75	5.9542	31	0	0	3	3	0.12	0.04	ATG	2376	2450	ENSDARG00000020258	ewsr1a-201	chr10	8016885	8029717	-	12833	2456	52.44	16	4193	ENSDARP00000024102	Standard	1881	627	626	56.88	1	ATG	TAA	8029686	8017429	32	1912	544	32	463	6	TGCGCACTTTCCGCTTCAGAAGGCACACGAAATGGCGTCTGCTGCAGATTACAACAGTTACGGACAGGCTGGAAGCCAGCAGGGGTACGGCTCCTATCCGGCCCAGCCCTCTCAACCGGGATATGGACAGGGCACCCAGCAGTCGTATGGTCAACAGCAAGGCTATGGTTCATATAGCCAACCGGCTGACTCAACCTACTCTCAGACCAGTGGTTCTTCAAGCAGTTATGGCCAACAGCCATATGGGTCTTCCTATGGACAGCAGCCACCAGCCAGCGGTAGTTATAATGCTGCTTCAGCCACACCGCAAGGCTATACTCAACCAGTGCAAGGTTATGGAAGCAGCAGCTATGATTCCTCCACAGCTGCTGCCTCGTCAACCAGCAACACTCAGACCTC…	TTGATGCCCAGCGTGTTCTTCCTGCCCCAATGTTAATTTCTCACATGGTTTTAAAGTTGCATTTCCATATTTATGAGTAGTTAGTATGGAACTCGTTAATGCTTTGCCGTTAGTCTTCAGTGAAGGTTATATTTTATTTTTTTAAGTTTTTGTGTTTTGTCCTCGCTTTCCTGGTCAAGAAGTGTCCATGAAACCAGGTGCACATGTAAATGCAGGGTGTTTGGTGTGCCATTTGGATTTGTCAGAAATGTATTTGTGGAAATGTGAGGGTATTTTTAAGTTCCCAATAACCCTCATGTTTTGCTCTACTCTGCGTTCATGTGTGGAAATGTGGAATAAAAATACCATAAAAACCATTTTGTAGGATTTTGTTTTGGGTACATGGCTGTTGAAAAGTAC…	ATGTACATAACTGATGTGTTTCGGCCCCCTGTGTCATTTCACAGTGTTAAGAGTCAAGCTCGAATAAATTTCTGA	TTGATGCCCAGCGTGTTCTTCCTGCCCCAATGTTAATTTCTCACATGGTTTTAAAGTTGCATTTCCATATTTATGAGTAGTTAGTATGGAACTCGTTAATGCTTTGCCGTTAGTCTTCAGTGAAGGTTATATTTTATTTTTTTAAGTTTTTGTGTTTTGTCCTCGCTTTCCTGGTCAAGAAGTGTCCATGAAACCAGGTGCACATGTAAATGCAGGGTGTTTGGTGTGCCATTTGGATTTGTCAGAAATGTATTTGTGGAAATGTGAGGGTATTTTTAAGTTCCCAATAACCCTCATGTTTTGCTCTACTCTGCGTTCATGTGTGGAAATGTGGAATAAAAATACCATAAAAACCATTTTGTAGGATTTTGTTTTGGGTACATGGCTGTTGAAAAGTAC…	ACAAAA	High	ATG
ENSDART00000044876	51	5.9542	31	0	0	2	2	0.12	0.04	CTG	2062	2112	ENSDARG00000030064	plekha1a-201	chr17	21867898	21894950	+	27053	4027	40.8	12	8094	ENSDARP00000044875	Standard	1206	402	401	52.4	1	ATG	TGA	21876251	21892388	260	1465	2562	260	596	1915	AGTACAAAAAATAAATATTGCTATTTTAAATTAGTCTGTACGAAAGTATAAAGGCGAAAAAGAAAAAAATCGGGCACACTCAACCTGGCGTGGTGACGTATGCAGCCACTTCCGCTCCTGCAGGAAAAACACCCGTGAAGTTTGTGAACGGGGACTCGAGCAGGAGGAGATGGGCTGAACCGAACCACTTCAGCGATAATAAACCGACCGTTTCTGATATCAGAAGGAGGTGGAATGAGTAGTGTGAAGACAGGGGGACATGCCTTACGTGGACCGGCAGAACCGCATCTGCGGTTTCCTGGACATCGAAGATGTGGAGAACAGCGGCAAGTTTCTGCGGCGCTATTTCATTCTGGACACACAGCAGGGTAGCCTGCTCTGGTATATGGACAACCCACA…	CTGTTTTATAGTAAACTTTTAACTCGGACAGAAATATCAAGGTGTGATAGGTCTTCAAAAACTGATCGGATTGAAAGAGCTCATGTTCGTTTTGATCAGGAACACTACATTAGATTGATTCAAACACCAAAGATTCTTCAAAGTACCCCCCAACCTTCTTTTTTGGCTAAATATCACCGACTGCATTGGAGGAAGTGAAGATTGACATGGATTGGGGTTGGAAAGTGTTTTTGAGACATGATTCCCTTTTAATATCTGAAAACTTTCCTTTACTGAGGATAACAGAACATGCTTTTTTTCTGTACAGTTTTTTTAAGGTTTTTCTTTGTGCTCTAATTGTGACTAATTGATCCTGTGGACTAAGCCGGAGTTCATTTTAACTCCTCATTTGCCTTTACT…	CTGATAAGACTATATGTGTCTGACCAGATGAGTGAGAGAGGTTGTTGTTGA	CTGTTTTATAGTAAACTTTTAACTCGGACAGAAATATCAAGGTGTGATAGGTCTTCAAAAACTGATCGGATTGAAAGAGCTCATGTTCGTTTTGATCAGGAACACTACATTAGATTGATTCAAACACCAAAGATTCTTCAAAGTACCCCCCAACCTTCTTTTTTGGCTAAATATCACCGACTGCATTGGAGGAAGTGAAGATTGACATGGATTGGGGTTGGAAAGTGTTTTTGAGACATGATTCCCTTTTAATATCTGAAAACTTTCCTTTACTGAGGATAACAGAACATGCTTTTTTTCTGTACAGTTTTTTTAAGGTTTTTCTTTGTGCTCTAATTGTGACTAATTGATCCTGTGGACTAAGCCGGAGTTCATTTTAACTCCTCATTTGCCTTTACT…	TGAATTGTTCATTTTGTGGTTTGAGTTGTTGGGATTTGCGTATGACTACTATGACAAAATGCTTTTCAGTGTAAGTTTATCTTCGCACTGATTCATCATTTTTGCCCTGTCTAAAAAAAAAGTGCCTCTCTTTTGCTTTCAAAGGTTTGGCGGTTTTAACCCTCAGTTTTGTTTTTGTGTTGTAACCATTTTAATCTTGTTTGTTTATATTATTTATTATAAGAAAAAGCAATAAACCAAGTCTGAATTATTGCTGTTGATTGGATATATATTACACTTTCGCTCCCCATAGACAATTATTTAAATAGTTAAGCCCATAAAATAAATCTGTCATCATTTACTAGGACTTGTGTACAGTAGATCCAAACACGAGAAATTCAAATAGACAAATGAAAATAA…	High	Non-ATG
ENSDART00000063613	57	5.9542	31	0	0	3	3	0.16	0.05	CTG	2360	2416	ENSDARG00000043334	ccdc6a-201	chr17	20654127	20676162	-	22036	2598	50.38	9	9422	ENSDARP00000063612	Standard	1392	464	463	55.32	2	ATG	TAA	20675998	20655169	165	1556	1042	165	803	182	CTATTCGCTTGCACTTTCAGCACGCCCAGTCATTTCTTGGACCGTTCCCCTACAGTCGATCCACACTTGCTCCATCCCTCTTTCTTCCCAGCCCCTGAAACCCACTTCCACTCCACTCGAGGACCGTTGCGAGCTTTCGGTATCGTTACCGAGCGCGGCGCAGCATGGCGGACAGCGCGAGCGAGAGCGACACGGACGGCGCGGGCAGCAGCAGCAGCTCCGCCACCCCGCAGTCCTCTTGCACCTCGGCGGCCACCTCCACCGCGACCACAACAAACGCAGCCAGCAAAGCGCAGGGCGTCGTGATCTCGCAGTCCAGACTGGAGGAGTTAACAAACAGGCTCGCGTCGCTGCAGCAGGAGAACAAAGTGCTGAAGATCGAGCTGGAGACGTTCAAGC…	TGCATGCACCGTGCGCTACCTTAAGCTAGGCTGCTCCAAGCTAGGCTATACTACTTCTACTACAACAACAACAACAGCAGCAGCAACAACAACTCAGTGATTCTCCACTGGGCAAAGGTTGGAAGGGATTGGAGCGGATGTGGAATTTAGAGGACAGTTGGACTGGGAATGTGAAAAGTGAGATTGTGTAGATGCTTGGCCGACTGACAGGTCCATAACCAGCCCCATGCCGTTAAATTTTGTTATTCTTACTGGGTTTTTTTTTCAGTGAAGTGATTGAGCTGGTATTTGGAAATGATTGAGAAGGTTTAAGAGAGAGTTGTCAGCTGCCTATGTCTGCATTTTGTTTGTGGGACGTCTGTCCCTTGCCCCTGTTCAATCTTAATCGTTTTAACAGAT…	CTGCTAGAATCCAAACATCATCCACTACGAAAAAACAAAGTCAAAACTGGTTTCTGA	TGCATGCACCGTGCGCTACCTTAAGCTAGGCTGCTCCAAGCTAGGCTATACTACTTCTACTACAACAACAACAACAGCAGCAGCAACAACAACTCAGTGATTCTCCACTGGGCAAAGGTTGGAAGGGATTGGAGCGGATGTGGAATTTAGAGGACAGTTGGACTGGGAATGTGAAAAGTGAGATTGTGTAGATGCTTGGCCGACTGACAGGTCCATAACCAGCCCCATGCCGTTAAATTTTGTTATTCTTACTGGGTTTTTTTTTCAGTGAAGTGATTGAGCTGGTATTTGGAAATGATTGAGAAGGTTTAAGAGAGAGTTGTCAGCTGCCTATGTCTGCATTTTGTTTGTGGGACGTCTGTCCCTTGCCCCTGTTCAATCTTAATCGTTTTAACAGAT…	TCAGCAGCTCAATCTGTCTCAGAGCTCTCGCTGTAAAGTGAGCGTCCTCAATGCTTAATCAGATGGGGATTTTTGCTTAATGCCAGTGTCATATAACACCTGAACACGAACAGACATGTTGATGCAACAAAACAAGGTACTGTTGAACAATTAACTCAACATGATTAAATGCTTGTACAAAA	High	Non-ATG
ENSDART00000097424	39	5.9542	31	0	0	2	2	0.15	0.05	ATG	1804	1842	ENSDARG00000067656	kcmf1-201	chr5	55049540	55081952	-	32413	1866	49.89	7	18486	ENSDARP00000088195	Standard	1152	384	383	56.6	0	ATG	TGA	55081763	55050065	190	1341	525	190	462	24	CTCACACACACAGTCGCTTGATGACAGACGGGGAGGGGGAAGCGGAGAGAAGTAAGCCCCGGATCCACCTTCAAGAGAGAAAATACGAAAAAGAAAGACCGCGTACCACTTTTATTTCGTTTTTAGCGGCACCTTTCCGACTCATAGACGTTAGGGAGCCCGAGGAGGGGCTGTGTCACTGTCTGTAGGATGTCCCGACATGAAGGTGTGAGCTGTGATGCGTGTTTAAAAGGGAACTTCAGAGGGCGCCGATACAAGTGTTTAATTTGCTACGACTACGACCTTTGTGCATCTTGCTACGAAAGTGGAGCCACAACAACTAGACACACCACGGAGCACCCAATGCAGTGCATACTAACCAGGGTAGACTTTGACTTGTATTATGGGGGGGAGGCATTC…	TGATATCCCACCACAACGCAGACTATGTCCTCTGTGCTGTAACTGCCAATGACGGTGGGCAAAAAACACAGCTCTCTCTAATTTTTTCCCTTTTTTTTTCTTTTTTTTTCTTTTTTTTTTTTTTTTTTGGTGATTGTAATTTCAGGTCTGTCACCTTTGTTACATTGTATAAATCCATGAAAGGAGAGCGAGAGAAAAAATAATCAAAATACATCAAACAGGCGTGTGAGAGAGTGAGCGAACCGAGAGACAGAAAAATGGAATGAGAGAGAAAAATAAGAAATATAAATATATAAATAAATATATATACGTTGATAATCAATTCCACATAACTAATTTTTTTCATTTAGCAGGTGAGCGTAGGTATCTGTGGCAGACCTCTGCTTCCTGTGTCTTGCA…	ATGAAGCTGCTGTGTGTATTTATGAATATTAATGAATAA	TGATATCCCACCACAACGCAGACTATGTCCTCTGTGCTGTAACTGCCAATGACGGTGGGCAAAAAACACAGCTCTCTCTAATTTTTTCCCTTTTTTTTTCTTTTTTTTTCTTTTTTTTTTTTTTTTTTGGTGATTGTAATTTCAGGTCTGTCACCTTTGTTACATTGTATAAATCCATGAAAGGAGAGCGAGAGAAAAAATAATCAAAATACATCAAACAGGCGTGTGAGAGAGTGAGCGAACCGAGAGACAGAAAAATGGAATGAGAGAGAAAAATAAGAAATATAAATATATAAATAAATATATATACGTTGATAATCAATTCCACATAACTAATTTTTTTCATTTAGCAGGTGAGCGTAGGTATCTGTGGCAGACCTCTGCTTCCTGTGTCTTGCA…	AAGTGCTTGGATGGTTTACCATAA	High	ATG
ENSDART00000102500	69	5.9542	31	0	0	3	3	0.13	0.04	GTG	1381	1449	ENSDARG00000023330	anp32b-201	chr1	25966655	25971126	-	4472	1471	45.07	7	1798	ENSDARP00000093277	Standard	780	260	259	45.77	2	ATG	TAA	25970974	25967194	153	932	539	153	448	22	ATGGTTTCTGCTCTCCCAGAGTAACTTGGCGCTGGGCTCAGATCATTATACAGTCCCATATTCTCCCTCCATTAGGCATCTTTCTACCTTTTGGGCTGAACAGAAATTCCTCCAGAACCCAAGAGGGAAGAGTCCAACTTTTAAGGGGCGAAATGGACATGAAAAAGAGGATTCATTTGGAGCTGAGGAACAGGACACCATCTGATGTACGAGAACTTGTCCTCGACAACTGCAGATCAAATGAAGGGAAAATTGAAGGCCTCACAGCAGAATTTGTTAATCTTGAATTTCTAAGTTTGATAAATGTTGGTCTGCTCTCAGTATCCAACCTTCCTAAACTCGGAAAACTAAAAAAGTTGGAACTCAGCGACAACAGAATCTCTGGTGGCCTTGACGTTT…	GAGCCAATGAACAACTCTGTTACCAACCCTTCCCTGTCCTTCTTTTCCCTCACCAACTCTGCTGTCCCATCAACTTTCCTGCCCTTCCACGACTCCCCCATTACCCAAGCAAAAGCTAAGCTCCCTGTGGGGGCAAGACTGTACCGGACGGGTGGAGCTGTTCATATGGAGCCTACGAGCTGAATGAAAGCCTTCTGGATCTCTGGCTCACTCAGCATTCCACAAGTCCACTGTCAATCCCCTGCCCGTTTGTGTTTCCAAACCTCTGGGGACTTTGGGGACTGCTATTTAGTTTTGGGTCTGTGCTTTTAATATTTTGTTGAAAGTGTTTTTTTTTTTTTCCTCTTCTTTTTTCTTTTGTTGACTTTTTTTCCTACCCACTTAGTTTTTGTTCCAAAT…	GTGGCAGCCTGTGGCACAAATCAAGGTTGTAGCTACATTTTTACTTTCTGTAAGACAAAAACTTTGTAA	GAGCCAATGAACAACTCTGTTACCAACCCTTCCCTGTCCTTCTTTTCCCTCACCAACTCTGCTGTCCCATCAACTTTCCTGCCCTTCCACGACTCCCCCATTACCCAAGCAAAAGCTAAGCTCCCTGTGGGGGCAAGACTGTACCGGACGGGTGGAGCTGTTCATATGGAGCCTACGAGCTGAATGAAAGCCTTCTGGATCTCTGGCTCACTCAGCATTCCACAAGTCCACTGTCAATCCCCTGCCCGTTTGTGTTTCCAAACCTCTGGGGACTTTGGGGACTGCTATTTAGTTTTGGGTCTGTGCTTTTAATATTTTGTTGAAAGTGTTTTTTTTTTTTTCCTCTTCTTTTTTCTTTTGTTGACTTTTTTTCCTACCCACTTAGTTTTTGTTCCAAAT…	ATAAAATAACATTTTGTGCTTT	High	Non-ATG
ENSDART00000110606	51	5.9542	31	0	0	2	2	0.12	0.04	TTG	1764	1814	ENSDARG00000078929	abhd16a-201	chr16	10586631	10626068	-	39438	2174	49.08	20	8425	ENSDARP00000103741	Standard	1632	544	543	52.7	2	ATG	TAG	10626042	10587147	27	1658	516	27	105	360	CGTACTAGTTCCTGACCGAGGTGAGAATGGCCGGCTTGATGTGGCTTCGGTGCATTCTAGGGCCCAATCTGCAGCGGATCCACCGCTCGCCGGACCAGACCCGCACTGACGGCCGATCGGCGCGCAGGGGTTGGAATTATCAGCCCAGAGGTCTGGAGAGACACACAGACAGCATCCTCGGCTGGGCGTCAGTGCTGTGGTCTCTGTCATACTACACTTCTCCACTGCTCCTCTGCTATCTCTACAGGAAAGGGTACATCTGCAGCAGTAAGCTGGTTCCTCTGAGTCAGTATGTTGGAACAGCGCTGGTCTGTCTGCTCGGAGTGGCCTGTCTGAGAGGTTGGGGACGCTGGAGAAACCCTGAGTACCTTCAGTTTATCAGCATACTGGAGGAGACCA…	AGGCGCTGAGAAAGAGCACTGGAGGTCAAAGGGAAACACACAGACACACGCCGGTACTCAGAATCAGATCTACAGGATGGCAGGGAGCAATTTAGCAGTAGTCATTTGTATAAATGTGACCTGGTTATTTGTTTATGTTTTGTTGGCATGGTTTGATAGAGGCGTTTTAAATTATTGGTTGTGCTCTTCCTGCACCGCAGTAGATGTTTAACGTGAAAATGAGGGTCAGAAACGTGTGGACGCTCAGGTTTGACATCATGTTTGTTTCTTTTGAGAGACTCAGTGATGGGACAGATGATCTCTTGCCTCTTTCTCAGTCTGTTTTCCTTTTTTTAATTGATTTTGTGAAGCACTGTAATTATGAACAAACCGTATCGTCAAACAATGTTCTGAATGTTA…	TTGTATAAATGTGACCTGGTTATTTGTTTATGTTTTGTTGGCATGGTTTGA	AGGCGCTGAGAAAGAGCACTGGAGGTCAAAGGGAAACACACAGACACACGCCGGTACTCAGAATCAGATCTACAGGATGGCAGGGAGCAATTTAGCAGTAGTCAT	TAGAGGCGTTTTAAATTATTGGTTGTGCTCTTCCTGCACCGCAGTAGATGTTTAACGTGAAAATGAGGGTCAGAAACGTGTGGACGCTCAGGTTTGACATCATGTTTGTTTCTTTTGAGAGACTCAGTGATGGGACAGATGATCTCTTGCCTCTTTCTCAGTCTGTTTTCCTTTTTTTAATTGATTTTGTGAAGCACTGTAATTATGAACAAACCGTATCGTCAAACAATGTTCTGAATGTTATATTACATATGAATATTAAATGAAACCCGGGGATACTTTTTTGTGGTTGAATTCCTCTATATAAAGTCATTATTTGTGTTTCACACACAAAATAAAAGTTTGTTATTGTAAATGAAA	High	Non-ATG
ENSDART00000128377	72	5.9542	31	0	0	3	3	0.12	0.04	CTG	1544	1615	ENSDARG00000029783	dedd-202	chr8	14024890	14042826	-	17937	1885	51.19	6	5226	ENSDARP00000110279	Standard	1215	405	404	55.23	2	ATG	TAG	14038604	14027200	321	1535	350	321	8	270	TGTTGCCCCACGCTTGCTCATGTCCCGGATGTACCTACATTTTAGTAGAGGAACAAAAAATGGGCTCATTACCAAGCTTCACCAAACCGTTTAAATTATCCCCACACACGATTATTGTAGATGTATGAGGACCGGAGCGCACTTTTGAGCAGAGTCCACGTCTGTAGTCGCCGTGCCTGTAAAGTGATTCATGAAATTGAAGAGAGTGAAGTTGGAGGTGAGAGTTGCGGCCGAGCGTGTTGACACAGTTGGAGCTGCTTGACACCGCTGACAGGGCCTTCCTCCATCCACCTCACCCGTCATCCGCCTAGCGAAGAGTGATGACCTCACAGCAGCATGGGAATGCCAACCCTGCCCTCCTCTCGCCACAGAACTCCTCATCCAGTCAGGGCAGGCAGC…	TGGTGGGACTGACTCGAGAAAGAAATGGGATTGCTACTTTTTGGAGAGGTGAGATGAGTTTTCTCAAAGTGACACAGTAGAACAGATGAAGACGGAGCACTTTATTTTTTACTCTCTCTCAAGTATTTCACCTATTGTAACCATATATAGTAACACACCATTCCAAAATGTAGGAGCATCAGCAGCATCGGCCATCTGTCGCATTATGACTCTGATTTTTGACTCATTTTATTTTTGTTGACCATGCCGGTGGTTGTGTTAAGTGAAATATTTACGTGCAAAATAGACAGCTGGTTCATTCAATGTCTGTACAAATCAATAAAACAAACTGAAAAACACAATCTGTTGCA	CTGACTCGAGAAAGAAATGGGATTGCTACTTTTTGGAGAGGTGAGATGAGTTTTCTCAAAGTGACACAGTAG	TGGTGGGA	AACAGATGAAGACGGAGCACTTTATTTTTTACTCTCTCTCAAGTATTTCACCTATTGTAACCATATATAGTAACACACCATTCCAAAATGTAGGAGCATCAGCAGCATCGGCCATCTGTCGCATTATGACTCTGATTTTTGACTCATTTTATTTTTGTTGACCATGCCGGTGGTTGTGTTAAGTGAAATATTTACGTGCAAAATAGACAGCTGGTTCATTCAATGTCTGTACAAATCAATAAAACAAACTGAAAAACACAATCTGTTGCA	High	Non-ATG
ENSDART00000136771	45	5.9542	31	0	0	3	3	0.2	0.07	TTG	2396	2440	ENSDARG00000041896	dnajc5ga-201	chr20	38861074	38884462	-	23389	2870	41.36	5	8447	ENSDARP00000116467	Standard	600	200	199	49.67	1	ATG	TGA	38875600	38862929	416	1015	1855	416	1380	430	TATGTTTAATATCTGATATCTTATTTTCTATTGCTGAAAAATTGTATTAACGAGCAAGACACGACAGAATCAATCCTGGAGTCGTTTGTGTAGCTTCGATAACGCCCTATAGAACGCCACTGCCATATCCTATAGAACAAGAGTCGACTCCGCCGAAGACTCGGTTTTAATGAATCAACTGTTCATCAGAACCCCCTAATCTTCGGGGGGAGTCGAACATGTTAAAGACTCAGTTCAAAGAATCGATTCCAGTAATCAAGAGCGTCCTCGGATCGCTGTACGCTTTCAAGGGAGGACATGCGGCGATAGCAATGAGGTGCTGTACATAGGATATCTTATAAACCTTTCGGCTGACTCCTCTATGATTCAGCCACAATTCACTATATCACATAACCACCC…	GCCACCTGCCTGGCCCTGGTCCCGGTCATCACCGAGGGGTCCTGCTGACGGACTGTAAAGGCCCCTAATGTAGTGTGCTTATCGCTGGACATCACGGCACCAGGACTAAACTGTGCCACTTGCGCCACACCCTGACTCTGACCCACTGGAAACGAGTGGCACTTTGCCAAAAGACAAGGAAGCCTCTGCCAATCTCACTTTATCTGTGTCTCCATTTGTGTGTACGTCTGTCTGTTCGCTCGTCTATAACCACACGCTCATTTCAAAGTCATATAAGACTGGTGCCATTGGGCAGTGCTCCAGAAGGGAAGTGGGTTTTAAATTTGGGGGTGTTTTTTTTTTTTTCTTCTTTTTTTTGTTTTTCTGGTCCTGGCTATTTATTTATTTCATTCGATTTTT…	TTGGAAAGGAAGATTATTATGTCAGAGGATAGGCTTGCCAAATGA	GCCACCTGCCTGGCCCTGGTCCCGGTCATCACCGAGGGGTCCTGCTGACGGACTGTAAAGGCCCCTAATGTAGTGTGCTTATCGCTGGACATCACGGCACCAGGACTAAACTGTGCCACTTGCGCCACACCCTGACTCTGACCCACTGGAAACGAGTGGCACTTTGCCAAAAGACAAGGAAGCCTCTGCCAATCTCACTTTATCTGTGTCTCCATTTGTGTGTACGTCTGTCTGTTCGCTCGTCTATAACCACACGCTCATTTCAAAGTCATATAAGACTGGTGCCATTGGGCAGTGCTCCAGAAGGGAAGTGGGTTTTAAATTTGGGGGTGTTTTTTTTTTTTTCTTCTTTTTTTTGTTTTTCTGGTCCTGGCTATTTATTTATTTCATTCGATTTTT…	TAAGCAGATGGAGGCAGATATTCATTAGAAAGCATTGGGATATGATCTGCTTCCAAACCAACTCTTATTTTCGTTTCTATTTATCAGTAGATTCGCACTTAATTTCATTGGACAAGATCCATTTCTGCAATCAACATTTTGTTTTTAACATTTTTGGCATCTGTTTGGGGTGCAAATTAATGATTTTAATGCATTTTGGAGGTTTTTGCCTCTTCGCCAGTGCACATATTAGTTTTACGATGCTGTGTGTACAGTAGAAACCTGTTTGAAAGGGCCGAAAAGCAGAATTTGGCCAGAAATGAGCTATGAACCATGACACTACATCGCTACCTTCCTCTTGTTTTTATTCAACATGGTTCGTAATGCATCACATTTCGTTGTTTATATTATGAAATCCGA…	High	Non-ATG
ENSDART00000150989	75	5.9542	31	0	0	3	3	0.12	0.04	GTG	2996	3070	ENSDARG00000057772	march7-202	chr6	11545804	11576797	-	30994	3224	48.67	11	11641	ENSDARP00000125719	Standard	2307	769	768	52.32	2	ATG	TAA	11564980	11546545	177	2483	741	177	512	154	GGCGGGGCGTGTTTGCAACGCTGTCATTCACTGGCTGCTGCTACTGTCAATCAATCGCGCGTTTCCTGTCGGTGTCCGCTTACACATTAAACCACGTGACCCCCCCTATATCAACACACGGACGCCATTAATATTAAAGGCAGAAGAGACGGAAAATCGGAGGGTGCAGTTCAGAGATGGATTCGAAGTCTCGACGGTTTCCGTTCGCTGTCTCCAGCTCTTCATCGCTGTCATCGCCCTCCTCGCTCTCTTCCTCATCTTCTGCGCTCAGTGCGAGTCGACTCTATGGCAGAGGGAGCGTCTTGGGAAGAGATCGCTTTAGCAGAGACGCTTCTGTCAAATTAGACTCTGACTATCAGGGTTCCCGTCTGCTGAGCTCACCAAGAGTTTACAGTTCGA…	TCGGGTGGCTGGGAGGAAGGAGGTGTGGCTTGGTGGTCCATCTGCCAGGATTTAGCCAGTGTCTGATTGGCAGCATAACCACTGTTCTCAGCCTATCACAAGGCTTTCATAATATGCAGATAAATCTACACATTTCTGGGAGCTGTTTGGATCCCATTATGATTATGATTTTTATTATTTTTTGCTTCAGAATACGGCGAGCACTCTAAAGCTTTTTCAGTTGATGGAGGAAAAAAAAAAGTCCGGTGAACTGTCGACCACCATGAGTGCTTTATTCATGCTTAGAAACTGGTTTGTGTAAAGTGAGGGTCTTTTTGAAGATTCCCACTCTTACAGTGGTGCAGTTGAGAAACGTTCATTCGCTCCTTTTTATAGGGCTGCTTGAAAAGGAGACATTTG…	GTGGTCACTTTTTTTCTTTCAAGACTTCCTTTACAGAGGACCTTTTCCACTGTCTGTTTGTATGTTGTACATTGA	TCGGGTGGCTGGGAGGAAGGAGGTGTGGCTTGGTGGTCCATCTGCCAGGATTTAGCCAGTGTCTGATTGGCAGCATAACCACTGTTCTCAGCCTATCACAAGGCTTTCATAATATGCAGATAAATCTACACATTTCTGGGAGCTGTTTGGATCCCATTATGATTATGATTTTTATTATTTTTTGCTTCAGAATACGGCGAGCACTCTAAAGCTTTTTCAGTTGATGGAGGAAAAAAAAAAGTCCGGTGAACTGTCGACCACCATGAGTGCTTTATTCATGCTTAGAAACTGGTTTGTGTAAAGTGAGGGTCTTTTTGAAGATTCCCACTCTTACAGTGGTGCAGTTGAGAAACGTTCATTCGCTCCTTTTTATAGGGCTGCTTGAAAAGGAGACATTTG…	CAATGTAATTCGCTTGAGTTATTACAATAAAATAGAGGTATATCTTTACCTCACAAAAATCCTCTCTGTCTTCTTAAAGCTGATCCAATAGATGATTGTTCACTTATTTCCACTAATAATTATTACACTATTACATTTTATTTGCATGGTTCCA	High	Non-ATG
ENSDART00000152400	48	5.9542	31	0	0	2	2	0.12	0.04	ATG	3676	3723	ENSDARG00000086550	dbf4b-201	chr12	13850367	13867004	-	16638	4029	38.82	12	3791	ENSDARP00000126927	Standard	2496	832	831	42.59	2	ATG	TGA	13863514	13851616	285	2780	1249	285	895	306	GCGCTATAGAAATAAAGATGGATAGAATTGTAACGTTACTAGTGAAATTATTGCAGGGGCACTACATGTCAGTGGGTGGCGGTAATGTGTAACGTTGCTCGCAACAGCAGAAAGAAAGGAAGGGAAGAAGACATTCAGGAGGGCTGTTTGAAAAAAATAACAGAAGCTTACTGCGTGAGGTGTTACTATCGCATGAAAACAACAAATTTGAAGATGTTTTGAAATACCAAAAAAGCCTTTTAAAATTCTTTATGAGCAAAGCACATTAAGTTTCAGTTAAAATAATGTCTGGAAATGTGTCTAATGGTTTGAGAGGCAAATCCTTCTACCTGCATGATGTAAAGAGACATCAGTCTGTCACACTTACTGACATCATCAACCGTCTGGGAGGGAAGGTGG…	TTCAGGTTTTTGGCACTGATGTTTCTCTAATCCACAATAGGATGATTGCAACTATTGATGAATTCAGTCTGCTCCTATTTCTCCTCATTTGTTCTAGTTTTTTACTTGTTTCTTCTACAATTAAATTAAGGTTATTACTGGTATTACTTGAGAATGAAGACTTATTAATTGAATTGTTGTAAAGTTTTGTGGTTTTCATGTAGTACATTTATTTATAGAAGTTGGCCTCTGTATGCTTCTTTGCAACCAATGTGTAAATAATCTTTTTTGCATAGGTTTTATTTAGTGAAGACTACTCTATTTTTTTTTTTCTGGATAAAGAATCAGTGTACTAAACATTCCCTTCCACAGTGTTATTTTCTAGTTTGTCAAAATTAAGTAAATATAGTGTTAATAACT…	ATGGTGAATCATGTGATTGTTTTAGTATTTGTGCAGTTTGTATATTAA	TTCAGGTTTTTGGCACTGATGTTTCTCTAATCCACAATAGGATGATTGCAACTATTGATGAATTCAGTCTGCTCCTATTTCTCCTCATTTGTTCTAGTTTTTTACTTGTTTCTTCTACAATTAAATTAAGGTTATTACTGGTATTACTTGAGAATGAAGACTTATTAATTGAATTGTTGTAAAGTTTTGTGGTTTTCATGTAGTACATTTATTTATAGAAGTTGGCCTCTGTATGCTTCTTTGCAACCAATGTGTAAATAATCTTTTTTGCATAGGTTTTATTTAGTGAAGACTACTCTATTTTTTTTTTTCTGGATAAAGAATCAGTGTACTAAACATTCCCTTCCACAGTGTTATTTTCTAGTTTGTCAAAATTAAGTAAATATAGTGTTAATAACT…	AAGTTATTTCATTCAAAATGTTAATTAGCAGCATTGAATTGCATGGATTTTTATCACAATGAGATAAAATGATACACTTCGGTGCAAAATTACATAAACTTTGAATTATTCATTGTAGTTGTCCCCAAACATTTCTTATTATGTATATTCACTCTCAGGTTGATCTTTCGTTTGTTCATTGCATCTTTATTTTTATATGTATGTTAGGTTGAAACAATTTCAGGTCAGCTTTGAAATTTTATTAATATATTTGGGTTAAAGATAAAGTAGTTTTCAAACCTCTTAATAAAAACTCTTTTAATTATT	High	ATG
ENSDART00000177571	54	5.9542	31	0	0	2	2	0.11	0.04	ATG	3063	3116	ENSDARG00000004843	foxp1a-205	chr23	10703000	10787838	-	84839	3192	48.12	17	25969	ENSDARP00000144390	Standard	1917	639	638	54.15	1	ATG	TGA	10761655	10704061	215	2131	1061	215	931	76	GTAAAGTAGTTCCCGGGACGCTCACCGCGGACGGATACTGTTGTTTACATTGTGCTGCACGCGGCGGTGTGGCGGCCAGCGCGCGGCTGCGCGAGCTTCATGGGAGACCGACACACTGCGCTTTCCAGCTCGCGAAAGTTCGTTCCGCGGTCGCTGTTAAAGTTTTCATTTGTGCCCGTTGAGAACCCGCTTCATCCCAGGTTGTCATATCGACATGCAGGAGTCCAAGACCGATCAAACAACCAATAGCAGTCCGACTGGGCAGGAAGGTCAGAGCTCAGAAAACGAGAAGAGATTAAACAGTGAAACGACTTCATTGCCGTCAGTCACAACCCAGACCCAACATACAGAGGCGCTACAAGTTGCTCAACAACAACAACAGAAGCGGCAGCAGCAGCA…	TCTCCACAACACAAGCTCTTCTTATTTATTGCCCCATTGACCCGTTTGAGCACACTGGTACTAAAGGGCTCCTCCATGTTTGAGAAGGACCTGCAGCTTCACGTCATCTGAGGTTAGTTAATGAAACACTACGAGACAACAACCGCTTTACCTGAAAGAGAAGACGTTTCTCTGTCAGCTTTCCACGAAACCGCTTCACCGCAGCTGTGAATGAAAAGCTCTTTATAGTCAAATGCGAGTTCGAATGACCTCAGAATCTGTAGGGTTAGTTGATGACGGTAACGTGTGGCCTTAAAATTCAGGCTGCTTAATGGTAGAATGGAAAATCGTGAATGTCTTTGTTGTTGTTTTTTTTACCTCGTTTATTATTTTTTTTCCATGATAAAAACCAAAGGGGAA…	ATGGAGGACATCTATTTCAAATCAACTGTCAGTTTGTTCAATAATTCTGAATAA	TCTCCACAACACAAGCTCTTCTTATTTATTGCCCCATTGACCCGTTTGAGCACACTGGTACTAAAGGGCTCCTCCATGTTTGAGAAGGACCTGCAGCTTCACGTCATCTGAGGTTAGTTAATGAAACACTACGAGACAACAACCGCTTTACCTGAAAGAGAAGACGTTTCTCTGTCAGCTTTCCACGAAACCGCTTCACCGCAGCTGTGAATGAAAAGCTCTTTATAGTCAAATGCGAGTTCGAATGACCTCAGAATCTGTAGGGTTAGTTGATGACGGTAACGTGTGGCCTTAAAATTCAGGCTGCTTAATGGTAGAATGGAAAATCGTGAATGTCTTTGTTGTTGTTTTTTTTACCTCGTTTATTATTTTTTTTCCATGATAAAAACCAAAGGGGAA…	ATGGCCTTATGATTAATAAATTCTTCTTGTATAAAAATGTGTTTTGTTTTATTTTAAATATATTGACAAACAACTG	High	ATG
ENSDART00000091409	72	5.94426	41	2	4	3	5	0.12	0.07	ATG	3452	3523	ENSDARG00000014041	smarcad1a-201	chr8	29626736	29643183	+	16448	3644	43.88	23	3100	ENSDARP00000085842	Standard	2919	973	972	45.19	1	ATG	TAA	29626998	29642720	263	3181	463	263	270	121	TTGGCTCAAAGACGGAAGTGACGCATGCCGGCCGGTGGCGGGAACGTATCCGCCGTCTTCATTGTGTGCCGCTCCGTCATTCTTTACATAAACCCTAAATAATTCGCATAATTGCTATTATACCTATTTATTTATAGATATGTTCTGTCAGTATCAGATAACAAAGGGCTTGTGACGCTGTCCTGAAGATTTAATCAACGTCAGGAACACAAACATCACAGTGCGCGAGACCGACCATTATCAGAAAAATATTGATAGCACAATGAGCTTTTTTAACCTGGACCGGTTCCGTTTCCAAAGGGACAACGCGGTCGGCATTCACCGTAAATCACCGGACGGCTCAAACTCGGACAAAGAGAATAAGCAGGCTCATCAAAGAAAGGCGGATGGTCAGTTTCC…	AACCTAAAGAACATTTAAGTCAGAGCGTGCTACTTGTGCTTTTCCCACTCTTCATCAAAATTAAACATGGCAACTTGGTGATGTGAGGTTGGTAAGGACTAGCACTTTTTCCTTGTGTATCCAGTGTTCACATTTTAGACGAGAGCCATTACATGCAACCAAATCTTGGACCAATGTGCTGGAGGTAAATAAGCTTGTGTTACTCAGGGACCACCTGAAATGCTCATTTTAATTATTTCTCTTAATCCACTCTAGAGATCCATTTCATATATGCCATCTGAAAGAATGTACCTCACATATTGTGCTCTGTTTAGCCTACTCGGGTTGTTTACAGATTTGTGACTTCAGAGTTTGAAAACACTGCTGTAGATAATTGGTTTTTCTTGTTTTGTAACAGTT…	ATGCCATCTGAAAGAATGTACCTCACATATTGTGCTCTGTTTAGCCTACTCGGGTTGTTTACAGATTTGTGA	AACCTAAAGAACATTTAAGTCAGAGCGTGCTACTTGTGCTTTTCCCACTCTTCATCAAAATTAAACATGGCAACTTGGTGATGTGAGGTTGGTAAGGACTAGCACTTTTTCCTTGTGTATCCAGTGTTCACATTTTAGACGAGAGCCATTACATGCAACCAAATCTTGGACCAATGTGCTGGAGGTAAATAAGCTTGTGTTACTCAGGGACCACCTGAAATGCTCATTTTAATTATTTCTCTTAATCCACTCTAGAGATCCATTTCATAT	CTTCAGAGTTTGAAAACACTGCTGTAGATAATTGGTTTTTCTTGTTTTGTAACAGTTTTGTTGTTTAATCTCTATGTCCTTGTATTGAGTTTTATAAATAAAGTAAACTACATTTCCTTAA	High	ATG
ENSDART00000157531	51	5.93074	45	3	6	5	7	0.29	0.14	GTG	940	990	ENSDARG00000100185	elovl7b-201	chrUn_KN150589v1	3100	5397	-	2298	1369	50.69	9	244	ENSDARP00000141757	Standard	843	281	280	53.62	0	ATG	TGA	5397	3626	1	843	526	1	96	379	ATGGCCTTCAACACACTGACCTCTAGAGCGGTTCTGCTGTATGATGAGTGGCTCAAGGAAGCAGATCCGCGCACAGGGAACTGGCTCCTCATGGGTTCCCCGTTCCCGCAGACGTTCATCATCGCCGCTTACGTGTTCTTCTGTGTGTGGTGTTCTGTGTGTGTGTGTTCTCGCTCTACGTGTGTGTTGTTGTTGTTGTTGTTGTTCTCGCTGTGTGTGTGTGTGTGTGTGTGTGTTGTTGTTGTTGTTTTCCTGATGTCCGGCTGGGCTAACGGCTACATCTACAGGTGTGATCTGGTGGATTACTCCAGCTCTCCACAGGCGCTGCGGATGGCCTGGACCTGCTGGCTCTACTATTTCTCCAAGTTCATCGAGATGCTGGACACTGTGTTCTTCGTG…	CCCGCGCCGACCCCTTTCAGCAGATCCACTTCCTGTTTTACGTTAAAACTCCTGTGGAAACCGTTGCAGACGTGACCCCCCCCCCACGCTGGTGCTGTGTGCAGACGCTGTCCTCCTCCTGCTGCGTTTGTGTGTGTGTGTGACTGAGCTGCGGGCCGGATCTGAGCGCGGGTTATGAGAGCAGAGGTGATGAAGTTTTTTGAGGGTTTGTTCATTAAATGACCCGATGACCTTTGACCCCTGACTGGCCGCCTGCTTGAGCCCCGCAGGATCGTGCGCCGCAGACGTGACGTCAGCTGAAGTGTGTGTGTGTGTGTGATTATTTATTCTTTATTTAATATTGCGGTTTTCTTAATGTCATGCTGTTTTACATGAAGGAAGTGATGTCGTGTTTCCTGT…	GTGTGCAGACGCTGTCCTCCTCCTGCTGCGTTTGTGTGTGTGTGTGACTGA	CCCGCGCCGACCCCTTTCAGCAGATCCACTTCCTGTTTTACGTTAAAACTCCTGTGGAAACCGTTGCAGACGTGACCCCCCCCCCACGCTGGTGCT	GCTGCGGGCCGGATCTGAGCGCGGGTTATGAGAGCAGAGGTGATGAAGTTTTTTGAGGGTTTGTTCATTAAATGACCCGATGACCTTTGACCCCTGACTGGCCGCCTGCTTGAGCCCCGCAGGATCGTGCGCCGCAGACGTGACGTCAGCTGAAGTGTGTGTGTGTGTGTGATTATTTATTCTTTATTTAATATTGCGGTTTTCTTAATGTCATGCTGTTTTACATGAAGGAAGTGATGTCGTGTTTCCTGTTCTACTTTTATATTGTGAGCAACAGAAGATTGTACCGGTGGGTTTCTCCTCGCCTTTGTCTTTTAAAGTCCTATTTTCAAATTTTTTTTTTTTTTTTTGTATTTGTATTTTTCCAAAAAAAAAAAAA	High	Non-ATG
ENSDART00000137371	81	5.92935	64	0	38	8	12	0.3	0.15	CTG	9579	9659	ENSDARG00000042285	atp8b3-202	chr22	20448251	20490369	-	42119	9910	42.72	27	3771	ENSDARP00000122831	Standard	3324	1108	1107	49.7	0	ATG	TAG	20489065	20454429	409	3732	6178	409	5846	251	AAAACGCAAAATTCCTTGACTCGTAACTTTCTCTTATCCATTGCCTTCACTCCCGTCTTTTTCCCTCTGCTCATCTGATTTTGCCACCTGTGCTGCTGCTCCATATCGAGTTCCAGTCCCTCCTCCGTGCAGCGCATTTGCACAAATTCCCCAGCCGTGCATCAGAGAGGGAGGAGAAGGGAGGAGAGACCAGATTTAAAGAGGAGTTTACACTTTAACAACATGTAGAAATAAACAGAAGAATCATGGTTCAACAAGTGCGCTAACATTCACGTTAAACTCGGGCGCGAGGAGCCGTGATTTACCCGGATGAGACGCTGGAGAGCAGAAGCACGGAAAGTGAGTCCTGTGGGAACTGCTATCAGGGAACAAAAACTGTAAGCAGAACAGTCTGTACAA…	CATCTTTAGTCATGACAGGATTGGGATTAGCGAATGTAGCATCAAGAATCTGTGCTAAACAATCATTGTTTATATATATATATATATATATATATATATATATATATATATATATATATATATATATATATATATATATATATATATATATATATAAACCCACTGATAGGGAACTTTTTGTCAATATAAATTTTTATATGCATTTTTTTTTTTATTAAAATACAAATAAGTAAAGCCAGTTTTGTGATTTTAGATAAATAAAATAAAAATTACAATAAATAAATACAATACAATTTAATCAAAAATCTATTATTTTACTCTTTATTGCTGCAAACAAATCCAGGCTAGGTAAATAAAGAGACTGTAGCATGAAAATGTTCAACAATGGTTGTATTTTAT…	CTGGCTGGCCAGGACTGGCTACATGGCCGTGATGGTGTTCCTCATGCCAGCGGTCAACACATCGCCGACGTGCATTCATGA	CATCTTTAGTCATGACAGGATTGGGATTAGCGAATGTAGCATCAAGAATCTGTGCTAAACAATCATTGTTTATATATATATATATATATATATATATATATATATATATATATATATATATATATATATATATATATATATATATATATATATATAAACCCACTGATAGGGAACTTTTTGTCAATATAAATTTTTATATGCATTTTTTTTTTTATTAAAATACAAATAAGTAAAGCCAGTTTTGTGATTTTAGATAAATAAAATAAAAATTACAATAAATAAATACAATACAATTTAATCAAAAATCTATTATTTTACTCTTTATTGCTGCAAACAAATCCAGGCTAGGTAAATAAAGAGACTGTAGCATGAAAATGTTCAACAATGGTTGTATTTTAT…	AGAAGTTGCTGACGGTGCTGAGTTCCAGGCCGAGCTGCTGTGAGATAGTCAGCTGCATTTCCTTCGAGGGCCGCTTGTTCTCCTTGAAAATGGCGATGAGTGTGCGACGCTGGAGGTCGGTGAAGACCAAACGCTGTTTCTTGGGCGCCATATTGCGTTCCTTGTGCTGCTCCTGTTCCTTTCGCTTGCAGGCTGTGGGGATCAGGAGGATGAATAAGAAAAGATCAAGGAAAGTGAAGTGGACAAAGAAA	High	Non-ATG
ENSDART00000073847	42	5.92905	59	24	1	5	9	0.36	0.21	TTG	777	818	ENSDARG00000052073	blcap-201	chr6	51769761	51771635	-	1875	955	49.21	2	920	ENSDARP00000068337	Standard	264	88	87	56.06	0	ATG	TAG	51770493	51770230	223	486	469	223	290	137	GGGTCCTTGGAGTGGCACAAATCTACGCAATCACCCAAAGAGCTGAACTCAATGGCGAAGGCTTAAATGCGAGATCAGGATTGAATTTGAAGAATGGCAGGCCTGGTCTCGTATTTGGATAGCACGTCTAATCCCTCACAGACACACAAGGGATTTGTGTTGTAGTAGCGTCACATCGGATATATCTGAGCTCATACAAAGCGTCCCGCTTTCGCAGAGACCATGTACTGCCTCCAGTGGCTCCTCCCGGTCCTCTTGATCCCCAAACCCTTAAATCCGGCCCTGTGGTTCAACCACTCCATGTTCATGGGCTTCTACCTGCTCAGCTTCCTGTTGGAGAGGAAGCCGTGCACCATTTGTGCCTTAGTCTTCCTGGCGGCGCTGTTTCTCATCTGCTAC…	ACTTATTTTGTTTCCCCCCCCACACACACACATACCCTGGATGGTGAGGCGCCAGGAATGCTGGGACGTTTCAGTAGTTTCTACCCACTTTGATGCTGTAAGCGCCGCCTTTGATCCCTGACTTGAATCTCCTTTAGCGCGGCGGTGCAGGAGGGCGTCTGAAGCTTGCATGGGTTCCATTCTCGTTGTGTTCGGTACACATTCTTTCATTTCTGGATGCTGAATTTTTCCAAAGGGGTCGATGATGATGATGATGATGATGATGTGTGTGCGAGAGTGTGTGTAAACGTTTGTATATTGCGATTTTTGGGTTTCTGTTCACGTGTCAATAATCAGTATGAGTCTCCTAAGTGTTACGCGGATGAATTTGGTCGCAGGTTGAGCTGAAGGTGTGTGTGC…	TTGTATATTGCGATTTTTGGGTTTCTGTTCACGTGTCAATAA	ACTTATTTTGTTTCCCCCCCCACACACACACATACCCTGGATGGTGAGGCGCCAGGAATGCTGGGACGTTTCAGTAGTTTCTACCCACTTTGATGCTGTAAGCGCCGCCTTTGATCCCTGACTTGAATCTCCTTTAGCGCGGCGGTGCAGGAGGGCGTCTGAAGCTTGCATGGGTTCCATTCTCGTTGTGTTCGGTACACATTCTTTCATTTCTGGATGCTGAATTTTTCCAAAGGGGTCGATGATGATGATGATGATGATGATGTGTGTGCGAGAGTGTGTGTAAACGT	TCAGTATGAGTCTCCTAAGTGTTACGCGGATGAATTTGGTCGCAGGTTGAGCTGAAGGTGTGTGTGCTACACTGCTGAGATCGCTCAAATGCTGTCAACACTTTTAATTCAATAAAGTTTCTAATGATCAGAGTCGA	High	Non-ATG
ENSDART00000062383	90	5.92859	45	0	10	4	5	0.13	0.06	CTG	1493	1582	ENSDARG00000042539	ywhaqa-201	chr20	29663027	29682457	+	19431	1959	43.7	6	11740	ENSDARP00000062382	Standard	738	246	245	50.27	1	ATG	TAA	29663859	29681435	200	937	1022	200	555	377	AACCCAAAGCGGATATAGCTTTCGCGGAGTAGCTGATTGGTAACGCTCCTCAAGGTGCTCTTGGGTCACTTCATCCTCGGTGCTTCGGCCAGCCCCGCTTCTCCTCTGCTCCCTTTACACACTGTTTTTTCTCTCCCTCCCCTCTTTGCCGGACTCGTCATTTCCCGGAGTTTAAACGACCGCATCGTGCGCTTAAATCATGGATAAGTTGGAGCTGATTCAGAAAGCCAAGCTGGCGGAGCAGGCGGAGCGCTACGATGACATGGCCGCGTGTATGAAGCAGGTGACGGAGCAGGGAGAAGAGCTCTCCAACGAGGAGAGGAACCTGCTCTCCGTCGCCTACAAGAACGTGGTCGGGGCCCGGAGGTCGGCCTGGAGGGTCATCTCTAGCATTGAACA…	ACACCCACAGATTAAAAAAAAAAAAACAGAAAAAGAAAAAACAACTTTTTACACTTCTTCATTCCTTTATCATTTCACTCATGATTACTCCAGCCATATAAGCCCATGATCATTACCAATGAGCCGTGAGTGTGGGAATCCAAATCAGTCCATTTTCTTTCTCCGTTCTCCACCTCCTGGCTTGTGGTTGTAATGAAAGTAGAAAATATTAAGTTAAAGTAACATCTCCATTCCTCAGTTTTGTGTTTTTTGTCCTTCTTTATGTGCAGTGTCTGCTGTAGAAGAGTATTAGCCTCACATAAAATCAATTGTCTTTAATTGTGACACGAAGCGACTAGTGTGTATATTCTGGTGAAATGAAGCATTGGTAGTGTTGGTCACAAAATGCAAAGCGATTTT…	CTGTTTTCTGATGTACCAAGTCAGCTAGCCAAGTATGCACTTTTCATCGGCCATCTGAATTGCGTCTCCCTTCATCTCGAAGGTCACTAA	ACACCCACAGATTAAAAAAAAAAAAACAGAAAAAGAAAAAACAACTTTTTACACTTCTTCATTCCTTTATCATTTCACTCATGATTACTCCAGCCATATAAGCCCATGATCATTACCAATGAGCCGTGAGTGTGGGAATCCAAATCAGTCCATTTTCTTTCTCCGTTCTCCACCTCCTGGCTTGTGGTTGTAATGAAAGTAGAAAATATTAAGTTAAAGTAACATCTCCATTCCTCAGTTTTGTGTTTTTTGTCCTTCTTTATGTGCAGTGTCTGCTGTAGAAGAGTATTAGCCTCACATAAAATCAATTGTCTTTAATTGTGACACGAAGCGACTAGTGTGTATATTCTGGTGAAATGAAGCATTGGTAGTGTTGGTCACAAAATGCAAAGCGATTTT…	ACACTCCTGCCTGGTTATGGTTTTCACTTTAATGTGATTTGGCTTGTGATGAGTGAAAAAGAAAAATATATATAAATAGATTAAACAAAAAAAAAAAAGTCATGCATGCCCATTTTTCAATATACACTGGAATGGGAACAAATACTGCATACATGTTCCACAGTTTGGTTATGTACTTTTTTCATTGCAGGTTTATGCACATGTTGAGAAAATGTTTGATTTGTCAAGTGATGTCGATAGTTATTTGGACCACTGTTGTGTTTTTGCTAATCATTGACTGTAGTCCTCCCCTCCCCCCCTAAAAAAGCCTTGTGAAAATGTACAAGCCCTGCATAACAGCAATGTAACCTGAATTAAAATGACCATTTTATAAACCA	High	Non-ATG
ENSDART00000014058	51	5.92283	34	0	2	2	3	0.12	0.06	ATG	1755	1805	ENSDARG00000015557	zgc:100829-201	chr21	28710374	28757383	+	47010	2300	45.26	8	18169	ENSDARP00000019873	Standard	924	308	307	52.16	1	ATG	TAA	28713153	28756392	386	1309	991	386	445	495	GAGCTCTGCTTCCTGAGTTTCTCTCTAGAGTTACAGGAACGGAGAGGAAGTGTGTGTTTCTGCGAAGGGAGAGTGTGTAGTGAACTGTTGTGTGTGTTTGTCTGTGAGAGAGAGAGAGAGAGAGAGAGGGTAAGAGAGACTGACTGACTATGGAATGCTGTGATGTCACCAGCTAAGTCATACACAAAGGCAAGAAGGCTCACTCTCTCACTCACTTCTCCTCAGTAAAGTCTGCCGTGGAGCTTCCGCGCCCAGCTTGTGTCCTCTGTATGGCTGCCGGTCAGTGATGCGAGCACGTGTGTGGTGAACAGATCCGTCTTCATCCTCATCTTCATCCTCCATCTGAAGTTTTCGGGATACATTAAGGAACTCCACACACTTGGCCATGCTGCAGCAGAT…	TCCACATGGGACAAACCCCTGAGCAACAATCAAGACAACTAAAACAGGGGTCTTTATCAGCGGCTACAATGAAGGGTGTGGGTGCTCGGCCTTTCTCAGGAACTTGAATATTTAGTTGCCAAAGTTATGCTTTTTATTTTTGCAATATTGATGTTTTTCTTCATTATTTGTATTTTTATATGGTATGAGAGGTTTGCAAAACTTTTCAGCAGGAATGACACACTCGATATTTTGTTACATCGCTCCAATTGTTGACCTGTCTAGCTCATAATGCACTCAGACTCATACTTACAAGTGTGTTTCTGTTTTAAAGGGTCACATGATATCTTACTCAGATTGAGAACTCGTAATGAGACCAAATCATGATCGTAATCCAAAGTTAATCATCCCATTGGTTTG…	ATGCATGAAGGCTGTCTTGATTTTGCGGAAGTGGTCGTACAATGTCTTTGA	TCCACATGGGACAAACCCCTGAGCAACAATCAAGACAACTAAAACAGGGGTCTTTATCAGCGGCTACAATGAAGGGTGTGGGTGCTCGGCCTTTCTCAGGAACTTGAATATTTAGTTGCCAAAGTTATGCTTTTTATTTTTGCAATATTGATGTTTTTCTTCATTATTTGTATTTTTATATGGTATGAGAGGTTTGCAAAACTTTTCAGCAGGAATGACACACTCGATATTTTGTTACATCGCTCCAATTGTTGACCTGTCTAGCTCATAATGCACTCAGACTCATACTTACAAGTGTGTTTCTGTTTTAAAGGGTCACATGATATCTTACTCAGATTGAGAACTCGTAATGAGACCAAATCATGATCGTAATCCAAAGTTAATCATCCCATTGGTTTG…	TATCAGTAGATGTCCAATATAATGGCTGTATGTACTGTAAATTTCAATTTCAGCAATTAAGATGTTTACATCGCTAAATTGAAACGAATGCATGCTTTACACAGTGTTTTCTAAGTTCACTTAAAATATTATAAAGATCACCGACAAAGCTTTGTTGGACTGACCAACTGTGCCAAATAATCGGATAATATCTGATGCATTGGTCTGTCAGTATTCATATGTTGCTGTTTTCTTTATTATTTCTTTACATGGAGGTAGCTGATCATATTGCATTCAAACGTTCCTTCATCGGTAACTAGGTCAGTAGGGCAGGAATCACCTTCATGTAAATAGTTTTCTCACAGACACATTTGCTGGCACTTAATTCTGGGGTTTTTACATGTGATCTGGAACAGTTTA…	High	ATG
ENSDART00000143340	81	5.92229	47	12	0	5	6	0.19	0.07	TTG	1805	1885	ENSDARG00000061187	cbx5-205	chr23	36198418	36207553	-	9136	2989	41.32	7	1872	ENSDARP00000115557	Standard	615	205	204	50.57	0	ATG	TAA	36204395	36200384	409	1023	1966	409	781	1104	TCAGAAAGCTGAAGAATCTTTTTTATGAAACACAAAAAGTGGTCTTTATTGTATGTGTGACGCGTGCGCATCCCATTGTATGCGCCGAGGCCGTTTTTGGCGCGAGAGCTGCTCGCTGAGGCGCACGCTGATTGGCTGAACGCGCCGCTGGACGGATGCATGCGCGAGAGGCAGCAAACTCTGTGTGCAAGGAAAAAGCCGCCGCCGCCTCAGCCTCATTATCCAGCACGAATAGAGAAACGTCGAAAAATATCTCAGGGAGCTCTGAATGCTGTAATCCAGGACTCATCTCTGCTCTTTAGGAGGTCACGCCCAACAATAGAAGACTGTAGTTCAACCACTTTCCTCCCCAGACCAGGGAGCCACACAGGTCAAATTTGCTTGTAGTAAAGACTTTCA…	AGGGCAGAGGTTTGGGAAAGACATACAGTCCTCCAAAACCTTGCACCGATGACACTCTCATAGCCAACTTTTAACGGACCATTTAGAAAACGAAAGGCCAGCGAGTATCGGAGGTTTACTGCCCACCACAACAACCTCCGTCCACCTTCACCAAAACACATCTCTCATCAGACAGAGCGAACGGTGGCTGCGGCAGAGCGGTGGAATGTGGAAAACTCTTACTTCTCTTACTCTCTCTGATCTTCCTTCTGTTTTGTCATGATTTGTGTATTCGTGCCCCTACAACTATGTTCTTATGATGTGTTGTGTGCTAGTGTAGATGTGAAACGATGAAAAAAAACCCGTACATGTCCAACTTTTAACTTTTATTCGTTCAGATTTCACAGTATTGCGGAACAT…	TTGCAGGAGGACAGACAATCGTCATCATGTAAGTGTGTAAAGGGACATTTCTATCTATTTCTACACACTTTTCTTCCATGA	AGGGCAGAGGTTTGGGAAAGACATACAGTCCTCCAAAACCTTGCACCGATGACACTCTCATAGCCAACTTTTAACGGACCATTTAGAAAACGAAAGGCCAGCGAGTATCGGAGGTTTACTGCCCACCACAACAACCTCCGTCCACCTTCACCAAAACACATCTCTCATCAGACAGAGCGAACGGTGGCTGCGGCAGAGCGGTGGAATGTGGAAAACTCTTACTTCTCTTACTCTCTCTGATCTTCCTTCTGTTTTGTCATGATTTGTGTATTCGTGCCCCTACAACTATGTTCTTATGATGTGTTGTGTGCTAGTGTAGATGTGAAACGATGAAAAAAAACCCGTACATGTCCAACTTTTAACTTTTATTCGTTCAGATTTCACAGTATTGCGGAACAT…	TTTTATTTTCCCTCCATAAAACGGAAGCGATTATACTCCCTCTTGTGGCTGATTTGCTGAACACATTCCCTGTTTGACCTCATTCACACATAGTTCAAGCATTGTCGGGTTCTTATATTACTTTTTTAACCTAGAGTTGATTCAATAAAATGGTGTTTATCAAGGTCACATGACTACACTAGAGTTTTGTGCGCTTCTTCGCAAAGACACTGAACAAAAGCTACTGATATCGACAGCTGTAAAAGAGTGAGAATGGTTTAGCTGGAGATGGAATAGTGTGTATCGGGGGGGATGTTTTTAAACATTTATACAGGGTTAAACATGATGTTGTAGGTACATTTCTATTATTTTTTTGTATGCTTTTATAATCCTGCCATGATCATTTATACATGTGACTCA…	High	Non-ATG
ENSDART00000067378	48	5.91508	37	0	4	2	3	0.12	0.06	ATG	1627	1674	ENSDARG00000045847	si:ch211-214j24.10-201	chr4	5310331	5316766	+	6436	1688	48.34	4	3264	ENSDARP00000067377	Standard	822	274	273	56.57	2	ATG	TAG	5310441	5316010	111	932	756	111	694	14	ACTTCCGTACGATCCTATTAAGCAACACGCCGCTGCGCGACACTCTCACGTACACAGACCCACACACTAAAGTCCAAACCACGTTTAAAAACCGGAGCTATCACACCGAAATGCATATCAAAACAGGTACCTGGGAGTCAAGCAATGCAGTGTGCGAGTCCGACCCCTTGTGTGATCCGGCCGTCCTAGTGTCACCCCCCAAACCAGAACCACAGATCCGCAACCGTCGCCTCTCCCCCGGCTCTGGCAGCTGTGGTGGGGGAGGAGGGGGCTGTTCGTCTGCGATGGAGAAACGTCAAGCCTCACCAAGTAGCCCAGAAAGTTCCCTCAACGGGGTGGGCCACACCCAGACCTTCACATCAAGCCGTGACCGAGAGCGCCGCATCCCGAATAAATCCA…	CACACACTAACCCCCCTCCACAAACACATACACAGGACACACACACAAACACCCCGCACTCAGGTTATCATCCCCTCAACGTTTCTGCCGAGACGCTTTGGACTTGTTCCTCTTGAAGATAGATGTCTTGGTCTTCTCGGTTGCCTTACAACAGAGTCTGCCTCAGGCGCAGAGTCCCTCTGCATACCTCTGTCATTTTAATGGTGGAGATTTGTCTCTTTTAAGAAAAAAAACAAAACAAAACGATGTTATCAAGCTGCAATTTTATTTCAGTGAACTGCAGTTTTACAGTTAAGAACCCCTTTTATTCTTCCCTTGTTCCTACTTGTGTGCGAGTAGTTAAGTCGAGCACTTTCTGACCTGTAGTTGAACACGTCATCCCGTTCTCTAAAGACTGAG…	ATGTTCAGAGATTTAATCAAACAGTGTTGCATAATACAAAATGAATAA	CACACACTAACCCCCCTCCACAAACACATACACAGGACACACACACAAACACCCCGCACTCAGGTTATCATCCCCTCAACGTTTCTGCCGAGACGCTTTGGACTTGTTCCTCTTGAAGATAGATGTCTTGGTCTTCTCGGTTGCCTTACAACAGAGTCTGCCTCAGGCGCAGAGTCCCTCTGCATACCTCTGTCATTTTAATGGTGGAGATTTGTCTCTTTTAAGAAAAAAAACAAAACAAAACGATGTTATCAAGCTGCAATTTTATTTCAGTGAACTGCAGTTTTACAGTTAAGAACCCCTTTTATTCTTCCCTTGTTCCTACTTGTGTGCGAGTAGTTAAGTCGAGCACTTTCTGACCTGTAGTTGAACACGTCATCCCGTTCTCTAAAGACTGAG…	ACTTGTTAAAATAT	High	ATG
ENSDART00000087684	48	5.91508	37	4	0	2	3	0.12	0.06	TTG	2619	2666	ENSDARG00000061468	ncaph-201	chr5	27659502	27670792	+	11291	2684	44.75	18	1951	ENSDARP00000082118	Standard	2073	691	690	48.29	0	ATG	TGA	27660011	27670289	109	2181	503	109	437	18	TTCGGCGCTAAATTTCAAATGGTCTTCTGAAGAGAAGGAAAAAGAAAGTCTGGAGTCTCTGGATTCATTTAAACAGCTTAAAAATCATCAGTTCGTCGCAGTTTCGTTATGAGCGCATTTAGTACCCCGACCGCCCGGCAACGGCAGTGGTCCTCTCCGGCACTGGGCCACAAAGCCGCACTGTCCACCACCAGCACACCTCTGCTGGACAACATTCAGGGAAACGACGATGAGCAGGAGAGACGTCAAAGACGCAGGTCCAGAGTCATCGACCTTCACGGAGTGAACGACTCGTCCATTAATGAGGCCGGTACCCACAGCTCTGCAGGAACACCTGCTGCTGTCCCTAAGCTGTCCTCAGCACAGATATCTGAACATTATTCAACCTGCATCAAGCTT…	AAATCTGACACAAATCTTTTATGCACAAATTGTCATTTGTATCAAAATGTAAATCCGCTTTCTTTTGTTCTCCATGGCATGTAAAAATACAAATGTCGGGACAAAACAGTATAGCCAAGAGGAGGAGGAGGAGGAGGAGGATGATGACGGTGGTGTCAGGATTATGATAATGTTGTACAGGGAAATACCAAACCACAGACTTTTTTATTGATATATATATATATATACACACACACAAGTGAAAGTGAAAGATGTCAGAAGCATTCACCAAGAGGAAAAAACTCAACATGGTGCAGTTTGAATAATGTTTGCTTTTAAAATCAAGCGTTTTGATAACTTTAGCAGCTTCAGTAAAAAGTAAAAATATTAATGTGCTGTTTTCAGTGTCACTGTTTTTTT…	TTGAGGTTTCTTTTAGATGTGTATTGTACATACCATTTTCAAAAATAA	AAATCTGACACAAATCTTTTATGCACAAATTGTCATTTGTATCAAAATGTAAATCCGCTTTCTTTTGTTCTCCATGGCATGTAAAAATACAAATGTCGGGACAAAACAGTATAGCCAAGAGGAGGAGGAGGAGGAGGAGGATGATGACGGTGGTGTCAGGATTATGATAATGTTGTACAGGGAAATACCAAACCACAGACTTTTTTATTGATATATATATATATATACACACACACAAGTGAAAGTGAAAGATGTCAGAAGCATTCACCAAGAGGAAAAAACTCAACATGGTGCAGTTTGAATAATGTTTGCTTTTAAAATCAAGCGTTTTGATAACTTTAGCAGCTTCAGTAAAAAGTAAAAATATTAATGTGCTGTTTTCAGTGTCACTGTTTTTTT…	AACGTGTTGTCACATTTA	High	Non-ATG
ENSDART00000164374	54	5.91508	37	4	0	3	5	0.17	0.09	ATG	5976	6029	ENSDARG00000105288	si:ch211-79l17.1-202	chr18	443278	510253	-	66976	7830	44.83	17	26015	ENSDARP00000132615	Standard	3183	1061	1060	56.9	0	ATG	TGA	480718	447260	859	4041	3789	859	1934	1801	CTCCACAGACAGGAGGGTGGGGACAAACAGCTGGTAAGTGATGCCGTGATCCGACCGCCGAGCGGGCTGTTTTTCACACCGATTACCGCCTTTCCCGGAGCCACCACAGGCTTTACAGACAGGAACTGTGCTGGACTATCTGCTGTCATATACTGAAAGAGCAGGCTTTTACAGGAGACAGACGCTCTGAAAGACGCCAGACGCTCAGATGAGGAGTGTTTGTAAAAGGAAATGACCGAGAGGCCTTACAGATAGTTTGTGCTTCTGCTGCAGTCGGAGTTTGCAGAGAGAGAGAGAGAGAGAGACCCCCTATCTGGAAGCACATTTGTTTCCGCTGTGAGTATTAACTACCTCAGACACTGGAAACTGATCAAGAGGCGTTCGGCGAACTCTGTCTGT…	GCTGGACCCGTGCTGGACGTCCACCCCAGAAGCGCAACTGCCTTCCACACTGTCCAAACCATGCATGATTCGTGACCTACAGCAGATGCAATGCAAAAACATGCTTTGCTTACTTAGTTTTTTTTGTCTTGTTTCTAGTCTTAATATCTTAATATTCCTAAATCAAGAAGCATTTTATGGACAAGCAAAACGCCTTTTCTAGTTTTAAGAAATAATATGCCAAAATTAAGTGAGTTTTTCCGTAAAACAAGCAAAATAATCTGCCAATGGGGTAAGCAAAATAATCTTGTTTTTTCTTTTGACATACAATTATTTTGCGTACCCCATTGGCAGATTAGTTTGCTTGTTTTAAGGAAAAACTCATATAATTTTAGAACATTATTTTTTTTTTTTACAACT…	ATGCTTGTATTTGCACCAGTTCCACGTCCACAACTTCGCGCATTGTTAAATTAG	GCTGGACCCGTGCTGGACGTCCACCCCAGAAGCGCAACTGCCTTCCACACTGTCCAAACCATGCATGATTCGTGACCTACAGCAGATGCAATGCAAAAACATGCTTTGCTTACTTAGTTTTTTTTGTCTTGTTTCTAGTCTTAATATCTTAATATTCCTAAATCAAGAAGCATTTTATGGACAAGCAAAACGCCTTTTCTAGTTTTAAGAAATAATATGCCAAAATTAAGTGAGTTTTTCCGTAAAACAAGCAAAATAATCTGCCAATGGGGTAAGCAAAATAATCTTGTTTTTTCTTTTGACATACAATTATTTTGCGTACCCCATTGGCAGATTAGTTTGCTTGTTTTAAGGAAAAACTCATATAATTTTAGAACATTATTTTTTTTTTTTACAACT…	GCTTTACAGTCTCCCTTTTCAGTCCTTTACTTCCACTGTATCTGTTCAACTGAGGGAACAGGACCAACCCCGTGACATCAGACACAGCGCCCTAGGTCTAAAAGCTATAGTAAAACATGTGATTTTCGTCAAAACGGTTACATTAATCGACTTTATTATATATATATTTTAATTAAAGTGGAAACCAATGTGCAAAATAATATAAACTTGACTGAGTGCTTCACTTCCATTTAAGGATTTTAGATACTTGGACTAGAAACAAGGTTAAAAAGTTAATTGTTTCATTGGCATGCGTACGACTGAAGACTTCAGTCCCGCGGCCGCTTTCGGCTTGGAGTTTACACCACTTTTTGGATATGCATGGCCACCGTGCTCACTCGCGCAGATGCATTACGAAGA…	High	ATG
[truncated: 909 more rows]

## Sheet: Dataset_EV2_Legend
Dateset EV 2.
Translated dORF information based on ribosome profiling in zebrafish embryo. This table contains sequence, ORF score, length et al for all zebrafish translated dORFs. f1/f2/f3 indicates read coverage in each reading frame for dORF.
