# Supplementary material for: Translation of small downstream ORFs enhances translation of canonical main open reading frames
Source: EMBO J. 2020 Aug 3;39(17):e104763. doi: 10.15252/embj.2020104763 (PMC7459409; doi:10.15252/embj.2020104763)
Supplement: Supplementary file 4 — Dataset EV3 [file EMBJ-39-e104763-s004.xlsx]

## Sheet: EMBOJ-2020-104763R_Dataset_EV3 
Human.gene	Zebrafish.gene
ENSG00000198804	ENSDARG00000063905
ENSG00000198899	ENSDARG00000063911
ENSG00000212907	ENSDARG00000063916
ENSG00000198786	ENSDARG00000063921
ENSG00000198695	ENSDARG00000063922
ENSG00000184661	ENSDARG00000068759
ENSG00000009954	ENSDARG00000102832
ENSG00000134291	ENSDARG00000098105
ENSG00000091986	ENSDARG00000000002
ENSG00000198015	ENSDARG00000079391
ENSG00000180353	ENSDARG00000012729
ENSG00000149541	ENSDARG00000001939
ENSG00000105664	ENSDARG00000098431
ENSG00000136381	ENSDARG00000021466
ENSG00000174292	ENSDARG00000069433
ENSG00000079332	ENSDARG00000033320
ENSG00000039523	ENSDARG00000062178
ENSG00000111676	ENSDARG00000092067
ENSG00000157214	ENSDARG00000062887
ENSG00000168778	ENSDARG00000035633
ENSG00000162882	ENSDARG00000076487
ENSG00000101337	ENSDARG00000002536
ENSG00000160194	ENSDARG00000090389
ENSG00000106571	ENSDARG00000052131
ENSG00000120659	ENSDARG00000068141
ENSG00000161179	ENSDARG00000062655
ENSG00000180730	ENSDARG00000088232
ENSG00000103528	ENSDARG00000060741
ENSG00000137204	ENSDARG00000056028
ENSG00000130299	ENSDARG00000018650
ENSG00000114270	ENSDARG00000021720
ENSG00000111678	ENSDARG00000030038
ENSG00000160233	ENSDARG00000078415
ENSG00000111247	ENSDARG00000045853
ENSG00000137145	ENSDARG00000102766
ENSG00000139287	ENSDARG00000057239
ENSG00000128228	ENSDARG00000035631
ENSG00000102349	ENSDARG00000060661
ENSG00000206418	ENSDARG00000089428
ENSG00000170262	ENSDARG00000091992
ENSG00000253457	ENSDARG00000093064
ENSG00000185658	ENSDARG00000074747
ENSG00000205221	ENSDARG00000063631
ENSG00000171467	ENSDARG00000090054
ENSG00000197265	ENSDARG00000012672
ENSG00000127054	ENSDARG00000025212
ENSG00000155660	ENSDARG00000018491
ENSG00000111110	ENSDARG00000063684
ENSG00000144401	ENSDARG00000012051
ENSG00000170989	ENSDARG00000042690
ENSG00000125818	ENSDARG00000022652
ENSG00000142207	ENSDARG00000060308
ENSG00000112812	ENSDARG00000076602
ENSG00000101146	ENSDARG00000007196
ENSG00000162992	ENSDARG00000019566
ENSG00000144278	ENSDARG00000099227
ENSG00000018610	ENSDARG00000067981
ENSG00000115232	ENSDARG00000103056
ENSG00000100023	ENSDARG00000002016
ENSG00000179674	ENSDARG00000063223
ENSG00000146215	ENSDARG00000043395
ENSG00000117115	ENSDARG00000044167
ENSG00000136011	ENSDARG00000045748
ENSG00000132326	ENSDARG00000034503
ENSG00000136718	ENSDARG00000054540
ENSG00000125895	ENSDARG00000078868
ENSG00000110011	ENSDARG00000024090
ENSG00000142751	ENSDARG00000103127
ENSG00000176533	ENSDARG00000038693
ENSG00000134440	ENSDARG00000061100
ENSG00000188452	ENSDARG00000079397
ENSG00000149761	ENSDARG00000071671
ENSG00000164944	ENSDARG00000075824
ENSG00000120498	ENSDARG00000078995
ENSG00000075223	ENSDARG00000034300
ENSG00000167207	ENSDARG00000010756
ENSG00000196091	ENSDARG00000045560
ENSG00000204568	ENSDARG00000007065
ENSG00000103187	ENSDARG00000026829
ENSG00000143013	ENSDARG00000102630
ENSG00000103932	ENSDARG00000075072
ENSG00000156103	ENSDARG00000058876
ENSG00000155085	ENSDARG00000021913
ENSG00000136710	ENSDARG00000033533
ENSG00000133027	ENSDARG00000103614
ENSG00000196683	ENSDARG00000067717
ENSG00000089693	ENSDARG00000034616
ENSG00000164627	ENSDARG00000053240
ENSG00000100027	ENSDARG00000035630
ENSG00000172780	ENSDARG00000059404
ENSG00000109270	ENSDARG00000057075
ENSG00000007968	ENSDARG00000079233
ENSG00000133106	ENSDARG00000094578
ENSG00000091482	ENSDARG00000045302
ENSG00000185737	ENSDARG00000089766
ENSG00000149743	ENSDARG00000037628
ENSG00000110987	ENSDARG00000052907
ENSG00000134294	ENSDARG00000045886
ENSG00000180354	ENSDARG00000074505
ENSG00000178149	ENSDARG00000068602
ENSG00000077327	ENSDARG00000020158
ENSG00000143171	ENSDARG00000004697
ENSG00000183513	ENSDARG00000094833
ENSG00000153147	ENSDARG00000052348
ENSG00000054523	ENSDARG00000037020
ENSG00000154813	ENSDARG00000043360
ENSG00000169241	ENSDARG00000015158
ENSG00000139793	ENSDARG00000018460
ENSG00000165487	ENSDARG00000009939
ENSG00000130349	ENSDARG00000077614
ENSG00000089177	ENSDARG00000100225
ENSG00000092096	ENSDARG00000100680
ENSG00000151164	ENSDARG00000075632
ENSG00000012174	ENSDARG00000057577
ENSG00000117318	ENSDARG00000054823
ENSG00000135686	ENSDARG00000030251
ENSG00000145604	ENSDARG00000004937
ENSG00000150681	ENSDARG00000036106
ENSG00000147533	ENSDARG00000057676
ENSG00000104687	ENSDARG00000019236
ENSG00000178425	ENSDARG00000006797
ENSG00000168300	ENSDARG00000053152
ENSG00000127564	ENSDARG00000074730
ENSG00000189308	ENSDARG00000063194
ENSG00000013374	ENSDARG00000061417
ENSG00000133401	ENSDARG00000059801
ENSG00000141506	ENSDARG00000102762
ENSG00000155229	ENSDARG00000079067
ENSG00000162738	ENSDARG00000027397
ENSG00000090273	ENSDARG00000104837
ENSG00000162374	ENSDARG00000045639
ENSG00000138101	ENSDARG00000013020
ENSG00000127993	ENSDARG00000033754
ENSG00000183091	ENSDARG00000032630
ENSG00000156650	ENSDARG00000055429
ENSG00000100368	ENSDARG00000076586
ENSG00000181404	ENSDARG00000063457
ENSG00000111817	ENSDARG00000017988
ENSG00000040341	ENSDARG00000026801
ENSG00000164120	ENSDARG00000012016
ENSG00000111237	ENSDARG00000069521
ENSG00000107551	ENSDARG00000012460
ENSG00000156735	ENSDARG00000043179
ENSG00000178409	ENSDARG00000076903
ENSG00000198746	ENSDARG00000052747
ENSG00000144867	ENSDARG00000030949
ENSG00000180488	ENSDARG00000020596
ENSG00000147465	ENSDARG00000006137
ENSG00000016082	ENSDARG00000004023
ENSG00000160190	ENSDARG00000086103
ENSG00000129221	ENSDARG00000075067
ENSG00000177479	ENSDARG00000012848
ENSG00000175324	ENSDARG00000043177
ENSG00000088035	ENSDARG00000017617
ENSG00000153132	ENSDARG00000009315
ENSG00000155561	ENSDARG00000042530
ENSG00000145022	ENSDARG00000044194
ENSG00000164494	ENSDARG00000012563
ENSG00000155744	ENSDARG00000101696
ENSG00000129691	ENSDARG00000060392
ENSG00000143412	ENSDARG00000100104
ENSG00000067560	ENSDARG00000094673
ENSG00000138674	ENSDARG00000021082
ENSG00000144034	ENSDARG00000014941
ENSG00000143409	ENSDARG00000004866
ENSG00000160188	ENSDARG00000102261
ENSG00000115446	ENSDARG00000040455
ENSG00000010379	ENSDARG00000067567
ENSG00000166402	ENSDARG00000062165
ENSG00000143457	ENSDARG00000036943
ENSG00000156966	ENSDARG00000038489
ENSG00000143198	ENSDARG00000102744
ENSG00000170043	ENSDARG00000039005
ENSG00000090621	ENSDARG00000059259
ENSG00000101638	ENSDARG00000036584
ENSG00000119013	ENSDARG00000075709
ENSG00000115216	ENSDARG00000056089
ENSG00000166747	ENSDARG00000102394
ENSG00000112559	ENSDARG00000089564
ENSG00000179085	ENSDARG00000058650
ENSG00000136960	ENSDARG00000011257
ENSG00000172986	ENSDARG00000044191
ENSG00000168502	ENSDARG00000091408
ENSG00000142676	ENSDARG00000043509
ENSG00000106591	ENSDARG00000060489
ENSG00000213339	ENSDARG00000043105
ENSG00000078246	ENSDARG00000063672
ENSG00000079150	ENSDARG00000010962
ENSG00000105989	ENSDARG00000041117
ENSG00000136197	ENSDARG00000057184
ENSG00000147364	ENSDARG00000075172
ENSG00000172936	ENSDARG00000010169
ENSG00000135333	ENSDARG00000004635
ENSG00000111696	ENSDARG00000062949
ENSG00000197121	ENSDARG00000062465
ENSG00000135823	ENSDARG00000042742
ENSG00000153214	ENSDARG00000074967
ENSG00000118600	ENSDARG00000063414
ENSG00000148734	ENSDARG00000091788
ENSG00000183496	ENSDARG00000058369
ENSG00000138363	ENSDARG00000016706
ENSG00000261210	ENSDARG00000037978
ENSG00000175727	ENSDARG00000059474
ENSG00000106628	ENSDARG00000095046
ENSG00000151067	ENSDARG00000008398
ENSG00000162601	ENSDARG00000034693
ENSG00000106344	ENSDARG00000025332
ENSG00000214050	ENSDARG00000033949
ENSG00000085982	ENSDARG00000071197
ENSG00000162614	ENSDARG00000057317
ENSG00000099260	ENSDARG00000001913
ENSG00000100320	ENSDARG00000052182
ENSG00000115750	ENSDARG00000028937
ENSG00000178467	ENSDARG00000075209
ENSG00000172731	ENSDARG00000105018
ENSG00000185974	ENSDARG00000058803
ENSG00000143365	ENSDARG00000087195
ENSG00000198793	ENSDARG00000053196
ENSG00000248767	ENSDARG00000086055
ENSG00000188820	ENSDARG00000041980
ENSG00000178252	ENSDARG00000078571
ENSG00000133739	ENSDARG00000078535
ENSG00000166848	ENSDARG00000103977
ENSG00000065427	ENSDARG00000103799
ENSG00000253368	ENSDARG00000100722
ENSG00000107020	ENSDARG00000100789
ENSG00000144152	ENSDARG00000089519
ENSG00000120539	ENSDARG00000055566
ENSG00000164144	ENSDARG00000070055
ENSG00000103051	ENSDARG00000054264
ENSG00000204220	ENSDARG00000037108
ENSG00000146729	ENSDARG00000007264
ENSG00000235863	ENSDARG00000076218
ENSG00000169427	ENSDARG00000104563
ENSG00000227057	ENSDARG00000095879
ENSG00000169972	ENSDARG00000074565
ENSG00000170852	ENSDARG00000087226
ENSG00000171914	ENSDARG00000017901
ENSG00000140990	ENSDARG00000028889
ENSG00000119900	ENSDARG00000061223
ENSG00000088854	ENSDARG00000079056
ENSG00000168566	ENSDARG00000039989
ENSG00000135469	ENSDARG00000070393
ENSG00000172673	ENSDARG00000010619
ENSG00000080561	ENSDARG00000034871
ENSG00000170634	ENSDARG00000086271
ENSG00000181085	ENSDARG00000100822
ENSG00000136527	ENSDARG00000002168
ENSG00000139410	ENSDARG00000074698
ENSG00000187118	ENSDARG00000103670
ENSG00000171819	ENSDARG00000027582
ENSG00000100319	ENSDARG00000035434
ENSG00000104427	ENSDARG00000027915
ENSG00000184731	ENSDARG00000096989
ENSG00000156983	ENSDARG00000103665
ENSG00000204842	ENSDARG00000052897
ENSG00000101290	ENSDARG00000035577
ENSG00000154438	ENSDARG00000004823
ENSG00000111679	ENSDARG00000089043
ENSG00000146285	ENSDARG00000017266
ENSG00000101940	ENSDARG00000022974
ENSG00000163607	ENSDARG00000075033
ENSG00000205301	ENSDARG00000099923
ENSG00000005007	ENSDARG00000016302
ENSG00000134574	ENSDARG00000041140
ENSG00000123933	ENSDARG00000054031
ENSG00000167552	ENSDARG00000001889
ENSG00000118004	ENSDARG00000013266
ENSG00000189167	ENSDARG00000055973
ENSG00000166881	ENSDARG00000073899
ENSG00000100426	ENSDARG00000024306
ENSG00000144048	ENSDARG00000038156
ENSG00000035499	ENSDARG00000099541
ENSG00000134317	ENSDARG00000061391
ENSG00000111087	ENSDARG00000101244
ENSG00000244588	ENSDARG00000022493
ENSG00000115808	ENSDARG00000100011
ENSG00000104714	ENSDARG00000078130
ENSG00000139618	ENSDARG00000079015
ENSG00000184164	ENSDARG00000029071
ENSG00000114554	ENSDARG00000105452
ENSG00000154814	ENSDARG00000062664
ENSG00000204954	ENSDARG00000045797
ENSG00000183087	ENSDARG00000007804
ENSG00000123329	ENSDARG00000013390
ENSG00000103194	ENSDARG00000103422
ENSG00000163075	ENSDARG00000087107
ENSG00000137824	ENSDARG00000041407
ENSG00000152518	ENSDARG00000021806
ENSG00000213949	ENSDARG00000074316
ENSG00000166598	ENSDARG00000003570
ENSG00000164818	ENSDARG00000104886
ENSG00000131375	ENSDARG00000102987
ENSG00000182973	ENSDARG00000058528
ENSG00000177606	ENSDARG00000043531
ENSG00000159873	ENSDARG00000091872
ENSG00000166869	ENSDARG00000025788
ENSG00000152620	ENSDARG00000007181
ENSG00000115970	ENSDARG00000053082
ENSG00000071073	ENSDARG00000063330
ENSG00000164031	ENSDARG00000069996
ENSG00000100983	ENSDARG00000037706
ENSG00000106100	ENSDARG00000036308
ENSG00000197150	ENSDARG00000056672
ENSG00000149823	ENSDARG00000062016
ENSG00000116095	ENSDARG00000056601
ENSG00000186416	ENSDARG00000100536
ENSG00000104969	ENSDARG00000019941
ENSG00000158669	ENSDARG00000019897
ENSG00000116544	ENSDARG00000055459
ENSG00000077721	ENSDARG00000098466
ENSG00000120647	ENSDARG00000102145
ENSG00000182858	ENSDARG00000041199
ENSG00000077935	ENSDARG00000014402
ENSG00000138738	ENSDARG00000006288
ENSG00000198858	ENSDARG00000063254
ENSG00000162300	ENSDARG00000103453
ENSG00000169251	ENSDARG00000015676
ENSG00000081923	ENSDARG00000060980
ENSG00000052126	ENSDARG00000045870
ENSG00000166986	ENSDARG00000034396
ENSG00000156261	ENSDARG00000008243
ENSG00000147536	ENSDARG00000016044
ENSG00000139209	ENSDARG00000018149
ENSG00000163634	ENSDARG00000015394
ENSG00000134109	ENSDARG00000025094
ENSG00000132819	ENSDARG00000058818
ENSG00000148942	ENSDARG00000005004
ENSG00000167632	ENSDARG00000099118
ENSG00000120833	ENSDARG00000045557
ENSG00000125870	ENSDARG00000039424
ENSG00000149809	ENSDARG00000032816
ENSG00000134698	ENSDARG00000100854
ENSG00000073614	ENSDARG00000104567
ENSG00000102096	ENSDARG00000059001
ENSG00000167769	ENSDARG00000010347
ENSG00000184076	ENSDARG00000104517
ENSG00000172943	ENSDARG00000006584
ENSG00000078043	ENSDARG00000092979
ENSG00000133101	ENSDARG00000043236
ENSG00000183431	ENSDARG00000100114
ENSG00000132964	ENSDARG00000016496
ENSG00000140623	ENSDARG00000019191
ENSG00000092445	ENSDARG00000005356
ENSG00000006611	ENSDARG00000051876
ENSG00000179855	ENSDARG00000053074
ENSG00000128408	ENSDARG00000075177
ENSG00000125107	ENSDARG00000004174
ENSG00000070501	ENSDARG00000003749
ENSG00000176731	ENSDARG00000097630
ENSG00000143727	ENSDARG00000076486
ENSG00000164161	ENSDARG00000060397
ENSG00000184014	ENSDARG00000017006
ENSG00000165175	ENSDARG00000019302
ENSG00000152684	ENSDARG00000055477
ENSG00000267795	ENSDARG00000105068
ENSG00000084774	ENSDARG00000041895
ENSG00000175197	ENSDARG00000059836
ENSG00000139116	ENSDARG00000061131
ENSG00000005448	ENSDARG00000010248
ENSG00000181029	ENSDARG00000026068
ENSG00000159733	ENSDARG00000060430
ENSG00000100842	ENSDARG00000088835
ENSG00000073734	ENSDARG00000070078
ENSG00000124215	ENSDARG00000078404
ENSG00000159267	ENSDARG00000039934
ENSG00000080345	ENSDARG00000062650
ENSG00000158467	ENSDARG00000039343
ENSG00000137154	ENSDARG00000019778
ENSG00000133740	ENSDARG00000038812
ENSG00000164163	ENSDARG00000007216
ENSG00000100219	ENSDARG00000035622
ENSG00000174640	ENSDARG00000061896
ENSG00000173137	ENSDARG00000075405
ENSG00000179941	ENSDARG00000069515
ENSG00000138867	ENSDARG00000068438
ENSG00000109911	ENSDARG00000008852
ENSG00000008869	ENSDARG00000059116
ENSG00000104691	ENSDARG00000098902
ENSG00000163191	ENSDARG00000093628
ENSG00000071894	ENSDARG00000034178
ENSG00000035115	ENSDARG00000074393
ENSG00000130475	ENSDARG00000015356
ENSG00000164032	ENSDARG00000099214
ENSG00000185187	ENSDARG00000062204
ENSG00000106105	ENSDARG00000059070
ENSG00000129151	ENSDARG00000036135
ENSG00000003756	ENSDARG00000098280
ENSG00000185519	ENSDARG00000037320
ENSG00000147164	ENSDARG00000019060
ENSG00000101843	ENSDARG00000015628
ENSG00000108557	ENSDARG00000076679
ENSG00000170473	ENSDARG00000046024
ENSG00000164162	ENSDARG00000090152
ENSG00000129810	ENSDARG00000103907
ENSG00000213719	ENSDARG00000103340
ENSG00000100030	ENSDARG00000027552
ENSG00000166794	ENSDARG00000092798
ENSG00000072310	ENSDARG00000067607
ENSG00000106638	ENSDARG00000043357
ENSG00000041357	ENSDARG00000045928
ENSG00000103534	ENSDARG00000013252
ENSG00000243317	ENSDARG00000093058
ENSG00000157734	ENSDARG00000053204
ENSG00000146122	ENSDARG00000028393
ENSG00000164707	ENSDARG00000059053
ENSG00000137880	ENSDARG00000098588
ENSG00000105298	ENSDARG00000059866
ENSG00000131370	ENSDARG00000103978
ENSG00000124574	ENSDARG00000077988
ENSG00000121380	ENSDARG00000090401
ENSG00000189320	ENSDARG00000103102
ENSG00000140598	ENSDARG00000079672
ENSG00000164946	ENSDARG00000069473
ENSG00000095637	ENSDARG00000103435
ENSG00000213722	ENSDARG00000105009
ENSG00000134508	ENSDARG00000099395
ENSG00000124615	ENSDARG00000078479
ENSG00000049449	ENSDARG00000070006
ENSG00000166006	ENSDARG00000057468
ENSG00000124493	ENSDARG00000040156
ENSG00000171462	ENSDARG00000076247
ENSG00000184787	ENSDARG00000025404
ENSG00000130700	ENSDARG00000017821
ENSG00000105887	ENSDARG00000104018
ENSG00000092847	ENSDARG00000092644
ENSG00000103037	ENSDARG00000043986
ENSG00000167014	ENSDARG00000039477
ENSG00000072135	ENSDARG00000006308
ENSG00000204033	ENSDARG00000030626
ENSG00000121211	ENSDARG00000074451
ENSG00000176871	ENSDARG00000058608
ENSG00000104129	ENSDARG00000104959
ENSG00000181284	ENSDARG00000087162
ENSG00000122591	ENSDARG00000026762
ENSG00000152291	ENSDARG00000102599
ENSG00000025796	ENSDARG00000017740
ENSG00000204104	ENSDARG00000010300
ENSG00000184481	ENSDARG00000055792
ENSG00000157992	ENSDARG00000090072
ENSG00000172469	ENSDARG00000001898
ENSG00000111445	ENSDARG00000035634
ENSG00000142784	ENSDARG00000059760
ENSG00000143183	ENSDARG00000069099
ENSG00000148730	ENSDARG00000031819
ENSG00000142657	ENSDARG00000015343
ENSG00000138002	ENSDARG00000041870
ENSG00000122512	ENSDARG00000075672
ENSG00000204165	ENSDARG00000090981
ENSG00000151360	ENSDARG00000042562
ENSG00000125851	ENSDARG00000019451
ENSG00000137135	ENSDARG00000013476
ENSG00000087586	ENSDARG00000012485
ENSG00000214866	ENSDARG00000103264
ENSG00000132975	ENSDARG00000062934
ENSG00000100201	ENSDARG00000010873
ENSG00000163492	ENSDARG00000095675
ENSG00000221818	ENSDARG00000042525
ENSG00000160781	ENSDARG00000041483
ENSG00000196367	ENSDARG00000100623
ENSG00000100038	ENSDARG00000027586
ENSG00000104312	ENSDARG00000104290
ENSG00000107159	ENSDARG00000102300
ENSG00000148584	ENSDARG00000002968
ENSG00000116014	ENSDARG00000067563
ENSG00000101745	ENSDARG00000052419
ENSG00000150712	ENSDARG00000059817
ENSG00000063978	ENSDARG00000090993
ENSG00000102172	ENSDARG00000008155
ENSG00000162613	ENSDARG00000029248
ENSG00000133111	ENSDARG00000076891
ENSG00000101363	ENSDARG00000059853
ENSG00000075426	ENSDARG00000040623
ENSG00000105810	ENSDARG00000070228
ENSG00000189091	ENSDARG00000103553
ENSG00000163785	ENSDARG00000007231
ENSG00000103489	ENSDARG00000061248
ENSG00000011009	ENSDARG00000053656
ENSG00000122642	ENSDARG00000005023
ENSG00000120693	ENSDARG00000021938
ENSG00000119866	ENSDARG00000061352
ENSG00000066379	ENSDARG00000036070
ENSG00000178127	ENSDARG00000013044
ENSG00000100034	ENSDARG00000005786
ENSG00000130227	ENSDARG00000005540
ENSG00000077063	ENSDARG00000040991
ENSG00000175782	ENSDARG00000045493
ENSG00000123999	ENSDARG00000052433
ENSG00000137343	ENSDARG00000004472
ENSG00000173376	ENSDARG00000062936
ENSG00000013288	ENSDARG00000079463
ENSG00000116741	ENSDARG00000098761
ENSG00000166886	ENSDARG00000078076
ENSG00000244754	ENSDARG00000103507
ENSG00000183579	ENSDARG00000062573
ENSG00000120832	ENSDARG00000086405
ENSG00000166979	ENSDARG00000056024
ENSG00000151135	ENSDARG00000030465
ENSG00000120913	ENSDARG00000069956
ENSG00000125656	ENSDARG00000020679
ENSG00000166888	ENSDARG00000015902
ENSG00000177225	ENSDARG00000053609
ENSG00000129474	ENSDARG00000077842
ENSG00000147457	ENSDARG00000041362
ENSG00000065802	ENSDARG00000026635
ENSG00000131791	ENSDARG00000067817
ENSG00000206113	ENSDARG00000097485
ENSG00000100325	ENSDARG00000013058
ENSG00000144649	ENSDARG00000076862
ENSG00000001626	ENSDARG00000041107
ENSG00000125386	ENSDARG00000102787
ENSG00000112561	ENSDARG00000010794
ENSG00000173575	ENSDARG00000060687
ENSG00000103196	ENSDARG00000088595
ENSG00000012232	ENSDARG00000026811
ENSG00000239264	ENSDARG00000009342
ENSG00000079393	ENSDARG00000061498
ENSG00000164823	ENSDARG00000040302
ENSG00000250479	ENSDARG00000010717
ENSG00000116685	ENSDARG00000073801
ENSG00000184281	ENSDARG00000036144
ENSG00000146733	ENSDARG00000040314
ENSG00000114993	ENSDARG00000031345
ENSG00000122965	ENSDARG00000042590
ENSG00000153162	ENSDARG00000015686
ENSG00000115053	ENSDARG00000002710
ENSG00000101187	ENSDARG00000075948
ENSG00000049167	ENSDARG00000069283
ENSG00000179051	ENSDARG00000011510
ENSG00000275572	ENSDARG00000033382
ENSG00000116017	ENSDARG00000070843
ENSG00000086232	ENSDARG00000093182
ENSG00000165066	ENSDARG00000060529
ENSG00000140259	ENSDARG00000018241
ENSG00000139192	ENSDARG00000058351
ENSG00000124688	ENSDARG00000104943
ENSG00000117308	ENSDARG00000002401
ENSG00000169372	ENSDARG00000028192
ENSG00000131778	ENSDARG00000015471
ENSG00000106631	ENSDARG00000019096
ENSG00000096080	ENSDARG00000024465
ENSG00000138750	ENSDARG00000103296
ENSG00000198742	ENSDARG00000016086
ENSG00000106305	ENSDARG00000018903
ENSG00000119242	ENSDARG00000041750
ENSG00000102174	ENSDARG00000062363
ENSG00000172426	ENSDARG00000017355
ENSG00000143891	ENSDARG00000057630
ENSG00000170820	ENSDARG00000071494
ENSG00000244607	ENSDARG00000063451
ENSG00000168143	ENSDARG00000078309
ENSG00000104695	ENSDARG00000099241
ENSG00000179387	ENSDARG00000101669
ENSG00000152133	ENSDARG00000026892
ENSG00000120675	ENSDARG00000038309
ENSG00000102710	ENSDARG00000078658
ENSG00000197653	ENSDARG00000061486
ENSG00000168026	ENSDARG00000102541
ENSG00000152894	ENSDARG00000063416
ENSG00000183145	ENSDARG00000036974
ENSG00000079805	ENSDARG00000069937
ENSG00000127129	ENSDARG00000070578
ENSG00000179242	ENSDARG00000015002
ENSG00000171476	ENSDARG00000089368
ENSG00000173230	ENSDARG00000061951
ENSG00000174197	ENSDARG00000078784
ENSG00000126016	ENSDARG00000078335
ENSG00000067836	ENSDARG00000104413
ENSG00000102683	ENSDARG00000038107
ENSG00000102038	ENSDARG00000012776
ENSG00000082781	ENSDARG00000012942
ENSG00000205213	ENSDARG00000060542
ENSG00000125652	ENSDARG00000037906
ENSG00000163803	ENSDARG00000096445
ENSG00000178882	ENSDARG00000023484
ENSG00000101844	ENSDARG00000014531
ENSG00000125650	ENSDARG00000098471
ENSG00000143452	ENSDARG00000040254
ENSG00000019991	ENSDARG00000045544
ENSG00000177426	ENSDARG00000059337
ENSG00000162543	ENSDARG00000052535
ENSG00000101670	ENSDARG00000031044
ENSG00000103994	ENSDARG00000016651
ENSG00000171433	ENSDARG00000071871
ENSG00000197122	ENSDARG00000008107
ENSG00000101188	ENSDARG00000077577
ENSG00000177076	ENSDARG00000077782
ENSG00000176834	ENSDARG00000058605
ENSG00000142632	ENSDARG00000078853
ENSG00000149922	ENSDARG00000011785
ENSG00000075884	ENSDARG00000062349
ENSG00000170310	ENSDARG00000103173
ENSG00000101346	ENSDARG00000008953
ENSG00000134769	ENSDARG00000031015
ENSG00000125864	ENSDARG00000074919
ENSG00000163956	ENSDARG00000033604
ENSG00000185808	ENSDARG00000038805
ENSG00000184083	ENSDARG00000019205
ENSG00000089220	ENSDARG00000042069
ENSG00000185989	ENSDARG00000063371
ENSG00000048740	ENSDARG00000002131
ENSG00000101189	ENSDARG00000028894
ENSG00000137252	ENSDARG00000023722
ENSG00000092470	ENSDARG00000053554
ENSG00000196950	ENSDARG00000005823
ENSG00000183520	ENSDARG00000039958
ENSG00000196711	ENSDARG00000074387
ENSG00000144642	ENSDARG00000044574
ENSG00000114999	ENSDARG00000062418
ENSG00000100253	ENSDARG00000002764
ENSG00000120658	ENSDARG00000060243
ENSG00000106003	ENSDARG00000037879
ENSG00000139154	ENSDARG00000006038
ENSG00000204580	ENSDARG00000078523
ENSG00000124795	ENSDARG00000070108
ENSG00000143624	ENSDARG00000016811
ENSG00000127329	ENSDARG00000076624
ENSG00000143363	ENSDARG00000076246
ENSG00000185668	ENSDARG00000009823
ENSG00000147246	ENSDARG00000018228
ENSG00000174206	ENSDARG00000045790
ENSG00000068394	ENSDARG00000029612
ENSG00000105894	ENSDARG00000102340
ENSG00000058866	ENSDARG00000062696
ENSG00000185306	ENSDARG00000073963
ENSG00000112902	ENSDARG00000058821
ENSG00000038532	ENSDARG00000038094
ENSG00000185085	ENSDARG00000077943
ENSG00000158816	ENSDARG00000059705
ENSG00000023287	ENSDARG00000076559
ENSG00000214756	ENSDARG00000054856
ENSG00000109436	ENSDARG00000059900
ENSG00000125651	ENSDARG00000032129
ENSG00000157224	ENSDARG00000003927
ENSG00000140263	ENSDARG00000053405
ENSG00000269313	ENSDARG00000003169
ENSG00000014123	ENSDARG00000007496
ENSG00000139112	ENSDARG00000040971
ENSG00000135406	ENSDARG00000028306
ENSG00000058091	ENSDARG00000074665
ENSG00000090316	ENSDARG00000053691
ENSG00000136280	ENSDARG00000013705
ENSG00000137947	ENSDARG00000103578
ENSG00000117305	ENSDARG00000021220
ENSG00000132518	ENSDARG00000026820
ENSG00000171119	ENSDARG00000079849
ENSG00000111684	ENSDARG00000075178
ENSG00000143554	ENSDARG00000046054
ENSG00000115459	ENSDARG00000074742
ENSG00000183762	ENSDARG00000062579
ENSG00000065413	ENSDARG00000026028
ENSG00000155158	ENSDARG00000100962
ENSG00000166471	ENSDARG00000080006
ENSG00000187045	ENSDARG00000102260
ENSG00000127526	ENSDARG00000011945
ENSG00000147804	ENSDARG00000059361
ENSG00000134575	ENSDARG00000007244
ENSG00000106009	ENSDARG00000062585
ENSG00000135912	ENSDARG00000078935
ENSG00000120697	ENSDARG00000061235
ENSG00000183597	ENSDARG00000056550
ENSG00000187871	ENSDARG00000089709
ENSG00000085872	ENSDARG00000021812
ENSG00000120699	ENSDARG00000068755
ENSG00000090238	ENSDARG00000055510
ENSG00000102057	ENSDARG00000074746
ENSG00000183337	ENSDARG00000017798
ENSG00000177565	ENSDARG00000058696
ENSG00000125868	ENSDARG00000012972
ENSG00000104472	ENSDARG00000042337
ENSG00000122986	ENSDARG00000040338
ENSG00000105793	ENSDARG00000040300
ENSG00000133422	ENSDARG00000028539
ENSG00000162616	ENSDARG00000038978
ENSG00000151835	ENSDARG00000091042
ENSG00000137960	ENSDARG00000009488
ENSG00000166596	ENSDARG00000101679
ENSG00000163909	ENSDARG00000055798
ENSG00000157368	ENSDARG00000091003
ENSG00000157680	ENSDARG00000063578
ENSG00000204852	ENSDARG00000078447
ENSG00000025434	ENSDARG00000098439
ENSG00000103995	ENSDARG00000075725
ENSG00000116983	ENSDARG00000070491
ENSG00000188175	ENSDARG00000061365
ENSG00000171843	ENSDARG00000006754
ENSG00000102007	ENSDARG00000036630
ENSG00000172733	ENSDARG00000099187
ENSG00000165392	ENSDARG00000098211
ENSG00000162545	ENSDARG00000101387
ENSG00000090432	ENSDARG00000052527
ENSG00000122643	ENSDARG00000058597
ENSG00000183114	ENSDARG00000070222
ENSG00000166224	ENSDARG00000061375
ENSG00000197586	ENSDARG00000008757
ENSG00000012211	ENSDARG00000073996
ENSG00000106633	ENSDARG00000068006
ENSG00000010256	ENSDARG00000052304
ENSG00000144857	ENSDARG00000074335
ENSG00000130699	ENSDARG00000068192
ENSG00000143970	ENSDARG00000076501
ENSG00000163141	ENSDARG00000060435
ENSG00000104325	ENSDARG00000003869
ENSG00000158825	ENSDARG00000036426
ENSG00000084093	ENSDARG00000103046
ENSG00000142765	ENSDARG00000070094
ENSG00000141252	ENSDARG00000069324
ENSG00000081479	ENSDARG00000102506
ENSG00000137221	ENSDARG00000010681
ENSG00000164116	ENSDARG00000013787
ENSG00000243927	ENSDARG00000039543
ENSG00000130638	ENSDARG00000008439
ENSG00000083444	ENSDARG00000059746
ENSG00000165186	ENSDARG00000018066
ENSG00000100206	ENSDARG00000055883
ENSG00000163453	ENSDARG00000104138
ENSG00000167220	ENSDARG00000024728
ENSG00000137393	ENSDARG00000024940
ENSG00000118997	ENSDARG00000060165
ENSG00000158806	ENSDARG00000053963
ENSG00000206557	ENSDARG00000075593
ENSG00000112333	ENSDARG00000017107
ENSG00000198838	ENSDARG00000071331
ENSG00000127863	ENSDARG00000041869
ENSG00000146360	ENSDARG00000052400
ENSG00000115875	ENSDARG00000101057
ENSG00000104320	ENSDARG00000040303
ENSG00000163145	ENSDARG00000074949
ENSG00000153786	ENSDARG00000019484
ENSG00000142700	ENSDARG00000039412
ENSG00000167967	ENSDARG00000038243
ENSG00000188162	ENSDARG00000068460
ENSG00000137449	ENSDARG00000052604
ENSG00000122420	ENSDARG00000074016
ENSG00000205339	ENSDARG00000035751
ENSG00000123131	ENSDARG00000069013
ENSG00000182149	ENSDARG00000051888
ENSG00000105072	ENSDARG00000090673
ENSG00000164663	ENSDARG00000000229
ENSG00000101350	ENSDARG00000101120
ENSG00000176697	ENSDARG00000018817
ENSG00000153956	ENSDARG00000014804
ENSG00000172201	ENSDARG00000045131
ENSG00000112335	ENSDARG00000008678
ENSG00000164182	ENSDARG00000069286
ENSG00000110811	ENSDARG00000057879
ENSG00000214736	ENSDARG00000097797
ENSG00000172009	ENSDARG00000013776
ENSG00000184634	ENSDARG00000103953
ENSG00000109445	ENSDARG00000020494
ENSG00000184575	ENSDARG00000099652
ENSG00000137218	ENSDARG00000078688
ENSG00000117523	ENSDARG00000057583
ENSG00000068024	ENSDARG00000098349
ENSG00000084092	ENSDARG00000102934
ENSG00000151789	ENSDARG00000086162
ENSG00000198952	ENSDARG00000041481
ENSG00000089234	ENSDARG00000008560
ENSG00000180979	ENSDARG00000043938
ENSG00000136243	ENSDARG00000029043
ENSG00000144730	ENSDARG00000098359
ENSG00000123908	ENSDARG00000061268
ENSG00000114026	ENSDARG00000060002
ENSG00000171103	ENSDARG00000097465
ENSG00000158828	ENSDARG00000001929
ENSG00000079387	ENSDARG00000078574
ENSG00000110104	ENSDARG00000059908
ENSG00000244038	ENSDARG00000037318
ENSG00000188822	ENSDARG00000039970
ENSG00000104728	ENSDARG00000077788
ENSG00000163806	ENSDARG00000059131
ENSG00000143387	ENSDARG00000040251
ENSG00000102302	ENSDARG00000100402
ENSG00000132881	ENSDARG00000028442
ENSG00000158315	ENSDARG00000069833
ENSG00000186998	ENSDARG00000076119
ENSG00000116954	ENSDARG00000069829
ENSG00000158526	ENSDARG00000005772
ENSG00000189266	ENSDARG00000053291
ENSG00000005175	ENSDARG00000087962
ENSG00000112214	ENSDARG00000014805
ENSG00000128923	ENSDARG00000017431
ENSG00000082556	ENSDARG00000006894
ENSG00000146151	ENSDARG00000088740
ENSG00000103449	ENSDARG00000074319
ENSG00000175643	ENSDARG00000103137
ENSG00000185338	ENSDARG00000038095
ENSG00000164610	ENSDARG00000098942
ENSG00000115421	ENSDARG00000012141
ENSG00000180881	ENSDARG00000058486
ENSG00000137776	ENSDARG00000052728
ENSG00000056097	ENSDARG00000027109
ENSG00000197273	ENSDARG00000102602
ENSG00000162783	ENSDARG00000009881
ENSG00000116747	ENSDARG00000089225
ENSG00000184160	ENSDARG00000069669
ENSG00000103502	ENSDARG00000070686
ENSG00000104413	ENSDARG00000011245
ENSG00000283980	ENSDARG00000062537
ENSG00000132004	ENSDARG00000058020
ENSG00000163017	ENSDARG00000079111
ENSG00000103043	ENSDARG00000014303
ENSG00000166619	ENSDARG00000052073
ENSG00000134138	ENSDARG00000098240
ENSG00000140988	ENSDARG00000077291
ENSG00000164543	ENSDARG00000074715
ENSG00000101782	ENSDARG00000042751
ENSG00000124596	ENSDARG00000057426
ENSG00000102984	ENSDARG00000106989
ENSG00000079134	ENSDARG00000088246
ENSG00000062485	ENSDARG00000103364
ENSG00000106603	ENSDARG00000076360
ENSG00000070985	ENSDARG00000059792
ENSG00000171456	ENSDARG00000036956
ENSG00000198715	ENSDARG00000059354
ENSG00000093217	ENSDARG00000043260
ENSG00000135678	ENSDARG00000011769
ENSG00000172572	ENSDARG00000004227
ENSG00000164985	ENSDARG00000104710
ENSG00000110107	ENSDARG00000015239
ENSG00000166228	ENSDARG00000031981
ENSG00000165637	ENSDARG00000013623
ENSG00000144712	ENSDARG00000005749
ENSG00000107731	ENSDARG00000033327
ENSG00000116750	ENSDARG00000103404
ENSG00000142733	ENSDARG00000104760
ENSG00000104299	ENSDARG00000067913
ENSG00000157450	ENSDARG00000078802
ENSG00000173706	ENSDARG00000018441
ENSG00000135679	ENSDARG00000033443
ENSG00000163249	ENSDARG00000099692
ENSG00000103047	ENSDARG00000034001
ENSG00000130224	ENSDARG00000075580
ENSG00000144713	ENSDARG00000054818
ENSG00000138760	ENSDARG00000089844
ENSG00000064313	ENSDARG00000102307
ENSG00000136274	ENSDARG00000012347
ENSG00000112218	ENSDARG00000074540
ENSG00000101557	ENSDARG00000025889
ENSG00000164975	ENSDARG00000101474
ENSG00000137942	ENSDARG00000020131
ENSG00000144589	ENSDARG00000070122
ENSG00000011132	ENSDARG00000090675
ENSG00000106636	ENSDARG00000038308
ENSG00000224470	ENSDARG00000086977
ENSG00000115159	ENSDARG00000062430
ENSG00000138135	ENSDARG00000093818
ENSG00000105289	ENSDARG00000002909
ENSG00000115993	ENSDARG00000102471
ENSG00000173588	ENSDARG00000101236
ENSG00000187514	ENSDARG00000021113
ENSG00000129152	ENSDARG00000030110
ENSG00000185104	ENSDARG00000022418
ENSG00000176428	ENSDARG00000097055
ENSG00000174282	ENSDARG00000105255
ENSG00000123545	ENSDARG00000077859
ENSG00000082146	ENSDARG00000088225
ENSG00000125354	ENSDARG00000010721
ENSG00000071462	ENSDARG00000063596
ENSG00000136040	ENSDARG00000015278
ENSG00000085788	ENSDARG00000076765
ENSG00000068400	ENSDARG00000063069
ENSG00000118804	ENSDARG00000098408
ENSG00000122126	ENSDARG00000078106
ENSG00000221955	ENSDARG00000074384
ENSG00000116560	ENSDARG00000011564
ENSG00000104679	ENSDARG00000099593
ENSG00000122873	ENSDARG00000079516
ENSG00000003509	ENSDARG00000033134
ENSG00000111832	ENSDARG00000015930
ENSG00000088812	ENSDARG00000062164
ENSG00000157890	ENSDARG00000062686
ENSG00000163959	ENSDARG00000045306
ENSG00000165309	ENSDARG00000074708
ENSG00000166813	ENSDARG00000033099
ENSG00000149657	ENSDARG00000025386
ENSG00000065268	ENSDARG00000041113
ENSG00000185946	ENSDARG00000011247
ENSG00000156265	ENSDARG00000069143
ENSG00000147548	ENSDARG00000062765
ENSG00000186231	ENSDARG00000003576
ENSG00000188725	ENSDARG00000086699
ENSG00000073111	ENSDARG00000102798
ENSG00000103494	ENSDARG00000051754
ENSG00000137462	ENSDARG00000037758
ENSG00000135709	ENSDARG00000041599
ENSG00000171148	ENSDARG00000058220
ENSG00000115825	ENSDARG00000079967
ENSG00000176410	ENSDARG00000079415
ENSG00000165271	ENSDARG00000059711
ENSG00000107798	ENSDARG00000018529
ENSG00000111261	ENSDARG00000104839
ENSG00000140632	ENSDARG00000099213
ENSG00000239857	ENSDARG00000024398
ENSG00000117643	ENSDARG00000067912
ENSG00000198815	ENSDARG00000075774
ENSG00000188167	ENSDARG00000036059
ENSG00000170266	ENSDARG00000036415
ENSG00000135473	ENSDARG00000074675
ENSG00000113838	ENSDARG00000056886
ENSG00000091039	ENSDARG00000039724
ENSG00000129103	ENSDARG00000069497
ENSG00000164828	ENSDARG00000055350
ENSG00000163870	ENSDARG00000054930
ENSG00000113889	ENSDARG00000022372
ENSG00000008300	ENSDARG00000055825
ENSG00000092964	ENSDARG00000032083
ENSG00000160049	ENSDARG00000055770
ENSG00000130413	ENSDARG00000054318
ENSG00000171773	ENSDARG00000052035
ENSG00000171160	ENSDARG00000039062
ENSG00000139155	ENSDARG00000016749
ENSG00000132603	ENSDARG00000059075
ENSG00000171453	ENSDARG00000039400
ENSG00000138068	ENSDARG00000086826
ENSG00000135537	ENSDARG00000011466
ENSG00000241935	ENSDARG00000018944
ENSG00000100385	ENSDARG00000075720
ENSG00000129460	ENSDARG00000045372
ENSG00000145192	ENSDARG00000069293
ENSG00000140718	ENSDARG00000044216
ENSG00000142655	ENSDARG00000028322
ENSG00000144120	ENSDARG00000069301
ENSG00000118900	ENSDARG00000063169
ENSG00000121964	ENSDARG00000020642
ENSG00000198355	ENSDARG00000055129
ENSG00000132604	ENSDARG00000039302
ENSG00000152484	ENSDARG00000078109
ENSG00000165714	ENSDARG00000077830
ENSG00000198467	ENSDARG00000104682
ENSG00000122121	ENSDARG00000026017
ENSG00000055070	ENSDARG00000056338
ENSG00000137207	ENSDARG00000020449
ENSG00000168802	ENSDARG00000069045
ENSG00000177181	ENSDARG00000016830
ENSG00000136982	ENSDARG00000019907
ENSG00000117601	ENSDARG00000042684
ENSG00000115194	ENSDARG00000021305
ENSG00000137802	ENSDARG00000103746
ENSG00000120942	ENSDARG00000013009
ENSG00000129158	ENSDARG00000070986
ENSG00000111266	ENSDARG00000102474
ENSG00000151778	ENSDARG00000094003
ENSG00000174915	ENSDARG00000101018
ENSG00000162191	ENSDARG00000090309
ENSG00000188263	ENSDARG00000089131
ENSG00000186409	ENSDARG00000056961
ENSG00000258429	ENSDARG00000013950
ENSG00000108590	ENSDARG00000008020
ENSG00000197217	ENSDARG00000038422
ENSG00000118271	ENSDARG00000037191
ENSG00000103044	ENSDARG00000057210
ENSG00000239779	ENSDARG00000092260
ENSG00000198920	ENSDARG00000034227
ENSG00000125630	ENSDARG00000077469
ENSG00000115306	ENSDARG00000102883
ENSG00000182923	ENSDARG00000056862
ENSG00000172197	ENSDARG00000029356
ENSG00000100263	ENSDARG00000079816
ENSG00000066185	ENSDARG00000017055
ENSG00000124571	ENSDARG00000098868
ENSG00000168807	ENSDARG00000051763
ENSG00000182158	ENSDARG00000063563
ENSG00000164683	ENSDARG00000070538
ENSG00000130313	ENSDARG00000021233
ENSG00000127125	ENSDARG00000061889
ENSG00000206562	ENSDARG00000070085
ENSG00000129235	ENSDARG00000058079
ENSG00000141076	ENSDARG00000017675
ENSG00000154822	ENSDARG00000098826
ENSG00000150756	ENSDARG00000033451
ENSG00000105669	ENSDARG00000018562
ENSG00000203965	ENSDARG00000020279
ENSG00000186222	ENSDARG00000007597
ENSG00000072401	ENSDARG00000038576
ENSG00000170871	ENSDARG00000052244
ENSG00000122122	ENSDARG00000016541
ENSG00000183735	ENSDARG00000103095
ENSG00000147119	ENSDARG00000044341
ENSG00000204052	ENSDARG00000063411
ENSG00000156973	ENSDARG00000074892
ENSG00000213672	ENSDARG00000079475
ENSG00000179023	ENSDARG00000105322
ENSG00000101412	ENSDARG00000103868
ENSG00000122367	ENSDARG00000099974
ENSG00000160255	ENSDARG00000016939
ENSG00000100427	ENSDARG00000063026
ENSG00000102804	ENSDARG00000038306
ENSG00000176165	ENSDARG00000070769
ENSG00000092758	ENSDARG00000037845
ENSG00000084072	ENSDARG00000103234
ENSG00000111639	ENSDARG00000041340
ENSG00000102974	ENSDARG00000056621
ENSG00000160948	ENSDARG00000103203
ENSG00000129055	ENSDARG00000078435
ENSG00000088298	ENSDARG00000028448
ENSG00000166938	ENSDARG00000053200
ENSG00000174944	ENSDARG00000103305
ENSG00000099958	ENSDARG00000033871
ENSG00000144597	ENSDARG00000070795
ENSG00000173947	ENSDARG00000097071
ENSG00000163945	ENSDARG00000100916
ENSG00000010292	ENSDARG00000005058
ENSG00000123159	ENSDARG00000104483
ENSG00000196542	ENSDARG00000091658
ENSG00000105671	ENSDARG00000012899
ENSG00000159423	ENSDARG00000038207
ENSG00000117640	ENSDARG00000003940
ENSG00000101138	ENSDARG00000044820
ENSG00000112242	ENSDARG00000070463
ENSG00000146263	ENSDARG00000074691
ENSG00000122026	ENSDARG00000010516
ENSG00000118276	ENSDARG00000010301
ENSG00000034971	ENSDARG00000021789
ENSG00000136270	ENSDARG00000074807
ENSG00000124370	ENSDARG00000045428
ENSG00000130119	ENSDARG00000020595
ENSG00000088833	ENSDARG00000087640
ENSG00000145428	ENSDARG00000037647
ENSG00000101417	ENSDARG00000101805
ENSG00000017797	ENSDARG00000078653
ENSG00000152580	ENSDARG00000077497
ENSG00000136002	ENSDARG00000012914
ENSG00000130940	ENSDARG00000037030
ENSG00000168438	ENSDARG00000041226
ENSG00000181631	ENSDARG00000069944
ENSG00000081320	ENSDARG00000014348
ENSG00000142661	ENSDARG00000059838
ENSG00000174946	ENSDARG00000105008
ENSG00000188659	ENSDARG00000006474
ENSG00000169313	ENSDARG00000069945
ENSG00000139044	ENSDARG00000078749
ENSG00000120820	ENSDARG00000057942
ENSG00000106125	ENSDARG00000077696
ENSG00000135111	ENSDARG00000002216
ENSG00000157168	ENSDARG00000104314
ENSG00000150627	ENSDARG00000075098
ENSG00000138100	ENSDARG00000029907
ENSG00000133114	ENSDARG00000058287
ENSG00000169118	ENSDARG00000104342
ENSG00000102882	ENSDARG00000070573
ENSG00000047249	ENSDARG00000006370
ENSG00000183943	ENSDARG00000060716
ENSG00000163794	ENSDARG00000014927
ENSG00000175063	ENSDARG00000035770
ENSG00000173486	ENSDARG00000044540
ENSG00000092200	ENSDARG00000076055
ENSG00000188706	ENSDARG00000060515
ENSG00000153071	ENSDARG00000053091
ENSG00000108064	ENSDARG00000063145
ENSG00000146592	ENSDARG00000070536
ENSG00000121853	ENSDARG00000056230
ENSG00000065923	ENSDARG00000076754
ENSG00000111269	ENSDARG00000104049
ENSG00000145423	ENSDARG00000070050
ENSG00000125966	ENSDARG00000018896
ENSG00000143437	ENSDARG00000021855
ENSG00000167994	ENSDARG00000007711
ENSG00000088247	ENSDARG00000026489
ENSG00000131873	ENSDARG00000079027
ENSG00000124383	ENSDARG00000012495
ENSG00000132792	ENSDARG00000011958
ENSG00000215474	ENSDARG00000063614
ENSG00000116688	ENSDARG00000079504
ENSG00000183624	ENSDARG00000077471
ENSG00000145088	ENSDARG00000010432
ENSG00000169684	ENSDARG00000003420
ENSG00000137936	ENSDARG00000016981
ENSG00000233927	ENSDARG00000035860
ENSG00000118690	ENSDARG00000022660
ENSG00000080644	ENSDARG00000100991
ENSG00000171840	ENSDARG00000079824
ENSG00000163251	ENSDARG00000025420
ENSG00000186994	ENSDARG00000076566
ENSG00000188906	ENSDARG00000006169
ENSG00000079337	ENSDARG00000079291
ENSG00000112175	ENSDARG00000101701
ENSG00000178401	ENSDARG00000037067
ENSG00000213190	ENSDARG00000071026
ENSG00000197622	ENSDARG00000023724
ENSG00000197410	ENSDARG00000037286
ENSG00000178385	ENSDARG00000030633
ENSG00000175262	ENSDARG00000098029
ENSG00000113600	ENSDARG00000016319
ENSG00000117533	ENSDARG00000043510
ENSG00000048342	ENSDARG00000090971
ENSG00000115756	ENSDARG00000022763
ENSG00000165406	ENSDARG00000062489
ENSG00000121858	ENSDARG00000057241
ENSG00000153339	ENSDARG00000038866
ENSG00000111727	ENSDARG00000058127
ENSG00000006007	ENSDARG00000055108
ENSG00000110768	ENSDARG00000026701
ENSG00000188352	ENSDARG00000022020
ENSG00000168575	ENSDARG00000060796
ENSG00000130177	ENSDARG00000055470
ENSG00000150753	ENSDARG00000045399
ENSG00000148450	ENSDARG00000018459
ENSG00000156876	ENSDARG00000058346
ENSG00000174950	ENSDARG00000096327
ENSG00000153179	ENSDARG00000059064
ENSG00000094631	ENSDARG00000008384
ENSG00000159082	ENSDARG00000025011
ENSG00000149635	ENSDARG00000022139
ENSG00000115652	ENSDARG00000056102
ENSG00000235608	ENSDARG00000099427
ENSG00000116661	ENSDARG00000099306
ENSG00000176209	ENSDARG00000037423
ENSG00000162924	ENSDARG00000055276
ENSG00000163406	ENSDARG00000032010
ENSG00000124766	ENSDARG00000004588
ENSG00000131061	ENSDARG00000103725
ENSG00000121621	ENSDARG00000008022
ENSG00000071794	ENSDARG00000026053
ENSG00000166819	ENSDARG00000054048
ENSG00000169519	ENSDARG00000089236
ENSG00000183150	ENSDARG00000102226
ENSG00000141255	ENSDARG00000098537
ENSG00000131871	ENSDARG00000070097
ENSG00000255690	ENSDARG00000100791
ENSG00000100216	ENSDARG00000045146
ENSG00000172671	ENSDARG00000076703
ENSG00000138399	ENSDARG00000056128
ENSG00000184897	ENSDARG00000054058
ENSG00000128340	ENSDARG00000038010
ENSG00000147586	ENSDARG00000041538
ENSG00000185467	ENSDARG00000027169
ENSG00000155792	ENSDARG00000040930
ENSG00000103460	ENSDARG00000073957
ENSG00000188937	ENSDARG00000061791
ENSG00000136045	ENSDARG00000015921
ENSG00000092850	ENSDARG00000028973
ENSG00000162618	ENSDARG00000013653
ENSG00000106069	ENSDARG00000011845
ENSG00000153975	ENSDARG00000059983
ENSG00000160949	ENSDARG00000071294
ENSG00000103653	ENSDARG00000067996
ENSG00000180332	ENSDARG00000068691
ENSG00000131149	ENSDARG00000062020
ENSG00000196821	ENSDARG00000078075
ENSG00000090905	ENSDARG00000079688
ENSG00000213983	ENSDARG00000054337
ENSG00000171960	ENSDARG00000041530
ENSG00000240972	ENSDARG00000071336
ENSG00000150722	ENSDARG00000038941
ENSG00000128534	ENSDARG00000091656
ENSG00000145020	ENSDARG00000010862
ENSG00000133460	ENSDARG00000053961
ENSG00000176595	ENSDARG00000104958
ENSG00000117245	ENSDARG00000055238
ENSG00000134709	ENSDARG00000042946
ENSG00000099901	ENSDARG00000014817
ENSG00000172179	ENSDARG00000037946
ENSG00000196911	ENSDARG00000042030
ENSG00000158195	ENSDARG00000024209
ENSG00000149600	ENSDARG00000036784
ENSG00000163635	ENSDARG00000074804
ENSG00000197565	ENSDARG00000052061
ENSG00000172315	ENSDARG00000090821
ENSG00000125611	ENSDARG00000091754
ENSG00000125871	ENSDARG00000016656
ENSG00000189067	ENSDARG00000103483
ENSG00000158296	ENSDARG00000069478
ENSG00000103540	ENSDARG00000101309
ENSG00000158270	ENSDARG00000061140
ENSG00000100221	ENSDARG00000071548
ENSG00000106066	ENSDARG00000056480
ENSG00000099899	ENSDARG00000002830
ENSG00000114923	ENSDARG00000104005
ENSG00000159753	ENSDARG00000056639
ENSG00000197603	ENSDARG00000092776
ENSG00000089006	ENSDARG00000020442
ENSG00000182087	ENSDARG00000060442
ENSG00000131153	ENSDARG00000002304
ENSG00000117971	ENSDARG00000101677
ENSG00000108381	ENSDARG00000005154
ENSG00000163848	ENSDARG00000055106
ENSG00000155254	ENSDARG00000011724
ENSG00000087589	ENSDARG00000006775
ENSG00000166436	ENSDARG00000054332
ENSG00000140873	ENSDARG00000001999
ENSG00000111206	ENSDARG00000003200
ENSG00000168267	ENSDARG00000014479
ENSG00000128191	ENSDARG00000035564
ENSG00000124374	ENSDARG00000008706
ENSG00000163950	ENSDARG00000100558
ENSG00000186105	ENSDARG00000073747
ENSG00000163468	ENSDARG00000016173
ENSG00000115204	ENSDARG00000032431
ENSG00000126705	ENSDARG00000093453
ENSG00000086189	ENSDARG00000005057
ENSG00000145349	ENSDARG00000043010
ENSG00000004478	ENSDARG00000008447
ENSG00000106605	ENSDARG00000059857
ENSG00000135945	ENSDARG00000018296
ENSG00000158815	ENSDARG00000102778
ENSG00000215845	ENSDARG00000071567
ENSG00000197993	ENSDARG00000076950
ENSG00000214595	ENSDARG00000102755
ENSG00000149782	ENSDARG00000068246
ENSG00000112234	ENSDARG00000026941
ENSG00000084733	ENSDARG00000046106
ENSG00000157191	ENSDARG00000046002
ENSG00000205643	ENSDARG00000095705
ENSG00000164885	ENSDARG00000056683
ENSG00000167995	ENSDARG00000078331
ENSG00000131652	ENSDARG00000037966
ENSG00000068796	ENSDARG00000043571
ENSG00000053702	ENSDARG00000079985
ENSG00000259431	ENSDARG00000063049
ENSG00000123570	ENSDARG00000103391
ENSG00000170381	ENSDARG00000036571
ENSG00000151065	ENSDARG00000045484
ENSG00000153066	ENSDARG00000101291
ENSG00000023909	ENSDARG00000018953
ENSG00000176542	ENSDARG00000077431
ENSG00000183617	ENSDARG00000071468
ENSG00000152102	ENSDARG00000101733
ENSG00000122507	ENSDARG00000079217
ENSG00000111203	ENSDARG00000002174
ENSG00000111405	ENSDARG00000044204
ENSG00000152527	ENSDARG00000040851
ENSG00000184602	ENSDARG00000099888
ENSG00000165733	ENSDARG00000054154
ENSG00000175387	ENSDARG00000006389
ENSG00000115524	ENSDARG00000056138
ENSG00000147509	ENSDARG00000038859
ENSG00000015171	ENSDARG00000057249
ENSG00000065978	ENSDARG00000004757
ENSG00000158417	ENSDARG00000016548
ENSG00000140527	ENSDARG00000087191
ENSG00000166265	ENSDARG00000103783
ENSG00000188976	ENSDARG00000001754
ENSG00000083642	ENSDARG00000098897
ENSG00000086200	ENSDARG00000054224
ENSG00000080546	ENSDARG00000020693
ENSG00000107738	ENSDARG00000068784
ENSG00000099954	ENSDARG00000078310
ENSG00000189409	ENSDARG00000043079
ENSG00000150628	ENSDARG00000036189
ENSG00000197905	ENSDARG00000075274
ENSG00000187954	ENSDARG00000061057
ENSG00000187634	ENSDARG00000077852
ENSG00000116128	ENSDARG00000036687
ENSG00000116459	ENSDARG00000011553
ENSG00000203797	ENSDARG00000079664
ENSG00000131876	ENSDARG00000024651
ENSG00000189410	ENSDARG00000014324
ENSG00000130733	ENSDARG00000021399
ENSG00000182568	ENSDARG00000062621
ENSG00000102024	ENSDARG00000037655
ENSG00000034053	ENSDARG00000060639
ENSG00000124562	ENSDARG00000009871
ENSG00000115596	ENSDARG00000073935
ENSG00000197921	ENSDARG00000038205
ENSG00000135925	ENSDARG00000017155
ENSG00000010165	ENSDARG00000010905
ENSG00000162069	ENSDARG00000052427
ENSG00000135951	ENSDARG00000052512
ENSG00000163497	ENSDARG00000009242
ENSG00000109452	ENSDARG00000075201
ENSG00000155256	ENSDARG00000059835
ENSG00000137814	ENSDARG00000036781
ENSG00000049759	ENSDARG00000060006
ENSG00000171017	ENSDARG00000078283
ENSG00000196498	ENSDARG00000000966
ENSG00000142453	ENSDARG00000018698
ENSG00000203737	ENSDARG00000093460
ENSG00000171566	ENSDARG00000037283
ENSG00000152061	ENSDARG00000061757
ENSG00000182175	ENSDARG00000012248
ENSG00000116863	ENSDARG00000019338
ENSG00000162408	ENSDARG00000077751
ENSG00000065060	ENSDARG00000077011
ENSG00000106244	ENSDARG00000002967
ENSG00000122035	ENSDARG00000046013
ENSG00000168936	ENSDARG00000075346
ENSG00000130429	ENSDARG00000027063
ENSG00000101751	ENSDARG00000029250
ENSG00000164122	ENSDARG00000053222
ENSG00000107099	ENSDARG00000055225
ENSG00000062582	ENSDARG00000100116
ENSG00000131374	ENSDARG00000036212
ENSG00000075292	ENSDARG00000104169
ENSG00000025708	ENSDARG00000099821
ENSG00000167196	ENSDARG00000053505
ENSG00000184408	ENSDARG00000032799
ENSG00000101181	ENSDARG00000063574
ENSG00000132405	ENSDARG00000003520
ENSG00000126602	ENSDARG00000024317
ENSG00000159212	ENSDARG00000099108
ENSG00000129128	ENSDARG00000089976
ENSG00000115514	ENSDARG00000069853
ENSG00000115758	ENSDARG00000007377
ENSG00000197872	ENSDARG00000006672
ENSG00000070610	ENSDARG00000061472
ENSG00000124749	ENSDARG00000025320
ENSG00000169126	ENSDARG00000055128
ENSG00000158941	ENSDARG00000038302
ENSG00000144182	ENSDARG00000025233
ENSG00000076984	ENSDARG00000008279
ENSG00000241685	ENSDARG00000008383
ENSG00000158411	ENSDARG00000044766
ENSG00000046647	ENSDARG00000053496
ENSG00000022277	ENSDARG00000040607
ENSG00000092201	ENSDARG00000079949
ENSG00000169062	ENSDARG00000069297
ENSG00000173013	ENSDARG00000035963
ENSG00000173011	ENSDARG00000003769
ENSG00000107175	ENSDARG00000020926
ENSG00000162836	ENSDARG00000040064
ENSG00000160917	ENSDARG00000020217
ENSG00000137076	ENSDARG00000100729
ENSG00000123080	ENSDARG00000057610
ENSG00000134444	ENSDARG00000101443
ENSG00000113389	ENSDARG00000035253
ENSG00000025770	ENSDARG00000033757
ENSG00000104140	ENSDARG00000070434
ENSG00000111412	ENSDARG00000078315
ENSG00000127483	ENSDARG00000044669
ENSG00000179930	ENSDARG00000104823
ENSG00000106245	ENSDARG00000017084
ENSG00000165655	ENSDARG00000018492
ENSG00000204564	ENSDARG00000056165
ENSG00000101180	ENSDARG00000035942
ENSG00000124091	ENSDARG00000040608
ENSG00000075234	ENSDARG00000042188
ENSG00000184304	ENSDARG00000075949
ENSG00000147454	ENSDARG00000073743
ENSG00000178234	ENSDARG00000063636
ENSG00000182255	ENSDARG00000078650
ENSG00000100994	ENSDARG00000002021
ENSG00000136235	ENSDARG00000062688
ENSG00000075131	ENSDARG00000036136
ENSG00000132423	ENSDARG00000069857
ENSG00000204560	ENSDARG00000013150
ENSG00000114346	ENSDARG00000007278
ENSG00000162927	ENSDARG00000079973
ENSG00000198842	ENSDARG00000099889
ENSG00000130414	ENSDARG00000013333
ENSG00000107341	ENSDARG00000058740
ENSG00000100997	ENSDARG00000071004
ENSG00000171812	ENSDARG00000060893
ENSG00000138036	ENSDARG00000039770
ENSG00000134871	ENSDARG00000104110
ENSG00000185652	ENSDARG00000059043
ENSG00000133112	ENSDARG00000092693
ENSG00000183807	ENSDARG00000063344
ENSG00000157423	ENSDARG00000056764
ENSG00000182220	ENSDARG00000008735
ENSG00000157833	ENSDARG00000073933
ENSG00000162928	ENSDARG00000071037
ENSG00000054116	ENSDARG00000045364
ENSG00000174574	ENSDARG00000039969
ENSG00000173612	ENSDARG00000005371
ENSG00000072864	ENSDARG00000103902
ENSG00000150630	ENSDARG00000069640
ENSG00000106025	ENSDARG00000032389
ENSG00000013810	ENSDARG00000005454
ENSG00000141452	ENSDARG00000029307
ENSG00000174938	ENSDARG00000076052
ENSG00000124641	ENSDARG00000046006
ENSG00000114956	ENSDARG00000075395
ENSG00000162188	ENSDARG00000009553
ENSG00000185002	ENSDARG00000041702
ENSG00000133392	ENSDARG00000100972
ENSG00000104142	ENSDARG00000070433
ENSG00000179580	ENSDARG00000075046
ENSG00000163982	ENSDARG00000021566
ENSG00000164237	ENSDARG00000073786
ENSG00000122299	ENSDARG00000102195
ENSG00000173264	ENSDARG00000037244
ENSG00000170275	ENSDARG00000018010
ENSG00000168653	ENSDARG00000006290
ENSG00000187498	ENSDARG00000055009
ENSG00000141458	ENSDARG00000017180
ENSG00000157500	ENSDARG00000060734
ENSG00000120057	ENSDARG00000039041
ENSG00000101997	ENSDARG00000052379
ENSG00000181378	ENSDARG00000006863
ENSG00000004809	ENSDARG00000015869
ENSG00000135677	ENSDARG00000023766
ENSG00000145220	ENSDARG00000098507
ENSG00000163214	ENSDARG00000057660
ENSG00000165731	ENSDARG00000055305
ENSG00000128917	ENSDARG00000070425
ENSG00000129317	ENSDARG00000069780
ENSG00000164007	ENSDARG00000044569
ENSG00000187808	ENSDARG00000087152
ENSG00000133116	ENSDARG00000079862
ENSG00000180772	ENSDARG00000035552
ENSG00000036828	ENSDARG00000013649
ENSG00000268104	ENSDARG00000029866
ENSG00000173662	ENSDARG00000056739
ENSG00000123091	ENSDARG00000010442
ENSG00000115275	ENSDARG00000060252
ENSG00000168826	ENSDARG00000102111
ENSG00000135821	ENSDARG00000099776
ENSG00000164815	ENSDARG00000021579
ENSG00000038002	ENSDARG00000004889
ENSG00000174173	ENSDARG00000041575
ENSG00000179133	ENSDARG00000076896
ENSG00000174276	ENSDARG00000030805
ENSG00000205744	ENSDARG00000078503
ENSG00000109519	ENSDARG00000010021
ENSG00000102218	ENSDARG00000044339
ENSG00000125351	ENSDARG00000000489
ENSG00000081154	ENSDARG00000037713
ENSG00000156170	ENSDARG00000053652
ENSG00000124104	ENSDARG00000062770
ENSG00000155111	ENSDARG00000043858
ENSG00000173705	ENSDARG00000088277
ENSG00000163811	ENSDARG00000077264
ENSG00000131808	ENSDARG00000010841
ENSG00000159433	ENSDARG00000091548
ENSG00000128965	ENSDARG00000070426
ENSG00000171953	ENSDARG00000056270
ENSG00000122033	ENSDARG00000039649
ENSG00000138413	ENSDARG00000025375
ENSG00000123575	ENSDARG00000009982
ENSG00000101473	ENSDARG00000014138
ENSG00000128578	ENSDARG00000059003
ENSG00000102879	ENSDARG00000054610
ENSG00000075218	ENSDARG00000013719
ENSG00000170162	ENSDARG00000041706
ENSG00000152219	ENSDARG00000001210
ENSG00000115282	ENSDARG00000057890
ENSG00000171962	ENSDARG00000041300
ENSG00000121579	ENSDARG00000027825
ENSG00000164172	ENSDARG00000077202
ENSG00000115520	ENSDARG00000056141
ENSG00000132463	ENSDARG00000053021
ENSG00000078967	ENSDARG00000015057
ENSG00000189108	ENSDARG00000037553
ENSG00000188921	ENSDARG00000102221
ENSG00000164941	ENSDARG00000057986
ENSG00000103966	ENSDARG00000054302
ENSG00000166845	ENSDARG00000071487
ENSG00000204822	ENSDARG00000008920
ENSG00000243789	ENSDARG00000035546
ENSG00000163273	ENSDARG00000068126
ENSG00000135637	ENSDARG00000101377
ENSG00000102981	ENSDARG00000069378
ENSG00000068078	ENSDARG00000004782
ENSG00000176890	ENSDARG00000042894
ENSG00000182902	ENSDARG00000070717
ENSG00000099795	ENSDARG00000033789
ENSG00000065970	ENSDARG00000057680
ENSG00000102221	ENSDARG00000019614
ENSG00000163961	ENSDARG00000105172
ENSG00000203877	ENSDARG00000070535
ENSG00000092140	ENSDARG00000001313
ENSG00000165312	ENSDARG00000100872
ENSG00000154734	ENSDARG00000103519
ENSG00000124074	ENSDARG00000043550
ENSG00000125977	ENSDARG00000053047
ENSG00000177200	ENSDARG00000074498
ENSG00000071889	ENSDARG00000070675
ENSG00000196544	ENSDARG00000061023
ENSG00000000938	ENSDARG00000004378
ENSG00000169826	ENSDARG00000061400
ENSG00000173068	ENSDARG00000069989
ENSG00000125970	ENSDARG00000059972
ENSG00000174738	ENSDARG00000009594
ENSG00000104059	ENSDARG00000053380
ENSG00000137877	ENSDARG00000097683
ENSG00000136378	ENSDARG00000102478
ENSG00000153993	ENSDARG00000017369
ENSG00000075035	ENSDARG00000061819
ENSG00000141441	ENSDARG00000017242
ENSG00000007237	ENSDARG00000074443
ENSG00000185340	ENSDARG00000078803
ENSG00000204859	ENSDARG00000039263
ENSG00000166444	ENSDARG00000037363
ENSG00000153446	ENSDARG00000075345
ENSG00000184985	ENSDARG00000077465
ENSG00000132199	ENSDARG00000038359
ENSG00000066422	ENSDARG00000017886
ENSG00000168818	ENSDARG00000035763
ENSG00000113569	ENSDARG00000001777
ENSG00000125772	ENSDARG00000016011
ENSG00000065615	ENSDARG00000020898
ENSG00000172361	ENSDARG00000100892
ENSG00000118898	ENSDARG00000101043
ENSG00000125356	ENSDARG00000036329
ENSG00000187416	ENSDARG00000021595
ENSG00000164938	ENSDARG00000028017
ENSG00000114631	ENSDARG00000104419
ENSG00000130021	ENSDARG00000027826
ENSG00000144130	ENSDARG00000034852
ENSG00000174748	ENSDARG00000009285
ENSG00000186517	ENSDARG00000074846
ENSG00000175305	ENSDARG00000098529
ENSG00000196526	ENSDARG00000055284
ENSG00000149792	ENSDARG00000075422
ENSG00000169607	ENSDARG00000100573
ENSG00000180900	ENSDARG00000000861
ENSG00000182670	ENSDARG00000086075
ENSG00000136238	ENSDARG00000087954
ENSG00000143379	ENSDARG00000099021
ENSG00000151348	ENSDARG00000056648
ENSG00000128908	ENSDARG00000070432
ENSG00000057704	ENSDARG00000045525
ENSG00000162298	ENSDARG00000017842
ENSG00000132821	ENSDARG00000098289
ENSG00000123737	ENSDARG00000006392
ENSG00000005469	ENSDARG00000040352
ENSG00000147813	ENSDARG00000027930
ENSG00000127554	ENSDARG00000070061
ENSG00000156928	ENSDARG00000091079
ENSG00000004948	ENSDARG00000028845
ENSG00000182093	ENSDARG00000074271
ENSG00000136231	ENSDARG00000010266
ENSG00000110628	ENSDARG00000052271
ENSG00000121351	ENSDARG00000105976
ENSG00000009724	ENSDARG00000007988
ENSG00000163704	ENSDARG00000097323
ENSG00000145495	ENSDARG00000076066
ENSG00000163170	ENSDARG00000098130
ENSG00000187735	ENSDARG00000003531
ENSG00000176194	ENSDARG00000098245
ENSG00000130988	ENSDARG00000098645
ENSG00000135119	ENSDARG00000053019
ENSG00000115761	ENSDARG00000020077
ENSG00000181544	ENSDARG00000067596
ENSG00000169032	ENSDARG00000007825
ENSG00000198832	ENSDARG00000051957
ENSG00000144381	ENSDARG00000056160
ENSG00000183751	ENSDARG00000052344
ENSG00000129245	ENSDARG00000016260
ENSG00000101407	ENSDARG00000004114
ENSG00000174446	ENSDARG00000062476
ENSG00000171564	ENSDARG00000008969
ENSG00000142444	ENSDARG00000037909
ENSG00000116691	ENSDARG00000088346
ENSG00000073150	ENSDARG00000063019
ENSG00000144647	ENSDARG00000010941
ENSG00000145386	ENSDARG00000011094
ENSG00000085185	ENSDARG00000077912
ENSG00000184752	ENSDARG00000042469
ENSG00000188153	ENSDARG00000052063
ENSG00000144711	ENSDARG00000016551
ENSG00000113638	ENSDARG00000035406
ENSG00000100416	ENSDARG00000043734
ENSG00000131143	ENSDARG00000032970
ENSG00000152954	ENSDARG00000044719
ENSG00000077232	ENSDARG00000074727
ENSG00000115541	ENSDARG00000056167
ENSG00000104976	ENSDARG00000036473
ENSG00000159086	ENSDARG00000062361
ENSG00000138398	ENSDARG00000044431
ENSG00000140876	ENSDARG00000070387
ENSG00000157703	ENSDARG00000057983
ENSG00000129214	ENSDARG00000019492
ENSG00000168461	ENSDARG00000020128
ENSG00000131148	ENSDARG00000017093
ENSG00000162222	ENSDARG00000007025
ENSG00000187778	ENSDARG00000020840
ENSG00000144395	ENSDARG00000090935
ENSG00000162413	ENSDARG00000039255
ENSG00000160746	ENSDARG00000057736
ENSG00000164465	ENSDARG00000015907
ENSG00000116273	ENSDARG00000102023
ENSG00000185798	ENSDARG00000079659
ENSG00000130150	ENSDARG00000026024
ENSG00000144535	ENSDARG00000033259
ENSG00000184828	ENSDARG00000100985
ENSG00000115762	ENSDARG00000013928
ENSG00000174013	ENSDARG00000071492
ENSG00000162599	ENSDARG00000062420
ENSG00000114626	ENSDARG00000063354
ENSG00000178531	ENSDARG00000098284
ENSG00000104980	ENSDARG00000104771
ENSG00000123572	ENSDARG00000098680
ENSG00000158856	ENSDARG00000013110
ENSG00000132530	ENSDARG00000068939
ENSG00000114391	ENSDARG00000099104
ENSG00000166483	ENSDARG00000093864
ENSG00000043514	ENSDARG00000032876
ENSG00000119041	ENSDARG00000043247
ENSG00000149503	ENSDARG00000099194
ENSG00000198822	ENSDARG00000031712
ENSG00000124786	ENSDARG00000045437
ENSG00000148429	ENSDARG00000022187
ENSG00000106460	ENSDARG00000035949
ENSG00000198001	ENSDARG00000100534
ENSG00000197496	ENSDARG00000090820
ENSG00000116704	ENSDARG00000011973
ENSG00000147123	ENSDARG00000043467
ENSG00000130702	ENSDARG00000058543
ENSG00000150054	ENSDARG00000102470
ENSG00000154736	ENSDARG00000100307
ENSG00000185670	ENSDARG00000036235
ENSG00000182872	ENSDARG00000077400
ENSG00000154582	ENSDARG00000045359
ENSG00000079101	ENSDARG00000055595
ENSG00000132356	ENSDARG00000060596
ENSG00000003989	ENSDARG00000037097
ENSG00000129226	ENSDARG00000055504
ENSG00000071243	ENSDARG00000034326
ENSG00000182504	ENSDARG00000102407
ENSG00000117385	ENSDARG00000071212
ENSG00000100276	ENSDARG00000062314
ENSG00000172428	ENSDARG00000045296
ENSG00000115828	ENSDARG00000089717
ENSG00000087510	ENSDARG00000040606
ENSG00000166024	ENSDARG00000089243
ENSG00000106459	ENSDARG00000000018
ENSG00000101413	ENSDARG00000038113
ENSG00000166509	ENSDARG00000104788
ENSG00000163788	ENSDARG00000070832
ENSG00000130706	ENSDARG00000058560
ENSG00000174007	ENSDARG00000059175
ENSG00000171241	ENSDARG00000102068
ENSG00000169814	ENSDARG00000099596
ENSG00000059573	ENSDARG00000099579
ENSG00000120875	ENSDARG00000044688
ENSG00000075856	ENSDARG00000008032
ENSG00000087903	ENSDARG00000013575
ENSG00000011198	ENSDARG00000100388
ENSG00000163964	ENSDARG00000063559
ENSG00000023572	ENSDARG00000100944
ENSG00000105639	ENSDARG00000010252
ENSG00000132424	ENSDARG00000069855
ENSG00000131373	ENSDARG00000020529
ENSG00000174989	ENSDARG00000079089
ENSG00000167702	ENSDARG00000053431
ENSG00000177628	ENSDARG00000076058
ENSG00000141385	ENSDARG00000062272
ENSG00000182450	ENSDARG00000103286
ENSG00000154928	ENSDARG00000076757
ENSG00000005483	ENSDARG00000007523
ENSG00000163155	ENSDARG00000054789
ENSG00000102034	ENSDARG00000020759
ENSG00000163636	ENSDARG00000070674
ENSG00000168002	ENSDARG00000056127
ENSG00000160973	ENSDARG00000055630
ENSG00000176014	ENSDARG00000104801
ENSG00000142687	ENSDARG00000035660
ENSG00000139517	ENSDARG00000029177
ENSG00000174004	ENSDARG00000071491
ENSG00000163157	ENSDARG00000020890
ENSG00000162594	ENSDARG00000052158
ENSG00000166200	ENSDARG00000004785
ENSG00000161980	ENSDARG00000037835
ENSG00000170638	ENSDARG00000010445
ENSG00000100888	ENSDARG00000075543
ENSG00000161981	ENSDARG00000020363
ENSG00000186471	ENSDARG00000105458
ENSG00000123505	ENSDARG00000043856
ENSG00000138771	ENSDARG00000079900
ENSG00000130377	ENSDARG00000004094
ENSG00000163156	ENSDARG00000003027
ENSG00000144815	ENSDARG00000061690
ENSG00000120798	ENSDARG00000045527
ENSG00000198855	ENSDARG00000035595
ENSG00000105676	ENSDARG00000103770
ENSG00000181355	ENSDARG00000104791
ENSG00000162998	ENSDARG00000018383
ENSG00000135845	ENSDARG00000009113
ENSG00000163527	ENSDARG00000001890
ENSG00000177595	ENSDARG00000074626
ENSG00000134371	ENSDARG00000020201
ENSG00000122376	ENSDARG00000038686
ENSG00000135250	ENSDARG00000029368
ENSG00000161328	ENSDARG00000096081
ENSG00000167987	ENSDARG00000031836
ENSG00000162384	ENSDARG00000063341
ENSG00000167695	ENSDARG00000098860
ENSG00000123144	ENSDARG00000104178
ENSG00000177868	ENSDARG00000102305
ENSG00000100280	ENSDARG00000020621
ENSG00000089195	ENSDARG00000042344
ENSG00000162630	ENSDARG00000102061
ENSG00000160124	ENSDARG00000045351
ENSG00000113407	ENSDARG00000013250
ENSG00000168569	ENSDARG00000069494
ENSG00000119943	ENSDARG00000014101
ENSG00000198356	ENSDARG00000018190
ENSG00000162227	ENSDARG00000079684
ENSG00000157184	ENSDARG00000038618
ENSG00000144554	ENSDARG00000053574
ENSG00000218336	ENSDARG00000087599
ENSG00000103042	ENSDARG00000012002
ENSG00000164008	ENSDARG00000071211
ENSG00000183137	ENSDARG00000002826
ENSG00000114520	ENSDARG00000022659
ENSG00000186591	ENSDARG00000000019
ENSG00000274386	ENSDARG00000079307
ENSG00000107185	ENSDARG00000006545
ENSG00000140285	ENSDARG00000059387
ENSG00000204209	ENSDARG00000000729
ENSG00000112294	ENSDARG00000076544
ENSG00000186184	ENSDARG00000037570
ENSG00000020129	ENSDARG00000098544
ENSG00000107742	ENSDARG00000075393
ENSG00000215183	ENSDARG00000105581
ENSG00000146112	ENSDARG00000071251
ENSG00000204619	ENSDARG00000036063
ENSG00000156958	ENSDARG00000004059
ENSG00000064703	ENSDARG00000061204
ENSG00000169840	ENSDARG00000035735
ENSG00000139289	ENSDARG00000099129
ENSG00000146376	ENSDARG00000074740
ENSG00000179409	ENSDARG00000041252
ENSG00000081985	ENSDARG00000052157
ENSG00000163171	ENSDARG00000052783
ENSG00000197852	ENSDARG00000073900
ENSG00000111667	ENSDARG00000014517
ENSG00000085831	ENSDARG00000074126
ENSG00000140968	ENSDARG00000056407
ENSG00000125037	ENSDARG00000020607
ENSG00000115211	ENSDARG00000014004
ENSG00000134419	ENSDARG00000010160
ENSG00000170425	ENSDARG00000002533
ENSG00000134779	ENSDARG00000011926
ENSG00000072080	ENSDARG00000095590
ENSG00000170185	ENSDARG00000075798
ENSG00000105278	ENSDARG00000071683
ENSG00000157456	ENSDARG00000036180
ENSG00000118564	ENSDARG00000043046
ENSG00000124532	ENSDARG00000062872
ENSG00000154479	ENSDARG00000077928
ENSG00000198876	ENSDARG00000063155
ENSG00000104327	ENSDARG00000031598
ENSG00000111605	ENSDARG00000018618
ENSG00000178394	ENSDARG00000057098
ENSG00000065911	ENSDARG00000098646
ENSG00000138821	ENSDARG00000056757
ENSG00000178295	ENSDARG00000012325
ENSG00000139515	ENSDARG00000002779
ENSG00000135932	ENSDARG00000043451
ENSG00000101890	ENSDARG00000018329
ENSG00000157483	ENSDARG00000036179
ENSG00000101846	ENSDARG00000053241
ENSG00000107521	ENSDARG00000026170
ENSG00000177082	ENSDARG00000023152
ENSG00000115207	ENSDARG00000004574
ENSG00000105825	ENSDARG00000061351
ENSG00000158865	ENSDARG00000019932
ENSG00000137404	ENSDARG00000063690
ENSG00000124253	ENSDARG00000013522
ENSG00000141098	ENSDARG00000061145
ENSG00000099904	ENSDARG00000018508
ENSG00000100804	ENSDARG00000075445
ENSG00000166974	ENSDARG00000099943
ENSG00000145592	ENSDARG00000034291
ENSG00000134775	ENSDARG00000061904
ENSG00000144681	ENSDARG00000074004
ENSG00000105784	ENSDARG00000009961
ENSG00000185917	ENSDARG00000036592
ENSG00000148655	ENSDARG00000057166
ENSG00000175606	ENSDARG00000078773
ENSG00000166788	ENSDARG00000018681
ENSG00000116161	ENSDARG00000014731
ENSG00000135315	ENSDARG00000087369
ENSG00000044459	ENSDARG00000033345
ENSG00000228439	ENSDARG00000087048
ENSG00000105929	ENSDARG00000103971
ENSG00000006757	ENSDARG00000069834
ENSG00000203756	ENSDARG00000043847
ENSG00000222028	ENSDARG00000068086
ENSG00000115289	ENSDARG00000001249
ENSG00000120333	ENSDARG00000068305
ENSG00000164258	ENSDARG00000052840
ENSG00000105640	ENSDARG00000025073
ENSG00000137098	ENSDARG00000103843
ENSG00000114349	ENSDARG00000044199
ENSG00000111490	ENSDARG00000075281
ENSG00000138075	ENSDARG00000063078
ENSG00000178971	ENSDARG00000070119
ENSG00000169857	ENSDARG00000002894
ENSG00000064655	ENSDARG00000018984
ENSG00000123119	ENSDARG00000056566
ENSG00000157870	ENSDARG00000029795
ENSG00000173153	ENSDARG00000069266
ENSG00000181649	ENSDARG00000042874
ENSG00000182117	ENSDARG00000104227
ENSG00000187736	ENSDARG00000058893
ENSG00000041988	ENSDARG00000041080
ENSG00000091732	ENSDARG00000062651
ENSG00000167815	ENSDARG00000025350
ENSG00000160767	ENSDARG00000079008
ENSG00000180694	ENSDARG00000061723
ENSG00000064666	ENSDARG00000035858
ENSG00000116670	ENSDARG00000042456
ENSG00000041353	ENSDARG00000087762
ENSG00000147231	ENSDARG00000010331
ENSG00000149474	ENSDARG00000041708
ENSG00000074416	ENSDARG00000036820
ENSG00000103642	ENSDARG00000040803
ENSG00000178921	ENSDARG00000003750
ENSG00000150477	ENSDARG00000070040
ENSG00000173113	ENSDARG00000071878
ENSG00000143921	ENSDARG00000063059
ENSG00000174840	ENSDARG00000030964
ENSG00000185088	ENSDARG00000100513
ENSG00000132182	ENSDARG00000063333
ENSG00000156239	ENSDARG00000035776
ENSG00000109458	ENSDARG00000037018
ENSG00000183463	ENSDARG00000071579
ENSG00000142694	ENSDARG00000102701
ENSG00000213901	ENSDARG00000088891
ENSG00000142606	ENSDARG00000105389
ENSG00000172172	ENSDARG00000056903
ENSG00000214193	ENSDARG00000099448
ENSG00000018236	ENSDARG00000045685
ENSG00000127989	ENSDARG00000086107
ENSG00000155115	ENSDARG00000043301
ENSG00000157823	ENSDARG00000039882
ENSG00000172167	ENSDARG00000090447
ENSG00000171490	ENSDARG00000055868
ENSG00000101444	ENSDARG00000005191
ENSG00000197705	ENSDARG00000045275
ENSG00000128159	ENSDARG00000100151
ENSG00000172164	ENSDARG00000041729
ENSG00000134153	ENSDARG00000012144
ENSG00000172046	ENSDARG00000004132
ENSG00000154065	ENSDARG00000057159
ENSG00000148688	ENSDARG00000027428
ENSG00000101440	ENSDARG00000077858
ENSG00000105829	ENSDARG00000034885
ENSG00000099968	ENSDARG00000062370
ENSG00000174010	ENSDARG00000001930
ENSG00000187446	ENSDARG00000052859
ENSG00000141084	ENSDARG00000062138
ENSG00000144362	ENSDARG00000102202
ENSG00000040608	ENSDARG00000090035
ENSG00000101003	ENSDARG00000007624
ENSG00000213160	ENSDARG00000078475
ENSG00000162929	ENSDARG00000079857
ENSG00000160972	ENSDARG00000076980
ENSG00000011295	ENSDARG00000074435
ENSG00000106144	ENSDARG00000062052
ENSG00000173542	ENSDARG00000009169
ENSG00000122025	ENSDARG00000058503
ENSG00000177600	ENSDARG00000011201
ENSG00000110799	ENSDARG00000077231
ENSG00000133872	ENSDARG00000070452
ENSG00000174939	ENSDARG00000075813
ENSG00000156136	ENSDARG00000044807
ENSG00000214941	ENSDARG00000067608
ENSG00000187715	ENSDARG00000001882
ENSG00000165819	ENSDARG00000012827
ENSG00000156709	ENSDARG00000058088
ENSG00000104889	ENSDARG00000018891
ENSG00000089022	ENSDARG00000028082
ENSG00000164548	ENSDARG00000007863
ENSG00000186908	ENSDARG00000070441
ENSG00000054796	ENSDARG00000013837
ENSG00000167858	ENSDARG00000101331
ENSG00000174943	ENSDARG00000044769
ENSG00000102967	ENSDARG00000051889
ENSG00000164896	ENSDARG00000077075
ENSG00000129472	ENSDARG00000020261
ENSG00000146530	ENSDARG00000101697
ENSG00000028137	ENSDARG00000070165
ENSG00000125885	ENSDARG00000074326
ENSG00000143256	ENSDARG00000025391
ENSG00000109685	ENSDARG00000026225
ENSG00000158796	ENSDARG00000029783
ENSG00000168884	ENSDARG00000074501
ENSG00000106077	ENSDARG00000069501
ENSG00000115841	ENSDARG00000078761
ENSG00000266412	ENSDARG00000021439
ENSG00000164619	ENSDARG00000101980
ENSG00000143190	ENSDARG00000007996
ENSG00000132677	ENSDARG00000009018
ENSG00000101019	ENSDARG00000068176
ENSG00000162174	ENSDARG00000021681
ENSG00000111224	ENSDARG00000098716
ENSG00000068366	ENSDARG00000004078
ENSG00000137166	ENSDARG00000076120
ENSG00000197498	ENSDARG00000043960
ENSG00000165192	ENSDARG00000056561
ENSG00000095787	ENSDARG00000012577
ENSG00000002016	ENSDARG00000005274
ENSG00000158793	ENSDARG00000070116
ENSG00000108474	ENSDARG00000067752
ENSG00000163995	ENSDARG00000055223
ENSG00000160256	ENSDARG00000071500
ENSG00000156076	ENSDARG00000005541
ENSG00000119760	ENSDARG00000013461
ENSG00000182405	ENSDARG00000098013
ENSG00000163714	ENSDARG00000061490
ENSG00000105641	ENSDARG00000005392
ENSG00000141664	ENSDARG00000067950
ENSG00000138061	ENSDARG00000068934
ENSG00000134152	ENSDARG00000042522
ENSG00000156976	ENSDARG00000016477
ENSG00000188542	ENSDARG00000059695
ENSG00000243943	ENSDARG00000041910
ENSG00000178075	ENSDARG00000076238
ENSG00000138385	ENSDARG00000029252
ENSG00000141027	ENSDARG00000035285
ENSG00000142327	ENSDARG00000007813
ENSG00000145491	ENSDARG00000058370
ENSG00000120332	ENSDARG00000024829
ENSG00000163755	ENSDARG00000015749
ENSG00000138382	ENSDARG00000068893
ENSG00000112837	ENSDARG00000036930
ENSG00000144504	ENSDARG00000062702
ENSG00000169064	ENSDARG00000069723
ENSG00000128266	ENSDARG00000099844
ENSG00000137337	ENSDARG00000086764
ENSG00000163798	ENSDARG00000034160
ENSG00000100218	ENSDARG00000017983
ENSG00000102103	ENSDARG00000029724
ENSG00000138095	ENSDARG00000043970
ENSG00000133119	ENSDARG00000055969
ENSG00000180917	ENSDARG00000036345
ENSG00000138018	ENSDARG00000060484
ENSG00000105963	ENSDARG00000038151
ENSG00000135898	ENSDARG00000043447
ENSG00000128607	ENSDARG00000007764
ENSG00000164535	ENSDARG00000089888
ENSG00000111707	ENSDARG00000073737
ENSG00000147613	ENSDARG00000099898
ENSG00000198522	ENSDARG00000043928
ENSG00000170044	ENSDARG00000061835
ENSG00000069329	ENSDARG00000008224
ENSG00000004700	ENSDARG00000007175
ENSG00000198862	ENSDARG00000003984
ENSG00000197558	ENSDARG00000067859
ENSG00000119231	ENSDARG00000060646
ENSG00000163918	ENSDARG00000042458
ENSG00000166295	ENSDARG00000013822
ENSG00000163517	ENSDARG00000087573
ENSG00000132972	ENSDARG00000056387
ENSG00000131725	ENSDARG00000060249
ENSG00000174442	ENSDARG00000057100
ENSG00000104213	ENSDARG00000006456
ENSG00000170191	ENSDARG00000075143
ENSG00000111640	ENSDARG00000043457
ENSG00000146674	ENSDARG00000099144
ENSG00000061918	ENSDARG00000086790
ENSG00000178445	ENSDARG00000035120
ENSG00000121350	ENSDARG00000104817
ENSG00000188582	ENSDARG00000052059
ENSG00000111252	ENSDARG00000069958
ENSG00000061676	ENSDARG00000060853
ENSG00000167699	ENSDARG00000042509
ENSG00000138792	ENSDARG00000057064
ENSG00000140830	ENSDARG00000058962
ENSG00000163536	ENSDARG00000034168
ENSG00000100228	ENSDARG00000014058
ENSG00000126768	ENSDARG00000060124
ENSG00000166128	ENSDARG00000068628
ENSG00000140829	ENSDARG00000100013
ENSG00000149451	ENSDARG00000059693
ENSG00000237649	ENSDARG00000001558
ENSG00000137413	ENSDARG00000026806
ENSG00000152520	ENSDARG00000031637
ENSG00000217442	ENSDARG00000092889
ENSG00000163132	ENSDARG00000007641
ENSG00000122574	ENSDARG00000036245
ENSG00000127481	ENSDARG00000009549
ENSG00000174444	ENSDARG00000041182
ENSG00000118972	ENSDARG00000045854
ENSG00000132394	ENSDARG00000004696
ENSG00000115020	ENSDARG00000056112
ENSG00000196182	ENSDARG00000098135
ENSG00000151388	ENSDARG00000067549
ENSG00000175792	ENSDARG00000002591
ENSG00000180263	ENSDARG00000045528
ENSG00000133812	ENSDARG00000059460
ENSG00000226690	ENSDARG00000099361
ENSG00000100979	ENSDARG00000104495
ENSG00000010626	ENSDARG00000006174
ENSG00000089818	ENSDARG00000020798
ENSG00000182631	ENSDARG00000057410
ENSG00000125538	ENSDARG00000098700
ENSG00000169193	ENSDARG00000062695
ENSG00000180806	ENSDARG00000092809
ENSG00000011201	ENSDARG00000012896
ENSG00000164175	ENSDARG00000002593
ENSG00000037965	ENSDARG00000070346
ENSG00000165195	ENSDARG00000041040
ENSG00000174628	ENSDARG00000076831
ENSG00000198353	ENSDARG00000070338
ENSG00000180818	ENSDARG00000070348
ENSG00000103018	ENSDARG00000099774
ENSG00000138686	ENSDARG00000059911
ENSG00000137203	ENSDARG00000059279
ENSG00000101558	ENSDARG00000046048
ENSG00000135164	ENSDARG00000025824
ENSG00000205189	ENSDARG00000077101
ENSG00000092108	ENSDARG00000000779
ENSG00000176953	ENSDARG00000011360
ENSG00000103544	ENSDARG00000020041
ENSG00000171130	ENSDARG00000059057
ENSG00000073711	ENSDARG00000077722
ENSG00000242110	ENSDARG00000057435
ENSG00000176454	ENSDARG00000035028
ENSG00000122477	ENSDARG00000071465
ENSG00000006747	ENSDARG00000010728
ENSG00000111671	ENSDARG00000088985
ENSG00000064601	ENSDARG00000098114
ENSG00000170961	ENSDARG00000036987
[truncated: 7,243 more rows]

## Sheet: Dataset_EV3_Legend
Dateset EV 3.
Human-zebrafish orthologs containing translated dORF in both species.
