# Supplementary material for: Translation of small downstream ORFs enhances translation of canonical main open reading frames
Source: EMBO J. 2020 Aug 3;39(17):e104763. doi: 10.15252/embj.2020104763 (PMC7459409; doi:10.15252/embj.2020104763)
Supplement: Supplementary file 5 — Dataset EV4 [file EMBJ-39-e104763-s005.xlsx]

## Sheet: EMBOJ-2020-104763R_Dataset_EV4 
seq	Untl.ATG.count	Untl.ATG.freq	AllATG.counts	AllATG.percent	ATG.fc	ATG.p.binom	Untl.CTG.count	Untl.CTG.freq	AllCTG.counts	AllCTG.percent	CTG.fc	CTG.p.binom	Untl.GTG.count	Untl.GTG.freq	AllGTG.counts	AllGTG.percent	GTG.fc	GTG.p.binom	Untl.TTG.count	Untl.TTG.freq	AllTTG.counts	AllTTG.percent	TTG.fc	TTG.p.binom
AAAA	372	0.0151349	11	0.0175439	0.21309	0.620671	46	0.00750653	6	0.0177515	1.24172	0.0439105	20	0.00862813	1	0.00574713	-0.586207	1	24	0.0113261	0	0	NA	0.186538
AAAC	227	0.00923553	7	0.0111643	0.273623	0.529564	24	0.00391645	0	0	NA	0.647237	12	0.00517688	0	0	NA	1	7	0.00330345	1	0.00460829	0.480262	0.51229
AAAG	262	0.0106595	14	0.0223285	1.06675	0.00974546	33	0.00538512	1	0.00295858	-0.864073	1	12	0.00517688	1	0.00574713	0.150759	0.594695	12	0.00566305	3	0.0138249	1.28762	0.12635
AAAT	354	0.0144025	7	0.0111643	-0.367434	0.615415	40	0.00652742	2	0.00591716	-0.141607	1	15	0.0064711	1	0.00574713	-0.171169	1	17	0.00802265	1	0.00460829	-0.799846	1
AACA	160	0.00650962	5	0.00797448	0.292817	0.612582	28	0.00456919	1	0.00295858	-0.627034	1	6	0.00258844	1	0.00574713	1.15076	0.362991	16	0.00755073	1	0.00460829	-0.712383	1
AACC	94	0.0038244	4	0.00637959	0.738228	0.311089	18	0.00293734	2	0.00591716	1.0104	0.261596	2	0.000862813	0	0	NA	1	6	0.00283152	1	0.00460829	0.702654	0.459528
AACG	134	0.00545181	10	0.015949	1.54866	0.00272546	26	0.00424282	3	0.00887574	1.06484	0.1745	3	0.00129422	0	0	NA	1	12	0.00566305	2	0.00921659	0.702654	0.348019
AACT	105	0.00427194	3	0.00478469	0.163534	0.75338	16	0.00261097	1	0.00295858	0.180321	0.586733	6	0.00258844	0	0	NA	1	8	0.00377537	2	0.00921659	1.28762	0.198021
AAGA	188	0.00764881	6	0.00956938	0.323191	0.490041	29	0.00473238	2	0.00591716	0.32234	0.676604	10	0.00431406	1	0.00574713	0.413793	0.528705	14	0.00660689	3	0.0138249	1.06522	0.174241
AAGC	133	0.00541112	3	0.00478469	-0.177503	1	28	0.00456919	4	0.0118343	1.37297	0.0708993	4	0.00172563	0	0	NA	1	7	0.00330345	1	0.00460829	0.480262	0.51229
AAGG	161	0.00655031	9	0.0143541	1.13183	0.0243024	25	0.00407963	3	0.00887574	1.12143	0.161126	14	0.00603969	1	0.00574713	-0.0716336	1	16	0.00755073	0	0	NA	0.419345
AAGT	133	0.00541112	3	0.00478469	-0.177503	1	26	0.00424282	1	0.00295858	-0.520119	1	6	0.00258844	0	0	NA	1	8	0.00377537	0	0	NA	1
AATA	142	0.00577729	5	0.00797448	0.464998	0.420405	27	0.00440601	1	0.00295858	-0.574566	1	23	0.00992235	0	0	NA	0.425801	13	0.00613497	3	0.0138249	1.17214	0.149669
AATC	76	0.00309207	2	0.00318979	0.0448895	0.721017	18	0.00293734	1	0.00295858	0.0103961	0.630011	17	0.00733391	1	0.00574713	-0.351741	1	11	0.00519113	0	0	NA	0.633996
AATG	106	0.00431262	3	0.00478469	0.149859	0.754997	22	0.00359008	2	0.00591716	0.72089	0.342365	17	0.00733391	2	0.0114943	0.648259	0.365048	15	0.00707881	0	0	NA	0.413894
AATT	151	0.00614346	4	0.00637959	0.0544122	0.797326	30	0.00489556	3	0.00887574	0.858393	0.230646	22	0.00949094	2	0.0114943	0.27629	0.682773	18	0.00849457	1	0.00460829	-0.882308	1
ACAA	101	0.0041092	4	0.00637959	0.634605	0.334338	32	0.00522193	1	0.00295858	-0.819679	1	18	0.00776531	2	0.0114943	0.565796	0.391671	7	0.00330345	1	0.00460829	0.480262	0.51229
ACAC	66	0.00268522	8	0.0127592	2.24842	0.000354	20	0.00326371	2	0.00591716	0.858393	0.302179	13	0.00560828	0	0	NA	1	5	0.0023596	0	0	NA	1
ACAG	74	0.0030107	8	0.0127592	2.08336	0.000741779	29	0.00473238	2	0.00591716	0.32234	0.676604	14	0.00603969	3	0.0172414	1.51333	0.0893428	7	0.00330345	1	0.00460829	0.480262	0.51229
ACAT	76	0.00309207	1	0.0015949	-0.955111	1	28	0.00456919	0	0	NA	0.414797	11	0.00474547	1	0.00574713	0.27629	0.562937	13	0.00613497	3	0.0138249	1.17214	0.149669
ACCA	78	0.00317344	0	0	NA	0.277041	24	0.00391645	2	0.00591716	0.595359	0.381795	15	0.0064711	0	0	NA	0.633769	10	0.00471921	1	0.00460829	-0.0343115	1
ACCC	91	0.00370235	4	0.00637959	0.785022	0.302471	40	0.00652742	2	0.00591716	-0.141607	1	5	0.00215703	0	0	NA	1	5	0.0023596	0	0	NA	1
ACCG	121	0.0049229	4	0.00637959	0.373954	0.558071	26	0.00424282	3	0.00887574	1.06484	0.1745	4	0.00172563	1	0.00574713	1.73572	0.259566	7	0.00330345	1	0.00460829	0.480262	0.51229
ACCT	96	0.00390577	5	0.00797448	1.02978	0.10171	18	0.00293734	1	0.00295858	0.0103961	0.630011	4	0.00172563	0	0	NA	1	5	0.0023596	1	0.00460829	0.965689	0.401087
ACGA	24	0.000976443	1	0.0015949	0.707854	0.458022	13	0.00212141	0	0	NA	1	4	0.00172563	1	0.00574713	1.73572	0.259566	3	0.00141576	0	0	NA	1
ACGC	14	0.000569592	1	0.0015949	1.48546	0.300393	11	0.00179504	0	0	NA	1	4	0.00172563	0	0	NA	1	4	0.00188768	0	0	NA	1
ACGG	17	0.000691647	1	0.0015949	1.20535	0.351967	10	0.00163185	1	0.00295858	0.858393	0.424213	4	0.00172563	1	0.00574713	1.73572	0.259566	2	0.000943841	0	0	NA	1
ACGT	14	0.000569592	0	0	NA	1	3	0.000489556	0	0	NA	1	3	0.00129422	0	0	NA	1	2	0.000943841	1	0.00460829	2.28762	0.18528
ACTA	74	0.0030107	4	0.00637959	1.08336	0.122919	24	0.00391645	1	0.00295858	-0.404641	1	22	0.00949094	1	0.00574713	-0.72371	1	19	0.00896649	5	0.0230415	1.36162	0.0471002
ACTC	50	0.00203426	2	0.00318979	0.648961	0.364565	38	0.00620104	2	0.00591716	-0.0676064	1	17	0.00733391	2	0.0114943	0.648259	0.365048	7	0.00330345	0	0	NA	1
ACTG	54	0.002197	4	0.00637959	1.53793	0.0510263	28	0.00456919	4	0.0118343	1.37297	0.0708993	15	0.0064711	1	0.00574713	-0.171169	1	16	0.00755073	2	0.00921659	0.287617	0.681254
ACTT	58	0.00235974	1	0.0015949	-0.565164	1	29	0.00473238	0	0	NA	0.4175	25	0.0107852	1	0.00574713	-0.908135	1	8	0.00377537	0	0	NA	1
AGAA	183	0.00744538	10	0.015949	1.09905	0.0301154	24	0.00391645	2	0.00591716	0.595359	0.381795	11	0.00474547	1	0.00574713	0.27629	0.562937	9	0.00424729	3	0.0138249	1.70265	0.0660822
AGAC	110	0.00447537	3	0.00478469	0.0964198	0.761781	25	0.00407963	2	0.00591716	0.536465	0.401136	9	0.00388266	0	0	NA	1	5	0.0023596	1	0.00460829	0.965689	0.401087
AGAG	152	0.00618414	6	0.00956938	0.629852	0.29576	32	0.00522193	1	0.00295858	-0.819679	1	15	0.0064711	1	0.00574713	-0.171169	1	12	0.00566305	1	0.00460829	-0.297346	1
AGAT	186	0.00756744	4	0.00637959	-0.246342	1	21	0.00342689	0	0	NA	0.635745	14	0.00603969	0	0	NA	0.631525	9	0.00424729	2	0.00921659	1.11769	0.235391
AGCA	118	0.00480085	2	0.00318979	-0.589826	0.775424	23	0.00375326	2	0.00591716	0.656759	0.362194	4	0.00172563	0	0	NA	1	8	0.00377537	1	0.00460829	0.287617	0.559923
AGCC	79	0.00321413	0	0	NA	0.278206	28	0.00456919	0	0	NA	0.414797	4	0.00172563	0	0	NA	1	7	0.00330345	0	0	NA	1
AGCG	140	0.00569592	5	0.00797448	0.485462	0.415657	67	0.0109334	7	0.0207101	0.921587	0.104634	4	0.00172563	0	0	NA	1	14	0.00660689	0	0	NA	0.411536
AGCT	113	0.00459742	2	0.00318979	-0.527362	1	17	0.00277415	0	0	NA	1	0	0	0	0	0	1	7	0.00330345	0	0	NA	1
AGGA	135	0.00549249	4	0.00637959	0.216001	0.592667	45	0.00734334	2	0.00591716	-0.311532	1	13	0.00560828	1	0.00574713	0.0352816	0.624159	5	0.0023596	0	0	NA	1
AGGC	113	0.00459742	5	0.00797448	0.794566	0.220612	32	0.00522193	2	0.00591716	0.180321	0.697672	8	0.00345125	0	0	NA	1	3	0.00141576	0	0	NA	1
AGGG	178	0.00724195	3	0.00478469	-0.597954	0.638294	53	0.00864883	4	0.0118343	0.452401	0.545104	12	0.00517688	1	0.00574713	0.150759	0.594695	5	0.0023596	2	0.00921659	1.96569	0.093698
AGGT	120	0.00488222	5	0.00797448	0.707854	0.241204	23	0.00375326	2	0.00591716	0.656759	0.362194	12	0.00517688	0	0	NA	1	9	0.00424729	3	0.0138249	1.70265	0.0660822
AGTA	61	0.00248179	2	0.00318979	0.36208	0.671547	19	0.00310052	1	0.00295858	-0.0676064	1	9	0.00388266	0	0	NA	1	13	0.00613497	0	0	NA	0.647635
AGTC	50	0.00203426	1	0.0015949	-0.351039	1	19	0.00310052	0	0	NA	0.631987	10	0.00431406	0	0	NA	1	11	0.00519113	0	0	NA	0.633996
AGTG	62	0.00252248	0	0	NA	0.416996	20	0.00326371	2	0.00591716	0.858393	0.302179	16	0.0069025	2	0.0114943	0.735721	0.337998	16	0.00755073	0	0	NA	0.419345
AGTT	84	0.00341755	2	0.00318979	-0.0995005	1	13	0.00212141	2	0.00591716	1.47988	0.161643	15	0.0064711	2	0.0114943	0.828831	0.310616	7	0.00330345	1	0.00460829	0.480262	0.51229
ATAA	132	0.00537044	5	0.00797448	0.570351	0.399299	17	0.00277415	1	0.00295858	0.0928583	0.608968	11	0.00474547	1	0.00574713	0.27629	0.562937	10	0.00471921	0	0	NA	0.631376
ATAC	86	0.00349892	1	0.0015949	-1.13345	0.731287	11	0.00179504	3	0.00887574	2.30585	0.0236591	6	0.00258844	0	0	NA	1	5	0.0023596	0	0	NA	1
ATAG	102	0.00414988	6	0.00956938	1.20535	0.0488155	24	0.00391645	2	0.00591716	0.595359	0.381795	5	0.00215703	2	0.0114943	2.41379	0.0548864	8	0.00377537	1	0.00460829	0.287617	0.559923
ATAT	133	0.00541112	3	0.00478469	-0.177503	1	19	0.00310052	2	0.00591716	0.932394	0.281911	12	0.00517688	0	0	NA	1	18	0.00849457	1	0.00460829	-0.882308	1
ATCA	88	0.00358029	3	0.00478469	0.418348	0.49492	14	0.0022846	3	0.00887574	1.95793	0.0433147	2	0.000862813	0	0	NA	1	15	0.00707881	0	0	NA	0.413894
ATCC	54	0.002197	3	0.00478469	1.12289	0.160932	15	0.00244778	0	0	NA	1	2	0.000862813	1	0.00574713	2.73572	0.139459	4	0.00188768	0	0	NA	1
ATCG	90	0.00366166	4	0.00637959	0.800964	0.299801	31	0.00505875	0	0	NA	0.425294	2	0.000862813	0	0	NA	1	6	0.00283152	2	0.00921659	1.70265	0.126497
ATCT	90	0.00366166	5	0.00797448	1.12289	0.0829032	24	0.00391645	1	0.00295858	-0.404641	1	1	0.000431406	2	0.0114943	4.73572	0.00266636	11	0.00519113	1	0.00460829	-0.171815	1
ATGA	1	4.06851e-05	0	0	NA	1	3	0.000489556	1	0.00295858	2.59536	0.152539	2	0.000862813	2	0.0114943	3.73572	0.0101551	2	0.000943841	1	0.00460829	2.28762	0.18528
ATGG	1	4.06851e-05	0	0	NA	1	3	0.000489556	2	0.00591716	3.59536	0.012241	3	0.00129422	2	0.0114943	3.15076	0.0217622	3	0.00141576	1	0.00460829	1.70265	0.264672
ATTA	126	0.00512633	5	0.00797448	0.637465	0.261417	22	0.00359008	2	0.00591716	0.72089	0.342365	19	0.00819672	1	0.00574713	-0.512206	1	27	0.0127419	1	0.00460829	-1.46727	0.535084
ATTC	80	0.00325481	2	0.00318979	-0.0291111	1	27	0.00440601	2	0.00591716	0.425434	0.663732	10	0.00431406	1	0.00574713	0.413793	0.528705	21	0.00991034	3	0.0138249	0.480262	0.479376
ATTG	83	0.00337687	3	0.00478469	0.50274	0.475016	19	0.00310052	3	0.00887574	1.51736	0.0890494	9	0.00388266	1	0.00574713	0.565796	0.491809	13	0.00613497	2	0.00921659	0.587177	0.384579
ATTT	114	0.00463811	3	0.00478469	0.0448895	0.768993	41	0.0066906	2	0.00591716	-0.177231	1	18	0.00776531	1	0.00574713	-0.434204	1	21	0.00991034	4	0.0184332	0.895299	0.170192
CAAA	148	0.0060214	5	0.00797448	0.405292	0.436014	17	0.00277415	0	0	NA	1	10	0.00431406	0	0	NA	1	7	0.00330345	1	0.00460829	0.480262	0.51229
CAAC	109	0.00443468	3	0.00478469	0.109595	0.760041	20	0.00326371	0	0	NA	0.633411	7	0.00301984	1	0.00574713	0.928366	0.409182	6	0.00283152	0	0	NA	1
CAAG	98	0.00398714	5	0.00797448	1.00004	0.108413	13	0.00212141	0	0	NA	1	11	0.00474547	3	0.0172414	1.86125	0.050773	0	0	1	0.00460829	NA	0
CAAT	134	0.00545181	2	0.00318979	-0.773272	0.781369	9	0.00146867	1	0.00295858	1.0104	0.39151	11	0.00474547	0	0	NA	1	7	0.00330345	0	0	NA	1
CACA	110	0.00447537	3	0.00478469	0.0964198	0.761781	18	0.00293734	0	0	NA	1	2	0.000862813	0	0	NA	1	9	0.00424729	0	0	NA	1
CACC	132	0.00537044	2	0.00318979	-0.751577	0.780067	50	0.00815927	0	0	NA	0.123435	9	0.00388266	1	0.00574713	0.565796	0.491809	7	0.00330345	1	0.00460829	0.480262	0.51229
CACG	119	0.00484153	6	0.00956938	0.982962	0.134752	26	0.00424282	2	0.00591716	0.479881	0.657798	3	0.00129422	1	0.00574713	2.15076	0.201755	7	0.00330345	1	0.00460829	0.480262	0.51229
CACT	95	0.00386509	1	0.0015949	-1.27704	0.739396	19	0.00310052	2	0.00591716	0.932394	0.281911	6	0.00258844	0	0	NA	1	8	0.00377537	1	0.00460829	0.287617	0.559923
CAGA	163	0.00663168	3	0.00478469	-0.470949	0.804607	30	0.00489556	4	0.0118343	1.27343	0.0860544	21	0.00905953	2	0.0114943	0.343404	0.6735	9	0.00424729	1	0.00460829	0.117692	0.602923
CAGC	154	0.00626551	3	0.00478469	-0.389007	1	50	0.00815927	1	0.00295858	-1.46354	0.535572	13	0.00560828	1	0.00574713	0.0352816	0.624159	6	0.00283152	0	0	NA	1
CAGG	177	0.00720127	3	0.00478469	-0.589826	0.638186	35	0.00571149	4	0.0118343	1.05104	0.130021	17	0.00733391	1	0.00574713	-0.351741	1	9	0.00424729	1	0.00460829	0.117692	0.602923
CAGT	96	0.00390577	4	0.00637959	0.707854	0.317308	32	0.00522193	1	0.00295858	-0.819679	1	7	0.00301984	0	0	NA	1	6	0.00283152	0	0	NA	1
CATA	75	0.00305139	2	0.00318979	0.0639983	0.717563	28	0.00456919	3	0.00887574	0.957929	0.202108	14	0.00603969	2	0.0114943	0.928366	0.283016	15	0.00707881	2	0.00921659	0.380726	0.66886
CATC	66	0.00268522	1	0.0015949	-0.751577	1	27	0.00440601	1	0.00295858	-0.574566	1	7	0.00301984	1	0.00574713	0.928366	0.409182	15	0.00707881	1	0.00460829	-0.619274	1
CATG	55	0.00223768	3	0.00478469	1.09642	0.167072	36	0.00587467	3	0.00887574	0.595359	0.455916	9	0.00388266	1	0.00574713	0.565796	0.491809	17	0.00802265	1	0.00460829	-0.799846	1
CATT	103	0.00419057	0	0	NA	0.122571	23	0.00375326	2	0.00591716	0.656759	0.362194	14	0.00603969	1	0.00574713	-0.0716336	1	24	0.0113261	1	0.00460829	-1.29735	0.527105
CCAA	90	0.00366166	2	0.00318979	-0.199036	1	24	0.00391645	1	0.00295858	-0.404641	1	12	0.00517688	3	0.0172414	1.73572	0.0625138	7	0.00330345	1	0.00460829	0.480262	0.51229
CCAC	71	0.00288864	2	0.00318979	0.14307	0.703862	37	0.00603786	3	0.00887574	0.55583	0.463521	18	0.00776531	0	0	NA	0.649248	9	0.00424729	1	0.00460829	0.117692	0.602923
CCAG	81	0.0032955	0	0	NA	0.280967	38	0.00620104	3	0.00887574	0.517356	0.471509	12	0.00517688	2	0.0114943	1.15076	0.227707	7	0.00330345	0	0	NA	1
CCAT	49	0.00199357	3	0.00478469	1.26307	0.131358	22	0.00359008	0	0	NA	0.638889	10	0.00431406	1	0.00574713	0.413793	0.528705	5	0.0023596	0	0	NA	1
CCCA	111	0.00451605	1	0.0015949	-1.5016	0.540074	22	0.00359008	1	0.00295858	-0.27911	1	4	0.00172563	0	0	NA	1	7	0.00330345	1	0.00460829	0.480262	0.51229
CCCC	133	0.00541112	1	0.0015949	-1.76247	0.274921	47	0.00766971	1	0.00295858	-1.37427	0.529669	9	0.00388266	1	0.00574713	0.565796	0.491809	6	0.00283152	1	0.00460829	0.702654	0.459528
CCCG	166	0.00675373	2	0.00318979	-1.08222	0.456819	37	0.00603786	0	0	NA	0.2789	11	0.00474547	2	0.0114943	1.27629	0.200328	15	0.00707881	1	0.00460829	-0.619274	1
CCCT	103	0.00419057	1	0.0015949	-1.39368	0.531293	21	0.00342689	0	0	NA	0.635745	4	0.00172563	0	0	NA	1	10	0.00471921	0	0	NA	0.631376
CCGA	20	0.000813703	1	0.0015949	0.970889	0.399744	3	0.000489556	0	0	NA	1	3	0.00129422	0	0	NA	1	1	0.000471921	0	0	NA	1
CCGC	25	0.00101713	0	0	NA	1	21	0.00342689	1	0.00295858	-0.211996	1	2	0.000862813	0	0	NA	1	2	0.000943841	1	0.00460829	2.28762	0.18528
CCGG	22	0.000895073	2	0.00318979	1.83339	0.109238	15	0.00244778	0	0	NA	1	2	0.000862813	0	0	NA	1	4	0.00188768	0	0	NA	1
CCGT	10	0.000406851	0	0	NA	1	4	0.000652742	1	0.00295858	2.18032	0.198042	4	0.00172563	0	0	NA	1	1	0.000471921	1	0.00460829	3.28762	0.0973595
CCTA	70	0.00284796	3	0.00478469	0.748496	0.265463	40	0.00652742	3	0.00887574	0.443356	0.488464	15	0.0064711	1	0.00574713	-0.171169	1	15	0.00707881	1	0.00460829	-0.619274	1
CCTC	51	0.00207494	0	0	NA	0.645533	36	0.00587467	0	0	NA	0.276249	9	0.00388266	0	0	NA	1	9	0.00424729	0	0	NA	1
CCTG	57	0.00231905	1	0.0015949	-0.540073	1	51	0.00832245	2	0.00591716	-0.492104	1	20	0.00862813	0	0	NA	0.412327	16	0.00755073	1	0.00460829	-0.712383	1
CCTT	44	0.00179015	2	0.00318979	0.833385	0.309212	35	0.00571149	3	0.00887574	0.636001	0.448738	9	0.00388266	0	0	NA	1	9	0.00424729	2	0.00921659	1.11769	0.235391
CGAA	23	0.000935758	0	0	NA	1	3	0.000489556	1	0.00295858	2.59536	0.152539	4	0.00172563	0	0	NA	1	2	0.000943841	0	0	NA	1
CGAC	7	0.000284796	0	0	NA	1	7	0.0011423	1	0.00295858	1.37297	0.320445	1	0.000431406	0	0	NA	1	0	0	2	0.00921659	NA	0
CGAG	22	0.000895073	3	0.00478469	2.41835	0.019399	1	0.000163185	0	0	NA	1	3	0.00129422	0	0	NA	1	0	0	0	0	NA	1
CGAT	9	0.000366166	2	0.00318979	3.12289	0.0226224	1	0.000163185	0	0	NA	1	1	0.000431406	0	0	NA	1	1	0.000471921	0	0	NA	1
CGCA	18	0.000732332	0	0	NA	1	5	0.000815927	0	0	NA	1	0	0	1	0.00574713	NA	0	2	0.000943841	0	0	NA	1
CGCC	24	0.000976443	0	0	NA	1	18	0.00293734	2	0.00591716	1.0104	0.261596	0	0	0	0	0	1	1	0.000471921	0	0	NA	1
CGCG	24	0.000976443	0	0	NA	1	11	0.00179504	1	0.00295858	0.72089	0.455163	1	0.000431406	0	0	NA	1	2	0.000943841	1	0.00460829	2.28762	0.18528
CGCT	20	0.000813703	0	0	NA	1	8	0.00130548	2	0.00591716	2.18032	0.0728393	0	0	0	0	0	1	0	0	0	0	NA	1
CGGA	16	0.000650962	0	0	NA	1	2	0.000326371	1	0.00295858	3.18032	0.104463	3	0.00129422	1	0.00574713	2.15076	0.201755	0	0	0	0	NA	1
CGGC	34	0.00138329	0	0	NA	1	13	0.00212141	3	0.00887574	2.06484	0.036076	6	0.00258844	1	0.00574713	1.15076	0.362991	1	0.000471921	0	0	NA	1
CGGG	23	0.000935758	1	0.0015949	0.769255	0.444004	17	0.00277415	2	0.00591716	1.09286	0.241292	8	0.00345125	1	0.00574713	0.735721	0.452042	5	0.0023596	0	0	NA	1
CGGT	11	0.000447537	0	0	NA	1	10	0.00163185	1	0.00295858	0.858393	0.424213	4	0.00172563	1	0.00574713	1.73572	0.259566	1	0.000471921	0	0	NA	1
CGTA	14	0.000569592	0	0	NA	1	5	0.000815927	0	0	NA	1	3	0.00129422	0	0	NA	1	0	0	0	0	NA	1
CGTC	11	0.000447537	0	0	NA	1	12	0.00195822	1	0.00295858	0.595359	0.484454	7	0.00301984	1	0.00574713	0.928366	0.409182	0	0	0	0	NA	1
CGTG	7	0.000284796	1	0.0015949	2.48546	0.163553	4	0.000652742	0	0	NA	1	2	0.000862813	2	0.0114943	3.73572	0.0101551	2	0.000943841	0	0	NA	1
CGTT	18	0.000732332	0	0	NA	1	8	0.00130548	1	0.00295858	1.18032	0.356956	9	0.00388266	1	0.00574713	0.565796	0.491809	1	0.000471921	0	0	NA	1
CTAA	108	0.00439399	2	0.00318979	-0.462071	1	13	0.00212141	0	0	NA	1	5	0.00215703	0	0	NA	1	7	0.00330345	1	0.00460829	0.480262	0.51229
CTAC	56	0.00227837	1	0.0015949	-0.514538	1	12	0.00195822	0	0	NA	1	7	0.00301984	0	0	NA	1	4	0.00188768	1	0.00460829	1.28762	0.336359
CTAG	72	0.00292933	2	0.00318979	0.122892	0.707265	16	0.00261097	1	0.00295858	0.180321	0.586733	6	0.00258844	0	0	NA	1	5	0.0023596	0	0	NA	1
CTAT	78	0.00317344	0	0	NA	0.277041	24	0.00391645	0	0	NA	0.647237	3	0.00129422	0	0	NA	1	4	0.00188768	0	0	NA	1
CTCA	79	0.00321413	6	0.00956938	1.574	0.0169435	28	0.00456919	1	0.00295858	-0.627034	1	5	0.00215703	0	0	NA	1	8	0.00377537	2	0.00921659	1.28762	0.198021
CTCC	129	0.00524838	5	0.00797448	0.603518	0.272288	45	0.00734334	3	0.00887574	0.273431	0.7419	4	0.00172563	0	0	NA	1	11	0.00519113	3	0.0138249	1.41315	0.104504
CTCG	126	0.00512633	3	0.00478469	-0.0995005	1	57	0.00930157	3	0.00887574	-0.0676064	1	2	0.000862813	1	0.00574713	2.73572	0.139459	14	0.00660689	0	0	NA	0.411536
CTCT	116	0.00471948	1	0.0015949	-1.56516	0.382134	26	0.00424282	1	0.00295858	-0.520119	1	3	0.00129422	0	0	NA	1	3	0.00141576	2	0.00921659	2.70265	0.0384434
CTGA	141	0.0057366	1	0.0015949	-1.84673	0.280156	0	0	0	0	0	1	3	0.00129422	0	0	NA	1	2	0.000943841	4	0.0184332	4.28762	6.07453e-05
CTGC	115	0.00467879	4	0.00637959	0.447327	0.546441	0	0	0	0	0	1	1	0.000431406	1	0.00574713	3.73572	0.0723316	1	0.000471921	0	0	NA	1
CTGG	166	0.00675373	3	0.00478469	-0.49726	0.805309	0	0	0	0	0	1	5	0.00215703	0	0	NA	1	2	0.000943841	3	0.0138249	3.87258	0.00121456
CTGT	130	0.00528907	5	0.00797448	0.592377	0.395936	0	0	0	0	0	1	7	0.00301984	0	0	NA	1	5	0.0023596	0	0	NA	1
CTTA	79	0.00321413	2	0.00318979	-0.0109638	1	27	0.00440601	3	0.00887574	1.0104	0.188172	7	0.00301984	0	0	NA	1	12	0.00566305	2	0.00921659	0.702654	0.348019
CTTC	52	0.00211563	4	0.00637959	1.59238	0.0456026	35	0.00571149	0	0	NA	0.274299	13	0.00560828	0	0	NA	1	12	0.00566305	2	0.00921659	0.702654	0.348019
CTTG	63	0.00256316	0	0	NA	0.418402	29	0.00473238	4	0.0118343	1.32234	0.0782924	15	0.0064711	4	0.0229885	1.82883	0.0272337	16	0.00755073	1	0.00460829	-0.712383	1
CTTT	86	0.00349892	1	0.0015949	-1.13345	0.731287	27	0.00440601	1	0.00295858	-0.574566	1	10	0.00431406	2	0.0114943	1.41379	0.173396	14	0.00660689	2	0.00921659	0.480262	0.657529
GAAA	237	0.00964238	4	0.00637959	-0.595926	0.539372	24	0.00391645	2	0.00591716	0.595359	0.381795	14	0.00603969	0	0	NA	0.631525	11	0.00519113	2	0.00921659	0.828185	0.310772
GAAC	144	0.00585866	6	0.00956938	0.707854	0.190691	20	0.00326371	0	0	NA	0.633411	11	0.00474547	2	0.0114943	1.27629	0.200328	4	0.00188768	1	0.00460829	1.28762	0.336359
GAAG	206	0.00838114	9	0.0143541	0.776241	0.117317	35	0.00571149	0	0	NA	0.274299	12	0.00517688	1	0.00574713	0.150759	0.594695	6	0.00283152	0	0	NA	1
GAAT	189	0.00768949	9	0.0143541	0.9005	0.0642439	21	0.00342689	1	0.00295858	-0.211996	1	14	0.00603969	1	0.00574713	-0.0716336	1	10	0.00471921	0	0	NA	0.631376
GACA	119	0.00484153	4	0.00637959	0.397999	0.553939	21	0.00342689	2	0.00591716	0.788004	0.322346	2	0.000862813	0	0	NA	1	18	0.00849457	2	0.00921659	0.117692	0.708027
GACC	75	0.00305139	0	0	NA	0.274454	23	0.00375326	0	0	NA	0.642748	1	0.000431406	1	0.00574713	3.73572	0.0723316	6	0.00283152	0	0	NA	1
GACG	115	0.00467879	4	0.00637959	0.447327	0.546441	28	0.00456919	1	0.00295858	-0.627034	1	4	0.00172563	0	0	NA	1	10	0.00471921	0	0	NA	0.631376
GACT	74	0.0030107	5	0.00797448	1.40529	0.0428349	14	0.0022846	0	0	NA	1	4	0.00172563	0	0	NA	1	12	0.00566305	3	0.0138249	1.28762	0.12635
GAGA	161	0.00655031	6	0.00956938	0.546863	0.314699	23	0.00375326	0	0	NA	0.642748	19	0.00819672	1	0.00574713	-0.512206	1	3	0.00141576	0	0	NA	1
GAGC	119	0.00484153	1	0.0015949	-1.602	0.38353	26	0.00424282	2	0.00591716	0.479881	0.657798	11	0.00474547	0	0	NA	1	4	0.00188768	1	0.00460829	1.28762	0.336359
GAGG	227	0.00923553	2	0.00318979	-1.53373	0.14044	43	0.00701697	1	0.00295858	-1.24594	0.73681	23	0.00992235	0	0	NA	0.425801	10	0.00471921	1	0.00460829	-0.0343115	1
GAGT	121	0.0049229	3	0.00478469	-0.0410838	1	32	0.00522193	2	0.00591716	0.180321	0.697672	7	0.00301984	0	0	NA	1	4	0.00188768	0	0	NA	1
GATA	89	0.00362098	4	0.00637959	0.817084	0.297237	12	0.00195822	2	0.00591716	1.59536	0.142555	14	0.00603969	1	0.00574713	-0.0716336	1	10	0.00471921	0	0	NA	0.631376
GATC	41	0.00166809	2	0.00318979	0.935265	0.281132	17	0.00277415	0	0	NA	1	7	0.00301984	0	0	NA	1	6	0.00283152	2	0.00921659	1.70265	0.126497
GATG	51	0.00207494	1	0.0015949	-0.379608	1	17	0.00277415	0	0	NA	1	13	0.00560828	3	0.0172414	1.62024	0.0753938	13	0.00613497	1	0.00460829	-0.412823	1
GATT	64	0.00260385	5	0.00797448	1.61475	0.0253461	18	0.00293734	2	0.00591716	1.0104	0.261596	10	0.00431406	0	0	NA	1	9	0.00424729	0	0	NA	1
GCAA	69	0.00280727	3	0.00478469	0.769255	0.258646	16	0.00261097	1	0.00295858	0.180321	0.586733	18	0.00776531	3	0.0172414	1.15076	0.154227	8	0.00377537	0	0	NA	1
GCAC	62	0.00252248	0	0	NA	0.416996	19	0.00310052	1	0.00295858	-0.0676064	1	8	0.00345125	2	0.0114943	1.73572	0.121844	3	0.00141576	0	0	NA	1
GCAG	77	0.00313276	0	0	NA	0.276024	21	0.00342689	0	0	NA	0.635745	26	0.0112166	1	0.00574713	-0.964718	1	5	0.0023596	1	0.00460829	0.965689	0.401087
GCAT	70	0.00284796	0	0	NA	0.432721	15	0.00244778	0	0	NA	1	5	0.00215703	0	0	NA	1	8	0.00377537	1	0.00460829	0.287617	0.559923
GCCA	112	0.00455674	2	0.00318979	-0.514538	1	22	0.00359008	0	0	NA	0.638889	4	0.00172563	0	0	NA	1	3	0.00141576	1	0.00460829	1.70265	0.264672
GCCC	98	0.00398714	4	0.00637959	0.678107	0.323878	50	0.00815927	2	0.00591716	-0.463535	1	6	0.00258844	0	0	NA	1	11	0.00519113	0	0	NA	0.633996
GCCG	144	0.00585866	3	0.00478469	-0.292146	1	65	0.010607	4	0.0118343	0.157953	0.786169	8	0.00345125	0	0	NA	1	9	0.00424729	1	0.00460829	0.117692	0.602923
GCCT	109	0.00443468	1	0.0015949	-1.47537	0.537358	36	0.00587467	1	0.00295858	-0.989604	1	2	0.000862813	1	0.00574713	2.73572	0.139459	9	0.00424729	0	0	NA	1
GCGA	13	0.000528907	1	0.0015949	1.59238	0.282306	4	0.000652742	0	0	NA	1	1	0.000431406	0	0	NA	1	3	0.00141576	0	0	NA	1
GCGC	13	0.000528907	0	0	NA	1	12	0.00195822	1	0.00295858	0.595359	0.484454	5	0.00215703	0	0	NA	1	1	0.000471921	0	0	NA	1
GCGG	23	0.000935758	2	0.00318979	1.76926	0.117485	12	0.00195822	1	0.00295858	0.595359	0.484454	5	0.00215703	0	0	NA	1	1	0.000471921	0	0	NA	1
GCGT	12	0.000488222	0	0	NA	1	5	0.000815927	0	0	NA	1	0	0	1	0.00574713	NA	0	1	0.000471921	0	0	NA	1
GCTA	65	0.00264453	1	0.0015949	-0.729551	1	29	0.00473238	0	0	NA	0.4175	16	0.0069025	0	0	NA	0.63763	13	0.00613497	0	0	NA	0.647635
GCTC	46	0.00187152	0	0	NA	0.636773	26	0.00424282	2	0.00591716	0.479881	0.657798	18	0.00776531	3	0.0172414	1.15076	0.154227	8	0.00377537	1	0.00460829	0.287617	0.559923
GCTG	58	0.00235974	1	0.0015949	-0.565164	1	34	0.0055483	2	0.00591716	0.0928583	0.712405	19	0.00819672	1	0.00574713	-0.512206	1	15	0.00707881	2	0.00921659	0.380726	0.66886
GCTT	37	0.00150535	2	0.00318979	1.08336	0.243582	31	0.00505875	2	0.00591716	0.226125	0.690475	20	0.00862813	1	0.00574713	-0.586207	1	10	0.00471921	0	0	NA	0.631376
GGAA	113	0.00459742	3	0.00478469	0.0576005	0.767155	24	0.00391645	1	0.00295858	-0.404641	1	10	0.00431406	0	0	NA	1	5	0.0023596	6	0.0276498	3.55065	1.52583e-05
GGAC	84	0.00341755	1	0.0015949	-1.0995	0.730218	19	0.00310052	0	0	NA	0.631987	11	0.00474547	2	0.0114943	1.27629	0.200328	8	0.00377537	1	0.00460829	0.287617	0.559923
GGAG	124	0.00504496	6	0.00956938	0.923583	0.142691	31	0.00505875	0	0	NA	0.425294	12	0.00517688	2	0.0114943	1.15076	0.227707	8	0.00377537	1	0.00460829	0.287617	0.559923
GGAT	101	0.0041092	1	0.0015949	-1.36539	0.530025	19	0.00310052	1	0.00295858	-0.0676064	1	7	0.00301984	0	0	NA	1	4	0.00188768	0	0	NA	1
GGCA	108	0.00439399	1	0.0015949	-1.46207	0.536125	21	0.00342689	1	0.00295858	-0.211996	1	8	0.00345125	1	0.00574713	0.735721	0.452042	4	0.00188768	1	0.00460829	1.28762	0.336359
GGCC	67	0.0027259	3	0.00478469	0.81169	0.245087	34	0.0055483	0	0	NA	0.273088	4	0.00172563	1	0.00574713	1.73572	0.259566	5	0.0023596	0	0	NA	1
GGCG	169	0.00687579	0	0	NA	0.0260303	57	0.00930157	1	0.00295858	-1.65257	0.386071	7	0.00301984	0	0	NA	1	7	0.00330345	1	0.00460829	0.480262	0.51229
GGCT	79	0.00321413	3	0.00478469	0.573999	0.460314	22	0.00359008	3	0.00887574	1.30585	0.123132	0	0	0	0	0	1	5	0.0023596	0	0	NA	1
GGGA	99	0.00402783	4	0.00637959	0.66346	0.327286	21	0.00342689	0	0	NA	0.635745	12	0.00517688	1	0.00574713	0.150759	0.594695	3	0.00141576	0	0	NA	1
GGGC	87	0.00353961	1	0.0015949	-1.15013	0.73193	31	0.00505875	1	0.00295858	-0.773875	1	7	0.00301984	0	0	NA	1	3	0.00141576	0	0	NA	1
GGGG	189	0.00768949	3	0.00478469	-0.684463	0.64255	58	0.00946475	3	0.00887574	-0.0926973	1	32	0.013805	3	0.0172414	0.320684	0.520589	6	0.00283152	1	0.00460829	0.702654	0.459528
GGGT	91	0.00370235	1	0.0015949	-1.21498	0.735176	22	0.00359008	0	0	NA	0.638889	9	0.00388266	0	0	NA	1	4	0.00188768	0	0	NA	1
GGTA	36	0.00146466	0	0	NA	1	19	0.00310052	0	0	NA	0.631987	10	0.00431406	0	0	NA	1	8	0.00377537	1	0.00460829	0.287617	0.559923
GGTC	27	0.0010985	0	0	NA	1	12	0.00195822	1	0.00295858	0.595359	0.484454	6	0.00258844	0	0	NA	1	5	0.0023596	0	0	NA	1
GGTG	60	0.00244111	1	0.0015949	-0.614074	1	21	0.00342689	1	0.00295858	-0.211996	1	15	0.0064711	2	0.0114943	0.828831	0.310616	12	0.00566305	2	0.00921659	0.702654	0.348019
GGTT	42	0.00170878	0	0	NA	0.632723	16	0.00261097	0	0	NA	1	5	0.00215703	1	0.00574713	1.41379	0.313212	6	0.00283152	0	0	NA	1
GTAA	88	0.00358029	0	0	NA	0.1826	9	0.00146867	0	0	NA	1	10	0.00431406	0	0	NA	1	7	0.00330345	0	0	NA	1
GTAC	46	0.00187152	2	0.00318979	0.769255	0.327812	8	0.00130548	1	0.00295858	1.18032	0.356956	1	0.000431406	0	0	NA	1	5	0.0023596	0	0	NA	1
GTAG	72	0.00292933	4	0.00637959	1.12289	0.114394	9	0.00146867	0	0	NA	1	11	0.00474547	0	0	NA	1	6	0.00283152	0	0	NA	1
GTAT	95	0.00386509	4	0.00637959	0.722961	0.314153	8	0.00130548	1	0.00295858	1.18032	0.356956	9	0.00388266	0	0	NA	1	6	0.00283152	0	0	NA	1
GTCA	82	0.00333618	3	0.00478469	0.520227	0.471227	19	0.00310052	3	0.00887574	1.51736	0.0890494	2	0.000862813	0	0	NA	1	8	0.00377537	0	0	NA	1
GTCC	57	0.00231905	0	0	NA	0.412781	25	0.00407963	2	0.00591716	0.536465	0.401136	1	0.000431406	0	0	NA	1	7	0.00330345	0	0	NA	1
GTCG	88	0.00358029	1	0.0015949	-1.16661	0.732643	35	0.00571149	1	0.00295858	-0.948962	1	2	0.000862813	0	0	NA	1	8	0.00377537	2	0.00921659	1.28762	0.198021
GTCT	67	0.0027259	2	0.00318979	0.226728	0.690487	18	0.00293734	1	0.00295858	0.0103961	0.630011	2	0.000862813	0	0	NA	1	9	0.00424729	1	0.00460829	0.117692	0.602923
GTGA	126	0.00512633	5	0.00797448	0.637465	0.261417	13	0.00212141	2	0.00591716	1.47988	0.161643	0	0	0	0	0	1	1	0.000471921	0	0	NA	1
GTGC	95	0.00386509	0	0	NA	0.186642	24	0.00391645	1	0.00295858	-0.404641	1	0	0	0	0	0	1	1	0.000471921	0	0	NA	1
GTGG	137	0.00557386	3	0.00478469	-0.220253	1	26	0.00424282	0	0	NA	0.41211	0	0	0	0	0	1	1	0.000471921	1	0.00460829	3.28762	0.0973595
GTGT	110	0.00447537	1	0.0015949	-1.48854	0.538675	22	0.00359008	2	0.00591716	0.72089	0.342365	0	0	0	0	0	1	1	0.000471921	0	0	NA	1
GTTA	88	0.00358029	4	0.00637959	0.833385	0.294783	14	0.0022846	1	0.00295858	0.372966	0.538409	14	0.00603969	0	0	NA	0.631525	10	0.00471921	1	0.00460829	-0.0343115	1
GTTC	42	0.00170878	2	0.00318979	0.9005	0.290509	17	0.00277415	0	0	NA	1	6	0.00258844	0	0	NA	1	11	0.00519113	1	0.00460829	-0.171815	1
GTTG	56	0.00227837	1	0.0015949	-0.514538	1	32	0.00522193	2	0.00591716	0.180321	0.697672	9	0.00388266	3	0.0172414	2.15076	0.0309391	12	0.00566305	0	0	NA	0.639618
GTTT	60	0.00244111	0	0	NA	0.414727	20	0.00326371	1	0.00295858	-0.141607	1	8	0.00345125	2	0.0114943	1.73572	0.121844	14	0.00660689	4	0.0184332	1.48026	0.0569898
TAAA	261	0.0106188	6	0.00956938	-0.150127	1	17	0.00277415	3	0.00887574	1.67782	0.0689456	14	0.00603969	0	0	NA	0.631525	15	0.00707881	1	0.00460829	-0.619274	1
TAAC	145	0.00589934	2	0.00318979	-0.887092	0.597164	21	0.00342689	0	0	NA	0.635745	6	0.00258844	1	0.00574713	1.15076	0.362991	11	0.00519113	0	0	NA	0.633996
TAAG	141	0.0057366	1	0.0015949	-1.84673	0.280156	19	0.00310052	0	0	NA	0.631987	6	0.00258844	0	0	NA	1	6	0.00283152	0	0	NA	1
TAAT	290	0.0117987	2	0.00318979	-1.88709	0.0402186	27	0.00440601	0	0	NA	0.412977	18	0.00776531	0	0	NA	0.649248	14	0.00660689	2	0.00921659	0.480262	0.657529
TACA	85	0.00345824	3	0.00478469	0.468389	0.482798	23	0.00375326	0	0	NA	0.642748	3	0.00129422	0	0	NA	1	7	0.00330345	2	0.00921659	1.48026	0.161517
TACC	62	0.00252248	1	0.0015949	-0.661379	1	14	0.0022846	1	0.00295858	0.372966	0.538409	0	0	2	0.0114943	NA	0	3	0.00141576	0	0	NA	1
TACG	64	0.00260385	1	0.0015949	-0.707183	1	19	0.00310052	1	0.00295858	-0.0676064	1	1	0.000431406	0	0	NA	1	9	0.00424729	0	0	NA	1
TACT	102	0.00414988	0	0	NA	0.196171	17	0.00277415	2	0.00591716	1.09286	0.241292	1	0.000431406	0	0	NA	1	7	0.00330345	1	0.00460829	0.480262	0.51229
TAGA	109	0.00443468	1	0.0015949	-1.47537	0.537358	17	0.00277415	1	0.00295858	0.0928583	0.608968	5	0.00215703	1	0.00574713	1.41379	0.313212	10	0.00471921	1	0.00460829	-0.0343115	1
TAGC	74	0.0030107	2	0.00318979	0.0833636	0.714118	11	0.00179504	2	0.00591716	1.72089	0.124003	2	0.000862813	0	0	NA	1	9	0.00424729	0	0	NA	1
TAGG	97	0.00394646	2	0.00318979	-0.307096	1	33	0.00538512	1	0.00295858	-0.864073	1	10	0.00431406	0	0	NA	1	2	0.000943841	1	0.00460829	2.28762	0.18528
TAGT	89	0.00362098	2	0.00318979	-0.182916	1	26	0.00424282	2	0.00591716	0.479881	0.657798	11	0.00474547	0	0	NA	1	10	0.00471921	0	0	NA	0.631376
TATA	112	0.00455674	2	0.00318979	-0.514538	1	23	0.00375326	1	0.00295858	-0.343241	1	13	0.00560828	1	0.00574713	0.0352816	0.624159	18	0.00849457	2	0.00921659	0.117692	0.708027
TATC	80	0.00325481	0	0	NA	0.279516	10	0.00163185	0	0	NA	1	9	0.00388266	1	0.00574713	0.565796	0.491809	11	0.00519113	2	0.00921659	0.828185	0.310772
TATG	67	0.0027259	3	0.00478469	0.81169	0.245087	18	0.00293734	0	0	NA	1	10	0.00431406	1	0.00574713	0.413793	0.528705	6	0.00283152	1	0.00460829	0.702654	0.459528
TATT	129	0.00524838	1	0.0015949	-1.71841	0.394374	16	0.00261097	0	0	NA	1	10	0.00431406	1	0.00574713	0.413793	0.528705	15	0.00707881	2	0.00921659	0.380726	0.66886
TCAA	76	0.00309207	3	0.00478469	0.629852	0.450174	32	0.00522193	4	0.0118343	1.18032	0.102645	20	0.00862813	2	0.0114943	0.413793	0.664729	12	0.00566305	0	0	NA	0.639618
TCAC	56	0.00227837	2	0.00318979	0.485462	0.657415	33	0.00538512	0	0	NA	0.272655	6	0.00258844	2	0.0114943	2.15076	0.0753457	2	0.000943841	1	0.00460829	2.28762	0.18528
TCAG	61	0.00248179	0	0	NA	0.415769	22	0.00359008	0	0	NA	0.638889	17	0.00733391	6	0.0344828	2.23322	0.00192957	7	0.00330345	0	0	NA	1
TCAT	61	0.00248179	0	0	NA	0.415769	23	0.00375326	1	0.00295858	-0.343241	1	17	0.00733391	1	0.00574713	-0.351741	1	11	0.00519113	2	0.00921659	0.828185	0.310772
TCCA	100	0.00406851	2	0.00318979	-0.351039	1	25	0.00407963	2	0.00591716	0.536465	0.401136	3	0.00129422	0	0	NA	1	11	0.00519113	0	0	NA	0.633996
TCCC	94	0.0038244	3	0.00478469	0.323191	0.520433	47	0.00766971	3	0.00887574	0.210695	0.747899	1	0.000431406	0	0	NA	1	13	0.00613497	0	0	NA	0.647635
TCCG	135	0.00549249	5	0.00797448	0.537929	0.404909	35	0.00571149	2	0.00591716	0.0510381	0.719875	5	0.00215703	1	0.00574713	1.41379	0.313212	10	0.00471921	3	0.0138249	1.55065	0.0843457
TCCT	107	0.00435331	0	0	NA	0.123589	36	0.00587467	0	0	NA	0.276249	7	0.00301984	0	0	NA	1	15	0.00707881	1	0.00460829	-0.619274	1
TCGA	12	0.000488222	2	0.00318979	2.70785	0.0382668	5	0.000815927	0	0	NA	1	2	0.000862813	0	0	NA	1	3	0.00141576	0	0	NA	1
TCGC	7	0.000284796	0	0	NA	1	10	0.00163185	0	0	NA	1	2	0.000862813	0	0	NA	1	3	0.00141576	0	0	NA	1
TCGG	22	0.000895073	0	0	NA	1	7	0.0011423	1	0.00295858	1.37297	0.320445	1	0.000431406	0	0	NA	1	0	0	0	0	NA	1
TCGT	23	0.000935758	0	0	NA	1	8	0.00130548	1	0.00295858	1.18032	0.356956	2	0.000862813	0	0	NA	1	1	0.000471921	0	0	NA	1
TCTA	65	0.00264453	0	0	NA	0.421725	22	0.00359008	3	0.00887574	1.30585	0.123132	19	0.00819672	3	0.0172414	1.07276	0.172296	11	0.00519113	1	0.00460829	-0.171815	1
TCTC	63	0.00256316	0	0	NA	0.418402	29	0.00473238	2	0.00591716	0.32234	0.676604	16	0.0069025	0	0	NA	0.63763	12	0.00566305	0	0	NA	0.639618
TCTG	52	0.00211563	0	0	NA	0.64769	28	0.00456919	2	0.00591716	0.372966	0.670019	27	0.011648	2	0.0114943	-0.0191661	1	9	0.00424729	3	0.0138249	1.70265	0.0660822
TCTT	62	0.00252248	0	0	NA	0.416996	26	0.00424282	1	0.00295858	-0.520119	1	14	0.00603969	4	0.0229885	1.92837	0.0218709	18	0.00849457	1	0.00460829	-0.882308	1
TGAA	179	0.00728264	4	0.00637959	-0.190999	1	30	0.00489556	1	0.00295858	-0.726569	1	23	0.00992235	0	0	NA	0.425801	18	0.00849457	0	0	NA	0.272
TGAC	130	0.00528907	2	0.00318979	-0.729551	0.778911	32	0.00522193	1	0.00295858	-0.819679	1	12	0.00517688	0	0	NA	1	3	0.00141576	1	0.00460829	1.70265	0.264672
TGAG	165	0.00671305	3	0.00478469	-0.488543	0.805046	34	0.0055483	0	0	NA	0.273088	19	0.00819672	1	0.00574713	-0.512206	1	9	0.00424729	0	0	NA	1
TGAT	187	0.00760812	5	0.00797448	0.0678506	0.816583	30	0.00489556	1	0.00295858	-0.726569	1	14	0.00603969	1	0.00574713	-0.0716336	1	11	0.00519113	0	0	NA	0.633996
TGCA	80	0.00325481	1	0.0015949	-1.02911	0.729008	18	0.00293734	1	0.00295858	0.0103961	0.630011	1	0.000431406	0	0	NA	1	8	0.00377537	0	0	NA	1
TGCC	81	0.0032955	1	0.0015949	-1.04703	0.729189	41	0.0066906	2	0.00591716	-0.177231	1	1	0.000431406	0	0	NA	1	7	0.00330345	0	0	NA	1
TGCG	99	0.00402783	5	0.00797448	0.985388	0.111844	55	0.0089752	7	0.0207101	1.20632	0.0345366	6	0.00258844	0	0	NA	1	2	0.000943841	1	0.00460829	2.28762	0.18528
TGCT	113	0.00459742	3	0.00478469	0.0576005	0.767155	34	0.0055483	1	0.00295858	-0.907142	1	8	0.00345125	0	0	NA	1	9	0.00424729	1	0.00460829	0.117692	0.602923
TGGA	112	0.00455674	3	0.00478469	0.0704245	0.76534	18	0.00293734	0	0	NA	1	7	0.00301984	0	0	NA	1	5	0.0023596	2	0.00921659	1.96569	0.093698
TGGC	98	0.00398714	5	0.00797448	1.00004	0.108413	29	0.00473238	2	0.00591716	0.32234	0.676604	15	0.0064711	1	0.00574713	-0.171169	1	9	0.00424729	0	0	NA	1
TGGG	147	0.00598072	3	0.00478469	-0.321893	1	42	0.00685379	2	0.00591716	-0.211996	1	29	0.0125108	1	0.00574713	-1.12226	0.729791	3	0.00141576	4	0.0184332	3.70265	0.000283935
TGGT	102	0.00414988	2	0.00318979	-0.379608	1	24	0.00391645	3	0.00887574	1.18032	0.148084	6	0.00258844	0	0	NA	1	7	0.00330345	1	0.00460829	0.480262	0.51229
TGTA	99	0.00402783	0	0	NA	0.191459	16	0.00261097	0	0	NA	1	19	0.00819672	0	0	NA	0.411101	11	0.00519113	2	0.00921659	0.828185	0.310772
TGTC	75	0.00305139	0	0	NA	0.274454	24	0.00391645	4	0.0118343	1.59536	0.0451648	14	0.00603969	0	0	NA	0.631525	6	0.00283152	0	0	NA	1
TGTG	62	0.00252248	2	0.00318979	0.338621	0.674578	28	0.00456919	0	0	NA	0.414797	17	0.00733391	2	0.0114943	0.648259	0.365048	13	0.00613497	1	0.00460829	-0.412823	1
TGTT	148	0.0060214	0	0	NA	0.0377688	32	0.00522193	0	0	NA	0.430259	41	0.0176877	0	0	NA	0.0809807	22	0.0103823	1	0.00460829	-1.17181	0.732099
TTAA	166	0.00675373	4	0.00637959	-0.0822225	1	30	0.00489556	1	0.00295858	-0.726569	1	9	0.00388266	0	0	NA	1	16	0.00755073	1	0.00460829	-0.712383	1
TTAC	119	0.00484153	1	0.0015949	-1.602	0.38353	12	0.00195822	0	0	NA	1	8	0.00345125	0	0	NA	1	9	0.00424729	2	0.00921659	1.11769	0.235391
TTAG	158	0.00642825	3	0.00478469	-0.426001	0.80403	22	0.00359008	1	0.00295858	-0.27911	1	6	0.00258844	0	0	NA	1	11	0.00519113	0	0	NA	0.633996
TTAT	181	0.00736401	6	0.00956938	0.377934	0.476768	23	0.00375326	3	0.00887574	1.24172	0.135407	10	0.00431406	0	0	NA	1	11	0.00519113	0	0	NA	0.633996
TTCA	150	0.00610277	4	0.00637959	0.0639983	0.796185	37	0.00603786	2	0.00591716	-0.0291322	1	2	0.000862813	0	0	NA	1	13	0.00613497	2	0.00921659	0.587177	0.384579
TTCC	109	0.00443468	2	0.00318979	-0.475367	1	28	0.00456919	2	0.00591716	0.372966	0.670019	3	0.00129422	0	0	NA	1	17	0.00802265	0	0	NA	0.427468
TTCG	134	0.00545181	2	0.00318979	-0.773272	0.781369	46	0.00750653	1	0.00295858	-1.34324	0.528614	4	0.00172563	0	0	NA	1	13	0.00613497	2	0.00921659	0.587177	0.384579
TTCT	141	0.0057366	6	0.00956938	0.738228	0.18202	34	0.0055483	4	0.0118343	1.09286	0.120581	2	0.000862813	1	0.00574713	2.73572	0.139459	17	0.00802265	0	0	NA	0.427468
TTGA	126	0.00512633	3	0.00478469	-0.0995005	1	33	0.00538512	3	0.00887574	0.72089	0.435858	13	0.00560828	2	0.0114943	1.03528	0.255328	0	0	0	0	NA	1
TTGC	77	0.00313276	1	0.0015949	-0.97397	1	28	0.00456919	2	0.00591716	0.372966	0.670019	7	0.00301984	0	0	NA	1	0	0	0	0	NA	1
TTGG	140	0.00569592	1	0.0015949	-1.83647	0.279203	26	0.00424282	2	0.00591716	0.479881	0.657798	12	0.00517688	0	0	NA	1	0	0	0	0	NA	1
TTGT	121	0.0049229	1	0.0015949	-1.62605	0.384961	34	0.0055483	0	0	NA	0.273088	12	0.00517688	2	0.0114943	1.15076	0.227707	0	0	0	0	NA	1
TTTA	189	0.00768949	1	0.0015949	-2.26943	0.102664	61	0.00995431	2	0.00591716	-0.750416	0.779569	18	0.00776531	1	0.00574713	-0.434204	1	25	0.011798	2	0.00921659	-0.35624	1
TTTC	118	0.00480085	3	0.00478469	-0.00486358	1	28	0.00456919	2	0.00591716	0.372966	0.670019	10	0.00431406	1	0.00574713	0.413793	0.528705	17	0.00802265	1	0.00460829	-0.799846	1
TTTG	142	0.00577729	0	0	NA	0.057766	47	0.00766971	1	0.00295858	-1.37427	0.529669	23	0.00992235	1	0.00574713	-0.787841	1	17	0.00802265	3	0.0138249	0.785116	0.253335
TTTT	219	0.00891005	4	0.00637959	-0.48197	0.67043	57	0.00930157	5	0.0147929	0.669359	0.251252	27	0.011648	1	0.00574713	-1.01917	0.727811	32	0.0151015	3	0.0138249	-0.127421	1
ATGC	0	0	0	0	0	NA	4	0.000652742	0	0	NA	1	3	0.00129422	0	0	NA	1	1	0.000471921	0	0	NA	1
ATGT	0	0	0	0	0	NA	5	0.000815927	0	0	NA	1	4	0.00172563	0	0	NA	1	1	0.000471921	1	0.00460829	3.28762	0.0973595

## Sheet: Dataset_EV4_Legend
Dateset EV 4.
Enrichment/depletion of the 4-mer (three nucleotides upstream and the first downstream of the dORF start codon) between translated and untranslated dORFs for human dORFs with different start codon, binomial test, p value indicated.
