# Supplementary material for: Translation of small downstream ORFs enhances translation of canonical main open reading frames
Source: EMBO J. 2020 Aug 3;39(17):e104763. doi: 10.15252/embj.2020104763 (PMC7459409; doi:10.15252/embj.2020104763)
Supplement: Supplementary file 6 — Dataset EV5 [file EMBJ-39-e104763-s006.xlsx]

## Sheet: EMBOJ-2020-104763R_Dataset_EV5 
seq	Untl.ATG.count	Untl.ATG.freq	AllATG.counts	AllATG.percent	ATG.fc	ATG.p.binom	Untl.CTG.count	Untl.CTG.freq	AllCTG.counts	AllCTG.percent	CTG.fc	CTG.p.binom	Untl.GTG.count	Untl.GTG.freq	AllGTG.counts	AllGTG.percent	GTG.fc	GTG.p.binom	Untl.TTG.count	Untl.TTG.freq	AllTTG.counts	AllTTG.percent	TTG.fc	TTG.p.binom
AAAA	456	0.0176703	5	0.0154799	-0.190933	1	76	0.0136986	2	0.00704225	-0.959923	0.602203	31	0.0104202	1	0.00393701	-1.40421	0.530665	22	0.00773286	2	0.00760456	-0.0241377	1
AAAC	230	0.00891266	3	0.00928793	0.059501	0.766669	41	0.00739005	0	0	NA	0.282147	22	0.00739496	2	0.00787402	0.0905576	0.712778	14	0.00492091	0	0	NA	0.644621
AAAG	235	0.00910641	2	0.00619195	-0.556488	1	31	0.0055876	3	0.0105634	0.918771	0.212957	19	0.00638655	2	0.00787402	0.302062	0.679286	10	0.00351494	1	0.00380228	0.113366	0.603888
AAAT	433	0.016779	6	0.0185759	0.146768	0.666442	55	0.00991348	2	0.00704225	-0.493355	1	27	0.00907563	3	0.011811	0.380064	0.504404	21	0.00738137	1	0.00380228	-0.957023	1
AACA	242	0.00937766	1	0.00309598	-1.59883	0.382314	25	0.00450613	1	0.00352113	-0.355851	1	7	0.00235294	0	0	NA	1	12	0.00421793	0	0	NA	0.633476
AACC	161	0.00623886	1	0.00309598	-1.01089	0.728504	21	0.00378515	1	0.00352113	-0.104312	1	8	0.00268908	1	0.00393701	0.549989	0.495378	7	0.00246046	1	0.00380228	0.627939	0.476856
AACG	111	0.00430133	3	0.00928793	1.11058	0.163612	14	0.00252343	1	0.00352113	0.48065	0.512059	4	0.00134454	0	0	NA	1	11	0.00386643	3	0.0114068	1.56082	0.0830741
AACT	184	0.00713012	1	0.00309598	-1.20353	0.734135	22	0.00396539	0	0	NA	0.63418	11	0.00369748	0	0	NA	1	12	0.00421793	1	0.00380228	-0.149669	1
AAGA	169	0.00654886	2	0.00619195	-0.0808509	1	37	0.00666907	3	0.0105634	0.663514	0.444082	13	0.00436975	1	0.00393701	-0.15045	1	10	0.00351494	0	0	NA	1
AAGC	95	0.00368131	1	0.00309598	-0.249827	1	25	0.00450613	0	0	NA	0.643513	12	0.00403361	3	0.011811	1.54999	0.0844978	6	0.00210896	1	0.00380228	0.850331	0.426067
AAGG	91	0.00352631	0	0	NA	0.634807	19	0.00342466	0	0	NA	1	15	0.00504202	1	0.00393701	-0.356901	1	2	0.000702988	2	0.00760456	3.43529	0.0150798
AAGT	139	0.00538634	4	0.0123839	1.20109	0.098706	35	0.00630858	3	0.0105634	0.743684	0.266963	12	0.00403361	1	0.00393701	-0.0349732	1	15	0.00527241	0	0	NA	0.652899
AATA	269	0.0104239	2	0.00619195	-0.751434	0.779583	42	0.0075703	1	0.00352113	-1.10431	0.729834	50	0.0168067	4	0.015748	-0.0938669	1	28	0.00984183	1	0.00380228	-1.37206	0.529138
AATC	145	0.00561885	1	0.00309598	-0.859881	1	27	0.00486662	0	0	NA	0.652502	19	0.00638655	2	0.00787402	0.302062	0.679286	16	0.0056239	3	0.0114068	1.02026	0.185554
AATG	108	0.00418507	2	0.00619195	0.565141	0.391666	26	0.00468637	1	0.00352113	-0.412435	1	22	0.00739496	4	0.015748	1.09056	0.12091	9	0.00316344	0	0	NA	1
AATT	206	0.00798264	1	0.00309598	-1.36647	0.529285	46	0.00829128	1	0.00352113	-1.23556	0.735976	34	0.0114286	0	0	NA	0.127263	22	0.00773286	2	0.00760456	-0.0241377	1
ACAA	172	0.00666512	1	0.00309598	-1.10624	0.730003	56	0.0100937	1	0.00352113	-1.51935	0.541195	23	0.00773109	1	0.00393701	-0.973573	1	14	0.00492091	0	0	NA	0.644621
ACAC	107	0.00414632	0	0	NA	0.64858	35	0.00630858	2	0.00704225	0.158722	0.701162	22	0.00739496	0	0	NA	0.272693	9	0.00316344	2	0.00760456	1.26537	0.202652
ACAG	93	0.00360381	0	0	NA	0.636012	44	0.00793079	0	0	NA	0.181705	20	0.00672269	1	0.00393701	-0.771939	1	8	0.00281195	0	0	NA	1
ACAT	150	0.0058126	3	0.00928793	0.676172	0.442245	38	0.00684932	1	0.00352113	-0.959923	1	30	0.010084	4	0.015748	0.643099	0.331334	24	0.00843585	2	0.00760456	-0.149669	1
ACCA	82	0.00317756	0	0	NA	0.631676	15	0.00270368	0	0	NA	1	0	0	1	0.00393701	NA	0	8	0.00281195	1	0.00380228	0.435294	0.523165
ACCC	50	0.00193753	1	0.00309598	0.676172	0.465504	6	0.00108147	1	0.00352113	1.70304	0.264573	3	0.0010084	0	0	NA	1	4	0.00140598	1	0.00380228	1.43529	0.309288
ACCG	46	0.00178253	0	0	NA	1	15	0.00270368	0	0	NA	1	5	0.00168067	0	0	NA	1	2	0.000702988	0	0	NA	1
ACCT	90	0.00348756	0	0	NA	0.634269	16	0.00288392	2	0.00704225	1.288	0.197971	7	0.00235294	0	0	NA	1	10	0.00351494	0	0	NA	1
ACGA	56	0.00217004	1	0.00309598	0.512674	0.50425	5	0.000901226	1	0.00352113	1.96608	0.225907	1	0.000336134	1	0.00393701	3.54999	0.0818482	5	0.00175747	0	0	NA	1
ACGC	22	0.000852515	0	0	NA	1	7	0.00126172	0	0	NA	1	2	0.000672269	0	0	NA	1	6	0.00210896	1	0.00380228	0.850331	0.426067
ACGG	30	0.00116252	0	0	NA	1	6	0.00108147	0	0	NA	1	6	0.00201681	0	0	NA	1	4	0.00140598	0	0	NA	1
ACGT	25	0.000968767	2	0.00619195	2.67617	0.0397724	6	0.00108147	1	0.00352113	1.70304	0.264573	4	0.00134454	0	0	NA	1	4	0.00140598	0	0	NA	1
ACTA	84	0.00325506	1	0.00309598	-0.0722889	1	30	0.00540735	2	0.00704225	0.381114	0.66894	47	0.0157983	2	0.00787402	-1.0046	0.449536	7	0.00246046	1	0.00380228	0.627939	0.476856
ACTC	49	0.00189878	0	0	NA	1	23	0.00414564	0	0	NA	0.636646	15	0.00504202	1	0.00393701	-0.356901	1	5	0.00175747	0	0	NA	1
ACTG	52	0.00201504	0	0	NA	1	15	0.00270368	3	0.0105634	1.96608	0.042683	19	0.00638655	3	0.011811	0.887024	0.222074	7	0.00246046	1	0.00380228	0.627939	0.476856
ACTT	44	0.00170503	0	0	NA	1	24	0.00432588	2	0.00704225	0.703042	0.347844	35	0.0117647	2	0.00787402	-0.579294	1	17	0.0059754	2	0.00760456	0.347831	0.673133
AGAA	167	0.00647136	1	0.00309598	-1.06368	0.729028	50	0.00901226	1	0.00352113	-1.35585	0.528689	19	0.00638655	1	0.00393701	-0.697938	1	10	0.00351494	0	0	NA	1
AGAC	80	0.00310005	0	0	NA	0.63155	27	0.00486662	1	0.00352113	-0.466883	1	8	0.00268908	1	0.00393701	0.549989	0.495378	6	0.00210896	1	0.00380228	0.850331	0.426067
AGAG	75	0.0029063	1	0.00309598	0.0912099	0.609412	22	0.00396539	1	0.00352113	-0.171427	1	3	0.0010084	0	0	NA	1	8	0.00281195	0	0	NA	1
AGAT	156	0.00604511	2	0.00619195	0.0346263	0.722875	40	0.00720981	1	0.00352113	-1.03392	0.728524	12	0.00403361	1	0.00393701	-0.0349732	1	16	0.0056239	1	0.00380228	-0.564706	1
AGCA	112	0.00434008	0	0	NA	0.654498	14	0.00252343	0	0	NA	1	2	0.000672269	2	0.00787402	3.54999	0.0129807	13	0.00456942	0	0	NA	0.638013
AGCC	81	0.0031388	1	0.00309598	-0.0198214	1	11	0.0019827	0	0	NA	1	4	0.00134454	1	0.00393701	1.54999	0.289469	3	0.00105448	0	0	NA	1
AGCG	60	0.00232504	2	0.00619195	1.41314	0.173606	10	0.00180245	0	0	NA	1	4	0.00134454	0	0	NA	1	11	0.00386643	0	0	NA	0.631472
AGCT	128	0.00496009	0	0	NA	0.417599	16	0.00288392	0	0	NA	1	8	0.00268908	0	0	NA	1	8	0.00281195	0	0	NA	1
AGGA	100	0.00387507	3	0.00928793	1.26113	0.131575	16	0.00288392	2	0.00704225	1.288	0.197971	10	0.00336134	0	0	NA	1	6	0.00210896	0	0	NA	1
AGGC	56	0.00217004	2	0.00619195	1.51267	0.156012	11	0.0019827	0	0	NA	1	1	0.000336134	0	0	NA	1	1	0.000351494	1	0.00380228	3.43529	0.0883135
AGGG	42	0.00162753	1	0.00309598	0.927711	0.409107	15	0.00270368	0	0	NA	1	8	0.00268908	1	0.00393701	0.549989	0.495378	5	0.00175747	0	0	NA	1
AGGT	91	0.00352631	1	0.00309598	-0.187766	1	15	0.00270368	1	0.00352113	0.381114	0.53647	5	0.00168067	1	0.00393701	1.22806	0.347699	3	0.00105448	1	0.00380228	1.85033	0.242305
AGTA	101	0.00391382	1	0.00309598	-0.338183	1	31	0.0055876	1	0.00352113	-0.666191	1	22	0.00739496	1	0.00393701	-0.909442	1	27	0.00949033	3	0.0114068	0.265369	0.742418
AGTC	52	0.00201504	2	0.00619195	1.61959	0.138795	14	0.00252343	2	0.00704225	1.48065	0.161489	19	0.00638655	1	0.00393701	-0.697938	1	11	0.00386643	0	0	NA	0.631472
AGTG	47	0.00182128	0	0	NA	1	15	0.00270368	1	0.00352113	0.381114	0.53647	24	0.00806723	3	0.011811	0.549989	0.464444	10	0.00351494	1	0.00380228	0.113366	0.603888
AGTT	102	0.00395257	4	0.0123839	1.6476	0.0404736	36	0.00648882	1	0.00352113	-0.88192	1	27	0.00907563	3	0.011811	0.380064	0.504404	29	0.0101933	3	0.0114068	0.162275	0.753108
ATAA	216	0.00837015	1	0.00309598	-1.43486	0.533136	49	0.00883201	1	0.00352113	-1.3267	0.527963	21	0.00705882	1	0.00393701	-0.842328	1	17	0.0059754	1	0.00380228	-0.652169	1
ATAC	151	0.00585135	0	0	NA	0.273273	16	0.00288392	0	0	NA	1	6	0.00201681	1	0.00393701	0.965027	0.401175	12	0.00421793	0	0	NA	0.633476
ATAG	104	0.00403007	1	0.00309598	-0.380411	1	15	0.00270368	1	0.00352113	0.381114	0.53647	10	0.00336134	1	0.00393701	0.228061	0.57481	7	0.00246046	1	0.00380228	0.627939	0.476856
ATAT	229	0.00887391	3	0.00928793	0.0657873	0.765772	43	0.00775054	2	0.00704225	-0.13826	1	15	0.00504202	1	0.00393701	-0.356901	1	29	0.0101933	0	0	NA	0.121835
ATCA	148	0.0057351	1	0.00309598	-0.889425	1	14	0.00252343	2	0.00704225	1.48065	0.161489	5	0.00168067	0	0	NA	1	11	0.00386643	3	0.0114068	1.56082	0.0830741
ATCC	80	0.00310005	0	0	NA	0.63155	24	0.00432588	2	0.00704225	0.703042	0.347844	3	0.0010084	0	0	NA	1	3	0.00105448	0	0	NA	1
ATCG	80	0.00310005	1	0.00309598	-0.00189953	1	13	0.00234319	0	0	NA	1	5	0.00168067	0	0	NA	1	6	0.00210896	0	0	NA	1
ATCT	137	0.00530884	2	0.00619195	0.221996	0.691098	25	0.00450613	2	0.00704225	0.644149	0.366207	6	0.00201681	0	0	NA	1	16	0.0056239	2	0.00760456	0.435294	0.662502
ATTA	186	0.00720763	1	0.00309598	-1.21913	0.735046	43	0.00775054	1	0.00352113	-1.13826	0.730955	35	0.0117647	3	0.011811	0.00566875	1	43	0.0151142	1	0.00380228	-1.99097	0.198242
ATTC	104	0.00403007	0	0	NA	0.64535	29	0.00522711	2	0.00704225	0.430024	0.663135	17	0.00571429	2	0.00787402	0.462526	0.659491	19	0.00667838	0	0	NA	0.429168
ATTG	112	0.00434008	0	0	NA	0.654498	22	0.00396539	4	0.0140845	1.82857	0.027431	17	0.00571429	1	0.00393701	-0.537474	1	21	0.00738137	1	0.00380228	-0.957023	1
ATTT	145	0.00561885	0	0	NA	0.272594	38	0.00684932	2	0.00704225	0.0400774	0.721867	37	0.012437	4	0.015748	0.340536	0.563379	47	0.0165202	2	0.00760456	-1.11929	0.337332
CAAA	257	0.00995892	4	0.0123839	0.314404	0.569047	27	0.00486662	1	0.00352113	-0.466883	1	15	0.00504202	2	0.00787402	0.643099	0.366566	8	0.00281195	0	0	NA	1
CAAC	133	0.00515384	2	0.00619195	0.264746	0.684687	18	0.00324441	1	0.00352113	0.11808	0.602639	14	0.00470588	1	0.00393701	-0.257366	1	5	0.00175747	0	0	NA	1
CAAG	111	0.00430133	0	0	NA	0.653265	14	0.00252343	0	0	NA	1	14	0.00470588	1	0.00393701	-0.257366	1	8	0.00281195	1	0.00380228	0.435294	0.523165
CAAT	215	0.0083314	3	0.00928793	0.156798	0.753889	28	0.00504686	0	0	NA	0.41191	23	0.00773109	0	0	NA	0.274943	11	0.00386643	0	0	NA	0.631472
CACA	183	0.00709137	7	0.0216718	1.61168	0.00890183	21	0.00378515	1	0.00352113	-0.104312	1	9	0.00302521	0	0	NA	1	13	0.00456942	0	0	NA	0.638013
CACC	166	0.00643261	1	0.00309598	-1.05501	0.72889	20	0.0036049	2	0.00704225	0.966077	0.273008	5	0.00168067	0	0	NA	1	2	0.000702988	4	0.0152091	4.43529	4.11498e-05
CACG	75	0.0029063	1	0.00309598	0.0912099	0.609412	5	0.000901226	0	0	NA	1	4	0.00134454	0	0	NA	1	9	0.00316344	1	0.00380228	0.265369	0.565389
CACT	100	0.00387507	1	0.00309598	-0.323828	1	15	0.00270368	0	0	NA	1	4	0.00134454	0	0	NA	1	8	0.00281195	0	0	NA	1
CAGA	160	0.00620011	0	0	NA	0.276931	28	0.00504686	1	0.00352113	-0.51935	1	10	0.00336134	1	0.00393701	0.228061	0.57481	7	0.00246046	4	0.0152091	2.62794	0.00431059
CAGC	119	0.00461133	2	0.00619195	0.425211	0.663739	16	0.00288392	1	0.00352113	0.288005	0.559664	6	0.00201681	1	0.00393701	0.965027	0.401175	7	0.00246046	1	0.00380228	0.627939	0.476856
CAGG	108	0.00418507	0	0	NA	0.649712	12	0.00216294	1	0.00352113	0.703042	0.459327	4	0.00134454	0	0	NA	1	6	0.00210896	0	0	NA	1
CAGT	124	0.00480508	3	0.00928793	0.950795	0.204049	37	0.00666907	1	0.00352113	-0.921448	1	8	0.00268908	2	0.00787402	1.54999	0.149779	9	0.00316344	2	0.00760456	1.26537	0.202652
CATA	105	0.00406882	0	0	NA	0.646398	44	0.00793079	4	0.0140845	0.828573	0.29465	23	0.00773109	2	0.00787402	0.0264273	0.724381	29	0.0101933	2	0.00760456	-0.422687	1
CATC	80	0.00310005	0	0	NA	0.63155	32	0.00576784	2	0.00704225	0.288005	0.681301	18	0.00605042	0	0	NA	0.414154	19	0.00667838	3	0.0114068	0.772329	0.257519
CATG	47	0.00182128	0	0	NA	1	16	0.00288392	0	0	NA	1	14	0.00470588	2	0.00787402	0.742634	0.335837	8	0.00281195	0	0	NA	1
CATT	79	0.0030613	0	0	NA	1	38	0.00684932	3	0.0105634	0.62504	0.450448	22	0.00739496	3	0.011811	0.67552	0.44209	32	0.0112478	2	0.00760456	-0.564706	1
CCAA	72	0.00279005	1	0.00309598	0.150104	0.594423	34	0.00612833	0	0	NA	0.427782	14	0.00470588	1	0.00393701	-0.257366	1	17	0.0059754	0	0	NA	0.41573
CCAC	49	0.00189878	0	0	NA	1	29	0.00522711	1	0.00352113	-0.569976	1	17	0.00571429	2	0.00787402	0.462526	0.659491	7	0.00246046	0	0	NA	1
CCAG	52	0.00201504	2	0.00619195	1.61959	0.138795	8	0.00144196	2	0.00704225	2.288	0.0640058	7	0.00235294	0	0	NA	1	8	0.00281195	1	0.00380228	0.435294	0.523165
CCAT	49	0.00189878	2	0.00619195	1.70532	0.12618	20	0.0036049	0	0	NA	0.631575	11	0.00369748	3	0.011811	1.67552	0.0691184	16	0.0056239	1	0.00380228	-0.564706	1
CCCA	53	0.00205379	2	0.00619195	1.59211	0.14306	13	0.00234319	0	0	NA	1	4	0.00134454	0	0	NA	1	4	0.00140598	0	0	NA	1
CCCC	32	0.00124002	0	0	NA	1	4	0.000720981	1	0.00352113	2.288	0.185216	3	0.0010084	0	0	NA	1	5	0.00175747	2	0.00760456	2.11337	0.0788318
CCCG	22	0.000852515	1	0.00309598	1.8606	0.240792	7	0.00126172	0	0	NA	1	1	0.000336134	0	0	NA	1	2	0.000702988	1	0.00380228	2.43529	0.168855
CCCT	47	0.00182128	0	0	NA	1	14	0.00252343	0	0	NA	1	1	0.000336134	0	0	NA	1	3	0.00105448	1	0.00380228	1.85033	0.242305
CCGA	27	0.00104627	0	0	NA	1	7	0.00126172	1	0.00352113	1.48065	0.301314	5	0.00168067	0	0	NA	1	3	0.00105448	0	0	NA	1
CCGC	18	0.000697512	0	0	NA	1	9	0.00162221	0	0	NA	1	1	0.000336134	0	0	NA	1	1	0.000351494	0	0	NA	1
CCGG	17	0.000658762	0	0	NA	1	5	0.000901226	0	0	NA	1	2	0.000672269	0	0	NA	1	0	0	0	0	NA	1
CCGT	22	0.000852515	0	0	NA	1	10	0.00180245	0	0	NA	1	0	0	0	0	0	1	2	0.000702988	1	0.00380228	2.43529	0.168855
CCTA	34	0.00131752	0	0	NA	1	15	0.00270368	3	0.0105634	1.96608	0.042683	12	0.00403361	1	0.00393701	-0.0349732	1	8	0.00281195	1	0.00380228	0.435294	0.523165
CCTC	21	0.000813764	0	0	NA	1	40	0.00720981	1	0.00352113	-1.03392	0.728524	10	0.00336134	0	0	NA	1	5	0.00175747	1	0.00380228	1.11337	0.370369
CCTG	39	0.00151128	0	0	NA	1	18	0.00324441	1	0.00352113	0.11808	0.602639	16	0.00537815	3	0.011811	1.13495	0.157951	9	0.00316344	1	0.00380228	0.265369	0.565389
CCTT	31	0.00120127	1	0.00309598	1.36583	0.321753	23	0.00414564	2	0.00704225	0.764443	0.329309	12	0.00403361	2	0.00787402	0.965027	0.273285	15	0.00527241	1	0.00380228	-0.471597	1
CGAA	45	0.00174378	1	0.00309598	0.828175	0.430919	11	0.0019827	1	0.00352113	0.828573	0.430869	4	0.00134454	2	0.00787402	2.54999	0.0464867	8	0.00281195	0	0	NA	1
CGAC	29	0.00112377	0	0	NA	1	11	0.0019827	0	0	NA	1	3	0.0010084	0	0	NA	1	4	0.00140598	0	0	NA	1
CGAG	20	0.000775014	0	0	NA	1	5	0.000901226	0	0	NA	1	5	0.00168067	0	0	NA	1	2	0.000702988	1	0.00380228	2.43529	0.168855
CGAT	38	0.00147253	0	0	NA	1	7	0.00126172	0	0	NA	1	6	0.00201681	0	0	NA	1	5	0.00175747	0	0	NA	1
CGCA	33	0.00127877	0	0	NA	1	6	0.00108147	0	0	NA	1	3	0.0010084	0	0	NA	1	2	0.000702988	0	0	NA	1
CGCC	27	0.00104627	0	0	NA	1	8	0.00144196	0	0	NA	1	3	0.0010084	0	0	NA	1	3	0.00105448	1	0.00380228	1.85033	0.242305
CGCG	14	0.000542509	1	0.00309598	2.51267	0.160776	4	0.000720981	0	0	NA	1	1	0.000336134	0	0	NA	1	2	0.000702988	0	0	NA	1
CGCT	32	0.00124002	0	0	NA	1	8	0.00144196	0	0	NA	1	3	0.0010084	0	0	NA	1	4	0.00140598	0	0	NA	1
CGGA	43	0.00166628	0	0	NA	1	4	0.000720981	1	0.00352113	2.288	0.185216	3	0.0010084	0	0	NA	1	5	0.00175747	0	0	NA	1
CGGC	16	0.000620011	0	0	NA	1	2	0.00036049	0	0	NA	1	2	0.000672269	0	0	NA	1	0	0	1	0.00380228	NA	0
CGGG	26	0.00100752	0	0	NA	1	1	0.000180245	0	0	NA	1	3	0.0010084	0	0	NA	1	3	0.00105448	0	0	NA	1
CGGT	21	0.000813764	0	0	NA	1	4	0.000720981	0	0	NA	1	1	0.000336134	0	0	NA	1	3	0.00105448	1	0.00380228	1.85033	0.242305
CGTA	25	0.000968767	0	0	NA	1	7	0.00126172	2	0.00704225	2.48065	0.0506392	5	0.00168067	0	0	NA	1	11	0.00386643	0	0	NA	0.631472
CGTC	8	0.000310005	0	0	NA	1	9	0.00162221	3	0.0105634	2.70304	0.0114997	7	0.00235294	2	0.00787402	1.74263	0.120971	6	0.00210896	1	0.00380228	0.850331	0.426067
CGTG	13	0.000503759	0	0	NA	1	4	0.000720981	4	0.0140845	4.288	6.10411e-05	2	0.000672269	2	0.00787402	3.54999	0.0129807	4	0.00140598	1	0.00380228	1.43529	0.309288
CGTT	37	0.00143378	1	0.00309598	1.11058	0.370885	12	0.00216294	0	0	NA	1	16	0.00537815	2	0.00787402	0.549989	0.396735	3	0.00105448	2	0.00760456	2.85033	0.0319533
CTAA	101	0.00391382	1	0.00309598	-0.338183	1	29	0.00522711	2	0.00704225	0.430024	0.663135	7	0.00235294	0	0	NA	1	8	0.00281195	0	0	NA	1
CTAC	91	0.00352631	1	0.00309598	-0.187766	1	18	0.00324441	1	0.00352113	0.11808	0.602639	12	0.00403361	0	0	NA	0.631504	5	0.00175747	0	0	NA	1
CTAG	70	0.00271255	0	0	NA	1	16	0.00288392	0	0	NA	1	7	0.00235294	1	0.00393701	0.742634	0.450283	5	0.00175747	0	0	NA	1
CTAT	118	0.00457258	2	0.00619195	0.437386	0.662359	32	0.00576784	0	0	NA	0.419686	11	0.00369748	2	0.00787402	1.09056	0.241832	12	0.00421793	1	0.00380228	-0.149669	1
CTCA	86	0.00333256	0	0	NA	0.632576	20	0.0036049	2	0.00704225	0.966077	0.273008	3	0.0010084	1	0.00393701	1.96503	0.226062	9	0.00316344	1	0.00380228	0.265369	0.565389
CTCC	74	0.00286755	1	0.00309598	0.110575	0.604478	33	0.00594809	1	0.00352113	-0.756389	1	4	0.00134454	0	0	NA	1	10	0.00351494	2	0.00760456	1.11337	0.236418
CTCG	51	0.00197628	2	0.00619195	1.6476	0.13456	12	0.00216294	2	0.00704225	1.70304	0.126485	1	0.000336134	2	0.00787402	4.54999	0.0034317	9	0.00316344	1	0.00380228	0.265369	0.565389
CTCT	124	0.00480508	1	0.00309598	-0.634168	1	25	0.00450613	3	0.0105634	1.22911	0.137876	5	0.00168067	1	0.00393701	1.22806	0.347699	15	0.00527241	2	0.00760456	0.528403	0.403901
CTGA	181	0.00701387	1	0.00309598	-1.17982	0.732881	0	0	0	0	0	1	0	0	0	0	0	1	3	0.00105448	2	0.00760456	2.85033	0.0319533
CTGC	111	0.00430133	1	0.00309598	-0.474387	1	0	0	0	0	0	1	0	0	0	0	0	1	1	0.000351494	0	0	NA	1
CTGG	123	0.00476633	3	0.00928793	0.962477	0.200858	0	0	0	0	0	1	1	0.000336134	0	0	NA	1	3	0.00105448	0	0	NA	1
CTGT	195	0.00755638	4	0.0123839	0.712698	0.315674	0	0	0	0	0	1	2	0.000672269	0	0	NA	1	1	0.000351494	2	0.00760456	4.43529	0.00400497
CTTA	71	0.0027513	2	0.00619195	1.17028	0.223318	34	0.00612833	3	0.0105634	0.785505	0.253277	23	0.00773109	0	0	NA	0.274943	24	0.00843585	1	0.00380228	-1.14967	0.731331
CTTC	49	0.00189878	1	0.00309598	0.705319	0.458759	32	0.00576784	2	0.00704225	0.288005	0.681301	13	0.00436975	0	0	NA	0.633473	14	0.00492091	5	0.0190114	1.94987	0.0102631
CTTG	44	0.00170503	0	0	NA	1	27	0.00486662	1	0.00352113	-0.466883	1	14	0.00470588	0	0	NA	0.6376	20	0.00702988	3	0.0114068	0.698328	0.438742
CTTT	52	0.00201504	1	0.00309598	0.619589	0.478743	36	0.00648882	5	0.0176056	1.44001	0.0390504	25	0.00840336	5	0.019685	1.22806	0.0647923	29	0.0101933	5	0.0190114	0.899241	0.200824
GAAA	257	0.00995892	4	0.0123839	0.314404	0.569047	29	0.00522711	5	0.0176056	1.75195	0.0175543	21	0.00705882	1	0.00393701	-0.842328	1	9	0.00316344	1	0.00380228	0.265369	0.565389
GAAC	163	0.00631636	2	0.00619195	-0.0286996	1	28	0.00504686	0	0	NA	0.41191	13	0.00436975	2	0.00787402	0.84955	0.304687	8	0.00281195	0	0	NA	1
GAAG	148	0.0057351	2	0.00619195	0.110575	0.709315	13	0.00234319	1	0.00352113	0.587565	0.486367	7	0.00235294	0	0	NA	1	6	0.00210896	1	0.00380228	0.850331	0.426067
GAAT	238	0.00922266	6	0.0185759	1.01017	0.080876	35	0.00630858	1	0.00352113	-0.841278	1	12	0.00403361	2	0.00787402	0.965027	0.273285	18	0.00632689	0	0	NA	0.421403
GACA	124	0.00480508	3	0.00928793	0.950795	0.204049	17	0.00306417	0	0	NA	1	8	0.00268908	1	0.00393701	0.549989	0.495378	21	0.00738137	2	0.00760456	0.0429765	0.721332
GACC	64	0.00248004	0	0	NA	1	13	0.00234319	0	0	NA	1	2	0.000672269	1	0.00393701	2.54999	0.157021	10	0.00351494	0	0	NA	1
GACG	60	0.00232504	2	0.00619195	1.41314	0.173606	9	0.00162221	1	0.00352113	1.11808	0.369398	4	0.00134454	0	0	NA	1	7	0.00246046	1	0.00380228	0.627939	0.476856
GACT	77	0.0029838	1	0.00309598	0.053242	0.619096	16	0.00288392	0	0	NA	1	8	0.00268908	0	0	NA	1	8	0.00281195	2	0.00760456	1.43529	0.169531
GAGA	146	0.0056576	3	0.00928793	0.715167	0.436594	32	0.00576784	1	0.00352113	-0.711995	1	10	0.00336134	0	0	NA	1	10	0.00351494	1	0.00380228	0.113366	0.603888
GAGC	76	0.00294505	1	0.00309598	0.072101	0.614284	20	0.0036049	2	0.00704225	0.966077	0.273008	8	0.00268908	1	0.00393701	0.549989	0.495378	4	0.00140598	0	0	NA	1
GAGG	85	0.00329381	0	0	NA	0.632273	15	0.00270368	0	0	NA	1	7	0.00235294	3	0.011811	2.3276	0.0227212	2	0.000702988	0	0	NA	1
GAGT	98	0.00379757	0	0	NA	0.639725	21	0.00378515	1	0.00352113	-0.104312	1	7	0.00235294	0	0	NA	1	11	0.00386643	1	0.00380228	-0.0241377	1
GATA	96	0.00372007	1	0.00309598	-0.264934	1	27	0.00486662	2	0.00704225	0.533117	0.402302	30	0.010084	0	0	NA	0.192359	25	0.00878735	3	0.0114068	0.3764	0.505405
GATC	62	0.00240254	0	0	NA	1	32	0.00576784	1	0.00352113	-0.711995	1	13	0.00436975	2	0.00787402	0.84955	0.304687	10	0.00351494	2	0.00760456	1.11337	0.236418
GATG	46	0.00178253	1	0.00309598	0.796467	0.43801	14	0.00252343	0	0	NA	1	9	0.00302521	1	0.00393701	0.380064	0.536787	5	0.00175747	1	0.00380228	1.11337	0.370369
GATT	69	0.0026738	2	0.00619195	1.2115	0.214175	40	0.00720981	2	0.00704225	-0.0339231	1	23	0.00773109	2	0.00787402	0.0264273	0.724381	15	0.00527241	2	0.00760456	0.528403	0.403901
GCAA	86	0.00333256	3	0.00928793	1.47873	0.0945757	29	0.00522711	1	0.00352113	-0.569976	1	14	0.00470588	0	0	NA	0.6376	10	0.00351494	1	0.00380228	0.113366	0.603888
GCAC	54	0.00209254	0	0	NA	1	28	0.00504686	2	0.00704225	0.48065	0.65764	12	0.00403361	0	0	NA	0.631504	12	0.00421793	0	0	NA	0.633476
GCAG	40	0.00155003	2	0.00619195	1.9981	0.0902862	19	0.00342466	2	0.00704225	1.04008	0.254146	12	0.00403361	0	0	NA	0.631504	8	0.00281195	0	0	NA	1
GCAT	71	0.0027513	1	0.00309598	0.170281	0.589301	31	0.0055876	1	0.00352113	-0.666191	1	18	0.00605042	4	0.015748	1.38006	0.0697684	19	0.00667838	1	0.00380228	-0.812634	1
GCCA	70	0.00271255	0	0	NA	1	4	0.000720981	0	0	NA	1	3	0.0010084	0	0	NA	1	7	0.00246046	2	0.00760456	1.62794	0.137494
GCCC	41	0.00158878	1	0.00309598	0.962477	0.401652	8	0.00144196	0	0	NA	1	0	0	0	0	0	1	2	0.000702988	1	0.00380228	2.43529	0.168855
GCCG	43	0.00166628	0	0	NA	1	7	0.00126172	1	0.00352113	1.48065	0.301314	2	0.000672269	0	0	NA	1	4	0.00140598	3	0.0114068	3.02026	0.00634828
GCCT	54	0.00209254	3	0.00928793	2.1501	0.0311129	9	0.00162221	0	0	NA	1	1	0.000336134	0	0	NA	1	13	0.00456942	1	0.00380228	-0.265146	1
GCGA	35	0.00135627	0	0	NA	1	14	0.00252343	2	0.00704225	1.48065	0.161489	4	0.00134454	0	0	NA	1	1	0.000351494	1	0.00380228	3.43529	0.0883135
GCGC	22	0.000852515	0	0	NA	1	6	0.00108147	1	0.00352113	1.70304	0.264573	1	0.000336134	0	0	NA	1	2	0.000702988	0	0	NA	1
GCGG	20	0.000775014	1	0.00309598	1.9981	0.221531	11	0.0019827	0	0	NA	1	2	0.000672269	1	0.00393701	2.54999	0.157021	1	0.000351494	0	0	NA	1
GCGT	26	0.00100752	0	0	NA	1	16	0.00288392	1	0.00352113	0.288005	0.559664	2	0.000672269	0	0	NA	1	4	0.00140598	0	0	NA	1
GCTA	48	0.00186003	1	0.00309598	0.735066	0.451929	28	0.00504686	0	0	NA	0.41191	25	0.00840336	2	0.00787402	-0.0938669	1	19	0.00667838	0	0	NA	0.429168
GCTC	37	0.00143378	0	0	NA	1	18	0.00324441	4	0.0140845	2.11808	0.0143681	20	0.00672269	2	0.00787402	0.228061	0.690103	11	0.00386643	1	0.00380228	-0.0241377	1
GCTG	29	0.00112377	0	0	NA	1	20	0.0036049	1	0.00352113	-0.0339231	1	10	0.00336134	1	0.00393701	0.228061	0.57481	8	0.00281195	2	0.00760456	1.43529	0.169531
GCTT	40	0.00155003	0	0	NA	1	26	0.00468637	1	0.00352113	-0.412435	1	23	0.00773109	3	0.011811	0.61139	0.452731	17	0.0059754	0	0	NA	0.41573
GGAA	122	0.00472758	1	0.00309598	-0.610709	1	28	0.00504686	2	0.00704225	0.48065	0.65764	10	0.00336134	0	0	NA	1	6	0.00210896	0	0	NA	1
GGAC	39	0.00151128	1	0.00309598	1.03463	0.386461	19	0.00342466	0	0	NA	1	6	0.00201681	0	0	NA	1	2	0.000702988	1	0.00380228	2.43529	0.168855
GGAG	54	0.00209254	1	0.00309598	0.565141	0.491656	23	0.00414564	1	0.00352113	-0.235557	1	11	0.00369748	0	0	NA	1	9	0.00316344	0	0	NA	1
GGAT	63	0.00244129	0	0	NA	1	13	0.00234319	1	0.00352113	0.587565	0.486367	9	0.00302521	2	0.00787402	1.38006	0.179772	7	0.00246046	1	0.00380228	0.627939	0.476856
GGCA	57	0.00220879	1	0.00309598	0.487139	0.51043	10	0.00180245	3	0.0105634	2.55104	0.0152003	5	0.00168067	0	0	NA	1	5	0.00175747	0	0	NA	1
GGCC	36	0.00139502	0	0	NA	1	12	0.00216294	0	0	NA	1	0	0	0	0	0	1	2	0.000702988	1	0.00380228	2.43529	0.168855
GGCG	31	0.00120127	0	0	NA	1	3	0.000540735	0	0	NA	1	2	0.000672269	0	0	NA	1	1	0.000351494	1	0.00380228	3.43529	0.0883135
GGCT	46	0.00178253	0	0	NA	1	15	0.00270368	0	0	NA	1	2	0.000672269	0	0	NA	1	8	0.00281195	1	0.00380228	0.435294	0.523165
GGGA	78	0.00302255	1	0.00309598	0.0346263	0.623848	19	0.00342466	0	0	NA	1	7	0.00235294	1	0.00393701	0.742634	0.450283	1	0.000351494	0	0	NA	1
GGGC	36	0.00139502	0	0	NA	1	12	0.00216294	0	0	NA	1	2	0.000672269	0	0	NA	1	1	0.000351494	0	0	NA	1
GGGG	38	0.00147253	2	0.00619195	2.0721	0.0827901	6	0.00108147	2	0.00704225	2.70304	0.038451	5	0.00168067	2	0.00787402	2.22806	0.0687696	8	0.00281195	0	0	NA	1
GGGT	64	0.00248004	1	0.00309598	0.320029	0.551591	10	0.00180245	0	0	NA	1	5	0.00168067	0	0	NA	1	4	0.00140598	1	0.00380228	1.43529	0.309288
GGTA	41	0.00158878	1	0.00309598	0.962477	0.401652	11	0.0019827	0	0	NA	1	12	0.00403361	1	0.00393701	-0.0349732	1	18	0.00632689	0	0	NA	0.421403
GGTC	20	0.000775014	0	0	NA	1	9	0.00162221	0	0	NA	1	13	0.00436975	0	0	NA	0.633473	10	0.00351494	1	0.00380228	0.113366	0.603888
GGTG	19	0.000736263	0	0	NA	1	12	0.00216294	0	0	NA	1	5	0.00168067	0	0	NA	1	5	0.00175747	1	0.00380228	1.11337	0.370369
GGTT	32	0.00124002	0	0	NA	1	11	0.0019827	1	0.00352113	0.828573	0.430869	21	0.00705882	3	0.011811	0.742634	0.267292	10	0.00351494	2	0.00760456	1.11337	0.236418
GTAA	135	0.00523134	1	0.00309598	-0.756787	1	19	0.00342466	1	0.00352113	0.0400774	0.622533	6	0.00201681	0	0	NA	1	5	0.00175747	0	0	NA	1
GTAC	92	0.00356506	2	0.00619195	0.796467	0.319881	19	0.00342466	1	0.00352113	0.0400774	0.622533	6	0.00201681	1	0.00393701	0.965027	0.401175	2	0.000702988	0	0	NA	1
GTAG	56	0.00217004	2	0.00619195	1.51267	0.156012	11	0.0019827	2	0.00704225	1.82857	0.109763	2	0.000672269	0	0	NA	1	3	0.00105448	0	0	NA	1
GTAT	140	0.00542509	0	0	NA	0.429012	21	0.00378515	2	0.00704225	0.895688	0.291852	13	0.00436975	0	0	NA	0.633473	16	0.0056239	1	0.00380228	-0.564706	1
GTCA	95	0.00368131	0	0	NA	0.637381	13	0.00234319	3	0.0105634	2.17253	0.029897	3	0.0010084	0	0	NA	1	5	0.00175747	3	0.0114068	2.69833	0.0115936
GTCC	55	0.00213129	1	0.00309598	0.538669	0.497993	15	0.00270368	0	0	NA	1	5	0.00168067	0	0	NA	1	4	0.00140598	1	0.00380228	1.43529	0.309288
GTCG	45	0.00174378	2	0.00619195	1.82818	0.10983	9	0.00162221	1	0.00352113	1.11808	0.369398	1	0.000336134	0	0	NA	1	4	0.00140598	0	0	NA	1
GTCT	90	0.00348756	3	0.00928793	1.41314	0.10466	27	0.00486662	1	0.00352113	-0.466883	1	3	0.0010084	1	0.00393701	1.96503	0.226062	12	0.00421793	1	0.00380228	-0.149669	1
GTGA	110	0.00426257	0	0	NA	0.652055	27	0.00486662	3	0.0105634	1.11808	0.161836	0	0	0	0	0	1	4	0.00140598	0	0	NA	1
GTGC	86	0.00333256	2	0.00619195	0.893764	0.292373	25	0.00450613	1	0.00352113	-0.355851	1	0	0	0	0	0	1	1	0.000351494	0	0	NA	1
GTGG	102	0.00395257	2	0.00619195	0.647603	0.365088	15	0.00270368	1	0.00352113	0.381114	0.53647	0	0	0	0	0	1	1	0.000351494	0	0	NA	1
GTGT	134	0.00519259	2	0.00619195	0.253939	0.686276	36	0.00648882	4	0.0140845	1.11808	0.115063	0	0	0	0	0	1	3	0.00105448	2	0.00760456	2.85033	0.0319533
GTTA	117	0.00453383	1	0.00309598	-0.550336	1	32	0.00576784	4	0.0140845	1.288	0.0835855	15	0.00504202	1	0.00393701	-0.356901	1	30	0.0105448	2	0.00760456	-0.471597	1
GTTC	52	0.00201504	1	0.00309598	0.619589	0.478743	21	0.00378515	2	0.00704225	0.895688	0.291852	8	0.00268908	2	0.00787402	1.54999	0.149779	18	0.00632689	4	0.0152091	1.26537	0.0872572
GTTG	55	0.00213129	0	0	NA	1	15	0.00270368	0	0	NA	1	4	0.00134454	1	0.00393701	1.54999	0.289469	23	0.00808436	4	0.0152091	0.911732	0.165654
GTTT	87	0.00337131	1	0.00309598	-0.122915	1	39	0.00702956	3	0.0105634	0.587565	0.457213	33	0.0110924	1	0.00393701	-1.4944	0.538139	52	0.0182777	5	0.0190114	0.0567823	0.817018
TAAA	450	0.0174378	6	0.0185759	0.0912099	0.829675	47	0.00847152	0	0	NA	0.18502	21	0.00705882	0	0	NA	0.432706	29	0.0101933	0	0	NA	0.121835
TAAC	260	0.0100752	1	0.00309598	-1.70234	0.391255	27	0.00486662	0	0	NA	0.652502	12	0.00403361	1	0.00393701	-0.0349732	1	14	0.00492091	0	0	NA	0.644621
TAAG	213	0.00825389	4	0.0123839	0.585319	0.346887	15	0.00270368	1	0.00352113	0.381114	0.53647	11	0.00369748	1	0.00393701	0.0905576	0.609724	7	0.00246046	0	0	NA	1
TAAT	440	0.0170503	3	0.00928793	-0.876369	0.388263	35	0.00630858	2	0.00704225	0.158722	0.701162	36	0.0121008	6	0.023622	0.965027	0.135674	27	0.00949033	1	0.00380228	-1.31959	0.527705
TACA	148	0.0057351	1	0.00309598	-0.889425	1	13	0.00234319	0	0	NA	1	3	0.0010084	0	0	NA	1	14	0.00492091	1	0.00380228	-0.372061	1
TACC	91	0.00352631	0	0	NA	0.634807	17	0.00306417	0	0	NA	1	5	0.00168067	0	0	NA	1	2	0.000702988	1	0.00380228	2.43529	0.168855
TACG	55	0.00213129	2	0.00619195	1.53867	0.15167	9	0.00162221	2	0.00704225	2.11808	0.0784037	2	0.000672269	0	0	NA	1	3	0.00105448	1	0.00380228	1.85033	0.242305
TACT	138	0.00534759	2	0.00619195	0.211504	0.692722	8	0.00144196	4	0.0140845	3.288	0.000832281	8	0.00268908	0	0	NA	1	9	0.00316344	0	0	NA	1
TAGA	134	0.00519259	2	0.00619195	0.253939	0.686276	15	0.00270368	0	0	NA	1	23	0.00773109	0	0	NA	0.274943	10	0.00351494	0	0	NA	1
TAGC	73	0.0028288	2	0.00619195	1.1302	0.23249	11	0.0019827	0	0	NA	1	8	0.00268908	1	0.00393701	0.549989	0.495378	5	0.00175747	1	0.00380228	1.11337	0.370369
TAGG	88	0.00341006	3	0.00928793	1.44556	0.0995658	16	0.00288392	1	0.00352113	0.288005	0.559664	6	0.00201681	0	0	NA	1	13	0.00456942	2	0.00760456	0.734854	0.338174
TAGT	175	0.00678137	2	0.00619195	-0.131183	1	30	0.00540735	0	0	NA	0.414255	7	0.00235294	0	0	NA	1	20	0.00702988	1	0.00380228	-0.886634	1
TATA	148	0.0057351	2	0.00619195	0.110575	0.709315	27	0.00486662	1	0.00352113	-0.466883	1	20	0.00672269	1	0.00393701	-0.771939	1	29	0.0101933	3	0.0114068	0.162275	0.753108
TATC	115	0.00445633	2	0.00619195	0.474539	0.658334	16	0.00288392	0	0	NA	1	19	0.00638655	2	0.00787402	0.302062	0.679286	18	0.00632689	0	0	NA	0.421403
TATG	68	0.00263505	1	0.00309598	0.232566	0.573543	13	0.00234319	2	0.00704225	1.58757	0.143759	11	0.00369748	1	0.00393701	0.0905576	0.609724	12	0.00421793	1	0.00380228	-0.149669	1
TATT	160	0.00620011	1	0.00309598	-1.0019	0.728488	23	0.00414564	0	0	NA	0.636646	21	0.00705882	4	0.015748	1.15767	0.106892	35	0.0123023	3	0.0114068	-0.109027	1
TCAA	115	0.00445633	0	0	NA	0.412102	29	0.00522711	2	0.00704225	0.430024	0.663135	24	0.00806723	2	0.00787402	-0.0349732	1	11	0.00386643	0	0	NA	0.631472
TCAC	88	0.00341006	0	0	NA	0.633328	38	0.00684932	1	0.00352113	-0.959923	1	13	0.00436975	1	0.00393701	-0.15045	1	5	0.00175747	1	0.00380228	1.11337	0.370369
TCAG	86	0.00333256	0	0	NA	0.632576	20	0.0036049	1	0.00352113	-0.0339231	1	17	0.00571429	1	0.00393701	-0.537474	1	5	0.00175747	1	0.00380228	1.11337	0.370369
TCAT	136	0.00527009	0	0	NA	0.424616	38	0.00684932	5	0.0176056	1.36201	0.0472426	42	0.0141176	5	0.019685	0.4796	0.415562	16	0.0056239	2	0.00760456	0.435294	0.662502
TCCA	60	0.00232504	0	0	NA	1	13	0.00234319	0	0	NA	1	5	0.00168067	1	0.00393701	1.22806	0.347699	8	0.00281195	1	0.00380228	0.435294	0.523165
TCCC	49	0.00189878	2	0.00619195	1.70532	0.12618	15	0.00270368	1	0.00352113	0.381114	0.53647	1	0.000336134	0	0	NA	1	8	0.00281195	0	0	NA	1
TCCG	45	0.00174378	1	0.00309598	0.828175	0.430919	12	0.00216294	1	0.00352113	0.703042	0.459327	3	0.0010084	1	0.00393701	1.96503	0.226062	3	0.00105448	0	0	NA	1
TCCT	76	0.00294505	3	0.00928793	1.65706	0.0712861	17	0.00306417	0	0	NA	1	4	0.00134454	1	0.00393701	1.54999	0.289469	13	0.00456942	1	0.00380228	-0.265146	1
TCGA	30	0.00116252	1	0.00309598	1.41314	0.3132	8	0.00144196	1	0.00352113	1.288	0.336225	7	0.00235294	0	0	NA	1	2	0.000702988	0	0	NA	1
TCGC	24	0.000930016	0	0	NA	1	11	0.0019827	1	0.00352113	0.828573	0.430869	4	0.00134454	0	0	NA	1	1	0.000351494	0	0	NA	1
TCGG	23	0.000891266	1	0.00309598	1.79647	0.250244	8	0.00144196	0	0	NA	1	3	0.0010084	0	0	NA	1	1	0.000351494	0	0	NA	1
TCGT	29	0.00112377	1	0.00309598	1.46205	0.30454	11	0.0019827	0	0	NA	1	8	0.00268908	0	0	NA	1	7	0.00246046	2	0.00760456	1.62794	0.137494
TCTA	68	0.00263505	0	0	NA	1	33	0.00594809	2	0.00704225	0.243611	0.68778	29	0.0097479	2	0.00787402	-0.307992	1	19	0.00667838	2	0.00760456	0.187366	0.696487
TCTC	56	0.00217004	2	0.00619195	1.51267	0.156012	25	0.00450613	0	0	NA	0.643513	21	0.00705882	1	0.00393701	-0.842328	1	13	0.00456942	1	0.00380228	-0.265146	1
TCTG	38	0.00147253	0	0	NA	1	19	0.00342466	0	0	NA	1	13	0.00436975	2	0.00787402	0.84955	0.304687	7	0.00246046	2	0.00760456	1.62794	0.137494
TCTT	55	0.00213129	0	0	NA	1	36	0.00648882	3	0.0105634	0.703042	0.438155	31	0.0104202	7	0.0275591	1.40315	0.0181143	17	0.0059754	0	0	NA	0.41573
TGAA	314	0.0121677	7	0.0216718	0.832763	0.121422	75	0.0135184	5	0.0176056	0.381114	0.442075	18	0.00605042	1	0.00393701	-0.619936	1	35	0.0123023	2	0.00760456	-0.693989	0.776665
TGAC	179	0.00693637	1	0.00309598	-1.16379	0.732124	24	0.00432588	1	0.00352113	-0.296958	1	13	0.00436975	2	0.00787402	0.84955	0.304687	6	0.00210896	1	0.00380228	0.850331	0.426067
TGAG	151	0.00585135	1	0.00309598	-0.918376	1	17	0.00306417	2	0.00704225	1.20054	0.216569	13	0.00436975	1	0.00393701	-0.15045	1	25	0.00878735	1	0.00380228	-1.20856	0.734242
TGAT	300	0.0116252	2	0.00619195	-0.90879	0.59769	43	0.00775054	2	0.00704225	-0.13826	1	21	0.00705882	3	0.011811	0.742634	0.267292	34	0.0119508	2	0.00760456	-0.652169	0.775423
TGCA	129	0.00499884	2	0.00619195	0.308801	0.678436	16	0.00288392	0	0	NA	1	7	0.00235294	0	0	NA	1	7	0.00246046	1	0.00380228	0.627939	0.476856
TGCC	96	0.00372007	2	0.00619195	0.735066	0.33808	20	0.0036049	0	0	NA	0.631575	3	0.0010084	0	0	NA	1	10	0.00351494	1	0.00380228	0.113366	0.603888
TGCG	68	0.00263505	0	0	NA	1	10	0.00180245	2	0.00704225	1.96608	0.0936976	1	0.000336134	0	0	NA	1	4	0.00140598	1	0.00380228	1.43529	0.309288
TGCT	149	0.00577385	2	0.00619195	0.10086	0.711001	25	0.00450613	1	0.00352113	-0.355851	1	15	0.00504202	0	0	NA	0.643518	18	0.00632689	2	0.00760456	0.265369	0.684534
TGGA	93	0.00360381	1	0.00309598	-0.21913	1	21	0.00378515	0	0	NA	0.632461	12	0.00403361	1	0.00393701	-0.0349732	1	10	0.00351494	2	0.00760456	1.11337	0.236418
TGGC	69	0.0026738	3	0.00928793	1.79647	0.0567642	16	0.00288392	1	0.00352113	0.288005	0.559664	3	0.0010084	0	0	NA	1	9	0.00316344	0	0	NA	1
TGGG	80	0.00310005	2	0.00619195	0.9981	0.264726	11	0.0019827	1	0.00352113	0.828573	0.430869	8	0.00268908	0	0	NA	1	5	0.00175747	0	0	NA	1
TGGT	103	0.00399132	0	0	NA	0.644332	23	0.00414564	0	0	NA	0.636646	16	0.00537815	0	0	NA	0.650908	11	0.00386643	0	0	NA	0.631472
TGTA	129	0.00499884	1	0.00309598	-0.691199	1	32	0.00576784	2	0.00704225	0.288005	0.681301	25	0.00840336	2	0.00787402	-0.0938669	1	23	0.00808436	2	0.00760456	-0.088268	1
TGTC	84	0.00325506	3	0.00928793	1.51267	0.0896923	22	0.00396539	2	0.00704225	0.828573	0.310633	19	0.00638655	1	0.00393701	-0.697938	1	20	0.00702988	2	0.00760456	0.113366	0.708806
TGTG	68	0.00263505	2	0.00619195	1.23257	0.209618	19	0.00342466	4	0.0140845	2.04008	0.0171528	11	0.00369748	2	0.00787402	1.09056	0.241832	15	0.00527241	3	0.0114068	1.11337	0.162893
TGTT	193	0.00747888	4	0.0123839	0.727572	0.312598	56	0.0100937	4	0.0140845	0.48065	0.37883	88	0.0295798	15	0.0590551	0.997448	0.0135923	58	0.0203866	8	0.0304183	0.577313	0.26675
TTAA	254	0.00984267	1	0.00309598	-1.66866	0.38748	40	0.00720981	2	0.00704225	-0.0339231	1	12	0.00403361	2	0.00787402	0.965027	0.273285	18	0.00632689	2	0.00760456	0.265369	0.684534
TTAC	181	0.00701387	1	0.00309598	-1.17982	0.732881	30	0.00540735	0	0	NA	0.414255	7	0.00235294	0	0	NA	1	12	0.00421793	1	0.00380228	-0.149669	1
TTAG	143	0.00554135	0	0	NA	0.432662	20	0.0036049	1	0.00352113	-0.0339231	1	12	0.00403361	1	0.00393701	-0.0349732	1	7	0.00246046	0	0	NA	1
TTAT	309	0.011974	8	0.0247678	1.04857	0.063054	47	0.00847152	2	0.00704225	-0.266584	1	16	0.00537815	1	0.00393701	-0.450011	1	40	0.0140598	2	0.00760456	-0.886634	0.595706
TTCA	173	0.00670387	6	0.0185759	1.47036	0.0228644	33	0.00594809	0	0	NA	0.423426	5	0.00168067	0	0	NA	1	12	0.00421793	0	0	NA	0.633476
TTCC	129	0.00499884	1	0.00309598	-0.691199	1	27	0.00486662	1	0.00352113	-0.466883	1	0	0	0	0	0	1	12	0.00421793	0	0	NA	0.633476
TTCG	96	0.00372007	2	0.00619195	0.735066	0.33808	21	0.00378515	0	0	NA	0.632461	3	0.0010084	1	0.00393701	1.96503	0.226062	6	0.00210896	0	0	NA	1
TTCT	165	0.00639386	4	0.0123839	0.953706	0.154273	30	0.00540735	1	0.00352113	-0.618886	1	9	0.00302521	0	0	NA	1	13	0.00456942	2	0.00760456	0.734854	0.338174
TTGA	176	0.00682012	2	0.00619195	-0.139403	1	29	0.00522711	2	0.00704225	0.430024	0.663135	8	0.00268908	0	0	NA	1	0	0	0	0	NA	1
TTGC	111	0.00430133	3	0.00928793	1.11058	0.163612	33	0.00594809	0	0	NA	0.423426	6	0.00201681	1	0.00393701	0.965027	0.401175	0	0	0	0	NA	1
TTGG	110	0.00426257	1	0.00309598	-0.461331	1	18	0.00324441	1	0.00352113	0.11808	0.602639	7	0.00235294	1	0.00393701	0.742634	0.450283	0	0	0	0	NA	1
TTGT	231	0.00895141	3	0.00928793	0.053242	0.767571	56	0.0100937	2	0.00704225	-0.51935	1	21	0.00705882	0	0	NA	0.432706	1	0.000351494	0	0	NA	1
TTTA	263	0.0101914	4	0.0123839	0.28111	0.576347	69	0.0124369	2	0.00704225	-0.82052	0.593272	46	0.0154622	7	0.0275591	0.833782	0.120722	36	0.0126538	3	0.0114068	-0.149669	1
TTTC	158	0.00612261	1	0.00309598	-0.983752	1	45	0.00811103	2	0.00704225	-0.203848	1	45	0.0151261	1	0.00393701	-1.94186	0.19538	32	0.0112478	3	0.0114068	0.0202564	0.772391
TTTG	165	0.00639386	1	0.00309598	-1.04629	0.728772	28	0.00504686	4	0.0140845	1.48065	0.0570889	24	0.00806723	3	0.011811	0.549989	0.464444	34	0.0119508	4	0.0152091	0.347831	0.562006
TTTT	268	0.0103852	6	0.0185759	0.838902	0.157018	104	0.0187455	3	0.0105634	-0.827472	0.505317	77	0.0258824	4	0.015748	-0.716797	0.426871	78	0.0274165	9	0.0342205	0.319817	0.448195
ATGA	0	0	0	0	0	NA	6	0.00108147	1	0.00352113	1.70304	0.264573	5	0.00168067	0	0	NA	1	4	0.00140598	0	0	NA	1
ATGC	0	0	0	0	0	NA	10	0.00180245	0	0	NA	1	2	0.000672269	0	0	NA	1	5	0.00175747	0	0	NA	1
ATGG	0	0	0	0	0	NA	8	0.00144196	0	0	NA	1	3	0.0010084	0	0	NA	1	3	0.00105448	3	0.0114068	3.43529	0.00286514
ATGT	0	0	0	0	0	NA	16	0.00288392	0	0	NA	1	9	0.00302521	0	0	NA	1	4	0.00140598	0	0	NA	1

## Sheet: Dataset_EV5_Legend
Dateset EV 5.
Enrichment/depletion of the 4-mer (three nucleotides upstream and the first downstream of the dORF start codon) between translated and untranslated dORFs for zebrafish dORFs with different start codon, binomial test, p value indicated.
