# Supplementary material for: Translation of small downstream ORFs enhances translation of canonical main open reading frames
Source: EMBO J. 2020 Aug 3;39(17):e104763. doi: 10.15252/embj.2020104763 (PMC7459409; doi:10.15252/embj.2020104763)
Supplement: Supplementary file 10 — Source Data for Expanded View [file EMBJ-39-e104763-s009.zip]

Archive with 18 entries (15 files):
- Source_Data/
- Source_Data/sequence information.xlsx
- __MACOSX/
- __MACOSX/Source_Data/
- __MACOSX/Source_Data/._sequence information.xlsx
- Source_Data/dORFnumber_both.dna
- __MACOSX/Source_Data/._dORFnumber_both.dna
- Source_Data/bi-cistronic_reporter.dna
- __MACOSX/Source_Data/._bi-cistronic_reporter.dna
- Source_Data/transfection control GFP.dna
- __MACOSX/Source_Data/._transfection control GFP.dna
- Source_Data/mCherry stem loop 5'.dna
- __MACOSX/Source_Data/._mCherry stem loop 5'.dna
- Source_Data/artificial_dORF_reporter.dna
- __MACOSX/Source_Data/._artificial_dORF_reporter.dna
- Source_Data/dORF_a-b.dna
- __MACOSX/Source_Data/._dORF_a-b.dna
- __MACOSX/._Source_Data
