# Supplementary material for: Translation of small downstream ORFs enhances translation of canonical main open reading frames
Source: EMBO J. 2020 Aug 3;39(17):e104763. doi: 10.15252/embj.2020104763 (PMC7459409; doi:10.15252/embj.2020104763)
Supplement: Supplementary file 10 — Source Data for Expanded View [file EMBJ-39-e104763-s009.zip › Source_Data/sequence information.xlsx]

## Sheet: Sheet1
sequence information
	type	sequence
CCDC167	iUTR	gcctggcacttccccacaaccagcacaggcttccacttggccccttgatcaggatcaagcaggcacttcaagcctcaataggaccaaggtgctggggtgttcccctcccaacctagtgttcaagc
CYR61	iUTR	atgctacctgggtttccagggcacacctagacaaacaagggagaagagtgtcagaatcagaatcatggagaaaatgggcgggggtggtgtgggtgatgggactcattgtagaaaggaagccttgctcattc
rrm1	iUTR	actcaactcctgcactcggacacaatcaatagcatcatttattcatttgcaacttgtacagtattaaaccttttttaaatggccatggtgaagtacagaattattcatattaattaactttcccttttgt
prksch	iUTR	accccacagtctgcttgttg
TROAP	iUTR (negative)	TGAGACAACCACTCCTGCCCTGCCGTACTTCTTCCTTTTAGCCCTTATTTATTGTCGGTCTGCCC
PRMT5	iUTR (negative)	CCCTGCGTGCCAAGTGTCCAGAGCCTTGGAAGCAGCTTCAGGTTCTGCTCCTGTAGTACAGAAGGTGCAGTACATCT
CCDC167	endogenous dORF	atggcttcctggcggcccaggccttgcctccctggcctgctggggggttccgggtctccagaaggacatggtgctggtccctcccttagcccaagggagaggcaa
CYR61	endogenous dORF	ttgaggagcattaaggtatttcgaaactgccaagggtgctggtgcggatggacactaatgcagccacgattggagaatactttgcttcatagtattggagcacatgttactgcttcattttggagcttgtggagt
rrm1	endogenous dORF	atgcgaataataaagtgtacatttgggaattatatttttggatgggggtgtgtgtgtgtgtcacttttgcaactttgt
prksch	endogenous dORF	atgtagggttgttgcactgtgggaacattttctctgttcgagctgtttgagaaacttctattagttttgcagtttggatgttgggggagcatt
dORF1	artifical dORF	ATGGAGCCCTCAACTTTGCTTTCAAGGACAAGTACAAGAAGGTCTTCGACATCACAGACAAGCTGGAGAACGAGCTGGCCAATAAGGAGGCTTTCCCCCTCTAGAGATTACAAAGATGACGACGATAAATGA
dORF2	artifical dORF	ATGGAGGCCCTCAACTTTGCTTTCAAGGACAAGTACAAGAAGGTCTTCGACATCACAGACAAGCTGGAGAACGAGCTGGCCAATAAGGAGGCTTTCCCCTCTAGAGATTACAAAGATGACGACGATAAATGA
dORF both	iUTR & dORF	CCATTTGGGGTCCGCTTTTAACTTGGACTAGTGTAACTCCTTCATGCAATAAACTGAAAAGAGCCATGCTGTCTAGTCTTGAAGTCCCTCATTTAAACAGAGGTCAAGCAATAGGCGCCTGGCAGTGTCAAGCCTGAAACCAAGCAATACCGTCATGTTTCAGCCAAGCCCAGAGCCCTAAGATTACAAACAACTATGGCCGGAACCTCCTCAGCTCTCCCTCTGCAGAGTTCCCTACCCTAA
dORF a	iUTR & dORF	CCATTTGGGGTCCGCTTTTAACTTGGACTAGTGTAACTCCTTCATGCAATAAACTGAAAAGAGCCATGTAGTCTAGTCTTGAAGTCCCTCATTTAAACAGAGGTCAAGCAATAGGCGCCTGGCAGTGTCAAGCCTGAAACCAAGCAATACCGTCATGTTTCAGCCAAGCCCAGAGCCCTAAGATTACAAACAACTATGTAGGGAACCTCCTCAGCTCTCCCTCTGCAGAGTTCCCTACCCTAA
dORF b	iUTR & dORF	CCATTTGGGGTCCGCTTTTAACTTGGACTAGTGTAACTCCTTCATGCAATAAACTGAAAAGAGCCATGTAGTCTAGTCTTGAAGTCCCTCATTTAAACAGAGGTCAAGCAATAGGCGCCTGGCAGTGTCAAGCCTGAAACCAAGCAATACCGTCATGTTTCAGCCAAGCCCAGAGCCCTAAGATTACAAACAACTATGGCCGGAACCTCCTCAGCTCTCCCTCTGCAGAGTTCCCTACCCTAA
dMUT (number)	iUTR & dORF	CCATTTGGGGTCCGCTTTTAACTTGGACTAGTGTAACTCCTTCATGCAATAAACTGAAAAGAGCCATGTAGTCTAGTCTTGAAGTCCCTCATTTAAACAGAGGTCAAGCAATAGGCGCCTGGCAGTGTCAAGCCTGAAACCAAGCAATACCGTCATGTTTCAGCCAAGCCCAGAGCCCTAAGATTACAAACAACTATGTAGGGAACCTCCTCAGCTCTCCCTCTGCAGAGTTCCCTACCCTAA
dORF a-b	iUTR & dORF	CCATTTGGGGTCCGCTTTTAACTTGGACTAGTGTAACTCCTTCATGCAATAAACTGAAAAGAGCCATGCTGTCTAGTCTTGAAGTCCCTCATTTAAACAGAGGTCAAGCAATAGGCGCCTGGCAGTGTCAAGCCGAAACCAAGCAATACCGTCATGTTTCAGCCAAGCCCAGAGCCCTAAGATTACAAACAACTATGGCCGGAACCTCCTCAGCTCTCCCTCTGCAGAGTTCCCTACCCTAA
stem loop	SL in bi-cistronic reporter	GCCTAGGCCGGAGCGCCCAGATCTGGGCGCTCCGGCCTAGGC
note: put each part of the sequence into the snapgene file for final sequence (iUTR and dORF)
